# Supplementary material for: Unraveling the early molecular and physiological mechanisms involved in response to phenanthrene exposure
Source: BMC Genomics. 2016 Oct 21;17:818. doi: 10.1186/s12864-016-3133-0 (PMC5073745; doi:10.1186/s12864-016-3133-0)
Supplement: Additional file 2: Table S1. — Transcriptome data obtained for each performed comparison. Table S2. Genes found to be differentially expressed in all the comparisons between PHN-treated and control plants (hybridizations 5–9). Table S3. Genes found to be differentially expressed in all the comparisons between PHN-treated and control plants (hybridizations 5–9), selected after ANOVA analysis. Table S4. The 467 DEGs found to be differentially expressed in all the comparisons between PHN-treated and control plants (hybridizations 5–9), selected after ANOVA analysis. Table S5. Biological pathways with significantly over-represented genes. Table S6. Primers used for quantitative RT-PCR. (XLSX 17507 kb) [file 12864_2016_3133_MOESM2_ESM.xlsx]

## Sheet: Table S1
Table S1: Transcriptome data obtained for each performed comparison. Log2 ratio in bold corresponds to differentially regulated genes selected by statistical analysis based on the Bonferroni method using a p-value cut-off of 0.05. C: control; P: PHN.
CATMA identifier	Samples	Control	Control	Control	Control	Control	Control	Control	Control	Control	Control	Control	Control	Control	Control	Control	Control	P vs C	P vs C	P vs C	P vs C	P vs C	P vs C	P vs C	P vs C	P vs C	P vs C	P vs C	P vs C	P vs C	P vs C	P vs C	P vs C	P vs C	P vs C	P vs C	P vs C	Phenanthrene	Phenanthrene	Phenanthrene	Phenanthrene	Phenanthrene	Phenanthrene	Phenanthrene	Phenanthrene	Phenanthrene	Phenanthrene	Phenanthrene	Phenanthrene
	Hybridization number	1	1	1	1	2	2	2	2	3	3	3	3	4	4	4	4	5	5	5	5	6	6	6	6	7	7	7	7	8	8	8	8	9	9	9	9	10	10	10	10	11	11	11	11	12	12	12	12
	AGI identifier	intRed	intGreen	log2 ratio	p-value	intRed	intGreen	log2 ratio	p-value	intRed	intGreen	log2 ratio	p-value	intRed	intGreen	log2 ratio	p-value	intRed	intGreen	log2 ratio	p-value	intRed	intGreen	log2 ratio	p-value	intRed	intGreen	log2 ratio	p-value	intRed	intGreen	log2 ratio	p-value	intRed	intGreen	log2 ratio	p-value	intRed	intGreen	log2 ratio	p-value	intRed	intGreen	log2 ratio	p-value	intRed	intGreen	log2 ratio	p-value
CATMA1A00090	At1E00120	8.65729	8.88423	-0.226941	1	8.82284	8.78806	0.0347804	1	8.50934	8.78068	-0.271332	1	7.28437	7.15988	0.124492	1	8.55622	8.48597	0.0702431	1	8.80647	9.04583	-0.239365	1	9.1741	8.79464	0.379468	1	8.83482	8.80148	0.0333396	1	8.91173	8.91527	-0.00354072	1	8.57896	8.71985	-0.140883	1	7.62442	7.57796	0.0464656	1	9.66599	9.35058	0.315416	1
CATMA1A00570	At1E00610	7.38871	7.5879	-0.199195	1	5.95825	6.02012	-0.061867	1	6.02871	6.05822	-0.0295038	1	6.11261	6.15277	-0.0401637	1	6.21462	6.11813	0.0964877	1	6.3287	6.36318	-0.0344798	1	6.34366	6.17475	0.168914	1	6.57418	6.50455	0.0696247	1	6.63267	6.46065	0.17202	1	6.61211	6.64539	-0.033286	1	5.97403	5.97207	0.00195744	1	6.44763	6.33405	0.113573	1
CATMA1A00810_N	At1E00860	6.46406	6.60119	-0.137127	1	6.43786	6.39388	0.0439834	1	6.25424	6.3005	-0.0462573	1	6.18738	6.15509	0.0322902	1	6.38568	6.47572	-0.0900481	1	6.36363	6.46702	-0.103396	1	6.41153	6.43279	-0.0212558	1	6.59065	6.56489	0.0257668	1	6.75451	6.76931	-0.0148051	1	6.62834	6.69784	-0.0695033	1	6.2998	6.08883	0.210969	1	6.55897	6.60794	-0.0489708	1
CATMA1D00012	At1E02350	6.47618	6.39156	0.084621	1	6.44966	6.31546	0.134197	1	6.42671	6.4323	-0.00558879	1	6.10256	6.24204	-0.139479	1	6.64748	6.59399	0.0534919	1	6.56028	6.37331	0.18697	1	6.56421	6.57427	-0.0100587	1	6.88892	6.82351	0.0654155	1	6.65423	6.71514	-0.0609019	1	6.77613	6.57019	0.20594	1	6.28533	6.32562	-0.0402829	1	6.99116	6.88147	0.109696	1
CATMA1C72260	At1E02370	6.72359	6.89795	-0.174359	1	6.55067	6.59197	-0.0413012	1	6.80849	6.96504	-0.156544	1	6.30353	6.21379	0.0897484	1	7.07833	7.02991	0.0484174	1	6.51904	6.48241	0.0366301	1	6.73344	6.80548	-0.0720401	1	7.23772	7.14706	0.0906543	1	7.27346	7.45751	-0.18405	1	7.48211	7.49631	-0.0141965	1	6.28203	6.35611	-0.0740863	1	7.21268	7.30726	-0.0945786	1
CATMA1C72261	At1E02900	6.52028	6.57046	-0.050187	1	6.27503	6.31742	-0.0423899	1	6.43413	6.31094	0.123187	1	6.25945	6.00835	0.251106	1	6.48028	6.46692	0.0133628	1	6.50265	6.46688	0.0357687	1	6.47523	6.52742	-0.0521894	1	6.59584	6.82367	-0.227823	1	6.77702	6.74169	0.0353309	1	6.72609	6.78382	-0.0577326	1	6.20119	6.1525	0.0486886	1	6.66853	6.68895	-0.0204205	1
CATMA1C72265	At1E06000	7.74149	7.7961	-0.0546016	1	7.41282	7.48972	-0.0768973	1	7.94269	8.00079	-0.058103	1	6.47737	6.78894	-0.31157	1	8.62874	8.6672	-0.0384609	1	7.67607	7.7461	-0.0700362	1	8.12708	8.14428	-0.0171959	1	8.72398	8.59794	0.126039	1	8.89409	8.9067	-0.0126175	1	8.57401	8.56762	0.00638315	1	6.17242	6.29701	-0.124594	1	8.47967	8.3694	0.11027	1
CATMA1A06130	At1E06540	6.89705	6.90706	-0.0100061	1	6.64739	6.73796	-0.0905772	1	6.67583	6.75975	-0.0839227	1	6.41947	6.35409	0.0653816	1	6.97335	6.95855	0.0147998	1	6.95275	6.80606	0.146696	1	6.8212	6.78308	0.0381176	1	7.04701	6.98832	0.0586945	1	6.88675	6.78791	0.0988428	1	7.14396	7.12035	0.0236104	1	6.47101	6.55604	-0.0850309	1	7.17675	7.22835	-0.0515998	1
CATMA1C72267	At1E06940	6.30507	6.40208	-0.0970092	1	6.33743	6.24401	0.0934111	1	6.12743	6.03981	0.0876246	1	6.10895	6.13902	-0.0300758	1	6.27816	6.3672	-0.0890404	1	6.25391	6.07462	0.179293	1	6.16575	6.29216	-0.126407	1	6.37356	6.4156	-0.042038	1	6.52811	6.53293	-0.00482044	1	6.60736	6.62906	-0.0216979	1	6.05831	6.11405	-0.0557432	1	6.5327	6.41213	0.12057	1
CATMA1A09030	At1E09970	6.84574	6.60252	0.243222	1	6.72526	6.74823	-0.0229699	1	6.70904	6.7131	-0.00406299	1	6.4543	6.46139	-0.00709804	1	6.83826	6.78374	0.0545219	1	6.70859	6.84791	-0.139316	1	7.1068	7.02226	0.0845486	1	6.7855	6.7099	0.0756014	1	7.13738	7.26933	-0.131947	1	7.06922	6.96675	0.102473	1	6.34803	6.46511	-0.117079	1	7.50029	7.34495	0.155338	1
CATMA1A09280	At1E10240	6.70268	6.67713	0.0255499	1	6.44128	6.74525	-0.303967	1	6.30665	6.30666	-3.69254e-06	1	6.25584	6.25711	-0.001265	1	6.8281	6.77468	0.0534185	1	6.62921	6.55046	0.0787448	1	6.59419	6.65049	-0.0563055	1	6.79932	6.84498	-0.0456595	1	6.94089	6.8786	0.0622895	1	6.7542	6.79354	-0.0393459	1	6.23401	6.09349	0.140526	1	6.77712	6.94318	-0.166058	1
CATMA1A09510	At1E10510	7.24654	7.25254	-0.00600008	1	7.89161	7.65949	0.23212	1	7.56445	7.64307	-0.078613	1	6.9176	6.93619	-0.0185856	1	7.35206	7.43017	-0.0781047	1	7.3487	7.39275	-0.0440458	1	8.17825	7.99671	0.181536	1	7.70005	7.48004	0.220009	1	7.22417	7.27232	-0.0481536	1	7.4806	7.52541	-0.0448098	1	6.28014	6.14743	0.132711	1	8.25218	8.19186	0.0603192	1
CATMA1A10050	At1E11100	6.71006	6.74875	-0.0386862	1	6.45714	6.53053	-0.073388	1	6.24649	6.33877	-0.0922815	1	5.98574	6.29852	-0.312778	1	6.59209	6.74357	-0.151488	1	6.30952	6.5271	-0.217584	1	6.35987	6.27676	0.083106	1	6.49942	6.49599	0.00343165	1	6.64339	6.57727	0.0661284	1	6.72753	6.76395	-0.0364241	1	6.49007	6.33806	0.152007	1	6.55427	6.53487	0.0193978	1
CATMA1A10080	At1E11140	7.12013	7.4615	-0.34137	1	7.65108	7.51886	0.132217	1	7.40142	7.35951	0.0419139	1	6.84813	6.80658	0.041543	1	7.11856	7.17716	-0.0586067	1	7.45671	7.59106	-0.134341	1	7.61845	7.83124	-0.212786	1	7.87529	7.59094	0.284351	1	7.19375	7.41412	-0.22037	1	7.11901	7.21734	-0.0983282	1	6.63139	6.47268	0.15871	1	7.95808	8.02849	-0.0704136	1
CATMA1A10100	At1E11160	6.62941	6.44814	0.181268	1	6.39888	6.42187	-0.0229914	1	6.42265	6.40719	0.0154577	1	6.28187	6.27352	0.0083515	1	6.4741	6.57906	-0.104956	1	6.39828	6.45329	-0.0550153	1	6.36123	6.33429	0.0269413	1	6.59514	6.62438	-0.0292357	1	6.48144	6.2954	0.186035	1	6.73533	6.68682	0.0485132	1	6.25345	6.35002	-0.0965697	1	6.50344	6.39083	0.11261	1
CATMA1A12800	At1E14000	6.50738	6.63526	-0.127879	1	6.53496	6.41522	0.119735	1	6.13116	6.4177	-0.286537	1	6.2443	6.27443	-0.0301308	1	6.59119	6.80173	-0.210533	1	6.38503	6.39021	-0.00517709	1	6.57661	6.5123	0.0643093	1	6.605	6.52642	0.0785784	1	6.88149	6.87997	0.00151342	1	6.65594	6.60172	0.0542229	1	6.14692	6.19515	-0.0482348	1	7.00094	7.00724	-0.00630043	1
CATMA1A14240	At1E15530	7.23651	6.977	0.259506	1	7.03765	7.02669	0.0109613	1	7.21298	7.1446	0.0683814	1	6.43114	6.44612	-0.0149726	1	7.04021	7.01535	0.0248627	1	7.09856	7.09738	0.00118458	1	7.2504	7.29036	-0.0399605	1	6.83519	6.89259	-0.0574022	1	6.72673	6.71102	0.0157053	1	7.14127	7.0517	0.089573	1	6.54658	6.50667	0.0399083	1	7.53932	7.46771	0.0716125	1
CATMA1A14320	At1E15590	7.0482	6.89678	0.151417	1	7.03857	7.11216	-0.0735936	1	7.16919	7.16909	0.000105907	1	6.56928	6.81934	-0.250055	1	7.20439	7.14654	0.0578489	1	7.20982	7.1702	0.0396159	1	7.45602	7.46067	-0.00464612	1	7.16513	7.11505	0.0500791	1	7.4463	7.48046	-0.0341578	1	7.49231	7.53054	-0.0382324	1	6.33663	6.28625	0.0503825	1	7.8029	7.70346	0.0994395	1
CATMA1A14370	At1E15650	6.54334	6.61836	-0.0750232	1	6.80132	6.81273	-0.0114011	1	6.5654	6.31923	0.246174	1	6.2254	6.16269	0.0627106	1	6.65527	6.69754	-0.0422643	1	6.50162	6.37147	0.130156	1	6.49537	6.4153	0.0800738	1	6.64543	6.66618	-0.0207468	1	6.43763	6.59664	-0.15901	1	6.88411	6.81433	0.0697838	1	6.39603	6.34741	0.0486202	1	6.70708	6.66237	0.0447144	1
CATMA1A14570	At1E15870	6.72261	6.58726	0.13535	1	6.65199	6.80094	-0.14895	1	6.57464	6.75796	-0.183316	1	6.51171	6.62414	-0.112434	1	6.90872	6.75527	0.153446	1	6.68527	6.56743	0.117831	1	6.63766	6.87078	-0.233113	1	6.70986	6.77776	-0.0678965	1	6.64461	6.62145	0.0231611	1	7.11452	7.20715	-0.0926236	1	6.23776	6.15157	0.0861883	1	6.98439	7.0156	-0.0312178	1
CATMA1A14640	At1E15930	6.49695	6.65397	-0.157017	1	6.37224	6.1939	0.178343	1	6.15365	6.1744	-0.0207405	1	6.13497	6.27139	-0.136418	1	6.55792	6.5681	-0.0101812	1	6.30606	6.45722	-0.151154	1	6.52723	6.3942	0.133032	1	6.56993	6.5389	0.0310372	1	6.31823	6.49008	-0.171854	1	6.60405	6.63712	-0.0330692	1	6.34394	6.27666	0.0672896	1	6.53892	6.60565	-0.0667317	1
CATMA1C72285	At1E17820	7.80158	7.80339	-0.00180933	1	7.37964	7.37477	0.00486967	1	7.67111	7.72728	-0.0561724	1	6.9506	6.89162	0.0589829	1	7.78138	7.80235	-0.0209662	1	7.55973	7.67898	-0.11925	1	7.78252	7.76224	0.0202768	1	8.09641	8.01571	0.0807085	1	8.49162	8.42099	0.0706263	1	8.26888	8.33438	-0.0655023	1	7.0703	7.04061	0.0296818	1	8.28551	8.3229	-0.0373835	1
CATMA1A17190	At1E18590	6.65667	6.58872	0.0679507	1	6.70813	6.64419	0.0639344	1	6.6787	6.8498	-0.171105	1	6.15227	6.2343	-0.0820357	1	6.82284	6.85732	-0.0344879	1	6.81771	6.63474	0.182966	1	7.2386	7.06103	0.177565	1	6.79322	6.71228	0.0809471	1	6.71783	6.59748	0.120343	1	7.13227	7.07136	0.0609037	1	6.27387	6.19874	0.0751325	1	7.40102	7.40132	-0.00030197	1
CATMA1C72288	At1E18610	6.65281	6.43847	0.21434	1	6.35918	6.50618	-0.147005	1	6.31055	6.23333	0.0772205	1	6.18756	6.25719	-0.0696221	1	6.71299	6.73962	-0.0266287	1	6.46487	6.26621	0.198659	1	6.41089	6.36202	0.048873	1	6.64192	6.65584	-0.0139184	1	6.76983	6.6198	0.150028	1	6.81008	6.51203	0.298057	1	6.15447	6.28433	-0.129855	1	6.6745	6.54955	0.124948	1
CATMA1A17890	At1E19310	6.87569	6.99581	-0.120121	1	7.01673	7.13806	-0.121327	1	6.96271	7.0123	-0.0495894	1	6.35641	6.2986	0.0578135	1	6.90844	7.13919	-0.230748	1	7.04818	6.88388	0.1643	1	6.98128	7.07899	-0.097708	1	6.91787	6.83269	0.0851801	1	7.00267	7.10696	-0.104289	1	7.17126	7.21824	-0.0469769	1	6.18055	5.94419	0.236357	1	7.72709	7.57732	0.149769	1
CATMA1C71283_N	At1E19540	6.46779	6.55703	-0.0892351	1	6.31976	6.51763	-0.19787	1	6.16514	5.97854	0.186608	1	6.22667	5.99723	0.229446	1	6.40217	6.49729	-0.0951243	1	6.22061	6.34135	-0.120739	1	6.25712	6.22448	0.0326369	1	6.56853	6.61691	-0.048387	1	6.58187	6.76815	-0.186275	1	6.486	6.76078	-0.274778	1	6.06226	6.16109	-0.0988323	1	6.49528	6.48772	0.00756165	1
CATMA1A18830	At1E20370	6.70508	6.6434	0.0616787	1	6.51502	6.71586	-0.200835	1	6.52137	6.58235	-0.0609774	1	6.20941	6.30658	-0.0971707	1	6.77006	6.87274	-0.102682	1	6.54418	6.54675	-0.00257235	1	6.62382	6.64203	-0.0182131	1	6.92058	6.71861	0.201968	1	6.80162	6.63999	0.161629	1	6.97006	7.05676	-0.0866975	1	6.44135	6.63864	-0.19729	1	6.66309	6.60032	0.0627705	1
CATMA1A19670	At1E21210	9.30926	9.60569	-0.296427	1	9.08961	8.90354	0.186068	1	9.23074	9.4203	-0.189562	1	8.70551	8.73624	-0.0307376	1	9.30452	9.2556	0.0489132	1	9.60706	9.78358	-0.176521	1	9.39307	9.60905	-0.215985	1	9.6444	9.89729	-0.252889	1	9.28761	9.99364	-0.706022	0.00802578	9.33382	9.80903	-0.475214	1	8.942	9.01425	-0.0722439	1	9.07023	9.33974	-0.269507	1
CATMA1A20270	At1E21870	7.47539	7.37906	0.0963383	1	6.97862	6.98996	-0.0113403	1	7.54534	7.30934	0.235995	1	7.4209	7.22159	0.19931	1	7.48265	7.50822	-0.0255677	1	7.69097	7.73231	-0.0413379	1	8.03183	7.60262	0.429205	1	8.09714	8.05959	0.0375555	1	7.84573	7.84028	0.00545712	1	7.78462	7.57769	0.206935	1	7.11022	7.24032	-0.130106	1	8.4691	7.69168	0.777413	1
CATMA1A20340	At1E21950	6.68323	6.65788	0.0253483	1	6.9791	7.02511	-0.0460134	1	6.79839	6.91822	-0.119832	1	6.31776	6.36958	-0.0518211	1	6.93258	6.91055	0.0220283	1	6.81342	6.89495	-0.0815229	1	7.0591	6.87074	0.188358	1	7.38275	7.22346	0.159292	1	7.31795	7.36796	-0.0500093	1	7.25389	7.16754	0.086348	1	6.07779	6.15204	-0.0742443	1	7.18781	7.32852	-0.140711	1
CATMA1A20350	At1E21960	6.4791	6.55577	-0.0766716	1	6.38842	6.17555	0.212874	1	6.01804	6.16317	-0.145136	1	6.02169	6.28707	-0.26538	1	6.51255	6.80372	-0.291171	1	6.44933	6.31717	0.132165	1	6.3836	6.39293	-0.00933715	1	6.64678	6.6271	0.0196846	1	6.9605	6.94554	0.0149587	1	6.64475	6.54499	0.0997554	1	6.04025	5.99675	0.0434967	1	6.56213	6.57064	-0.00851581	1
CATMA1C72297	At1E21980	7.58736	7.5523	0.0350545	1	6.82252	6.78413	0.0383912	1	7.27971	7.15294	0.126778	1	6.66254	6.83219	-0.169647	1	7.67392	7.57765	0.0962687	1	7.26353	7.27248	-0.00895561	1	7.23191	7.32784	-0.0959283	1	7.49616	7.3476	0.148565	1	7.66912	7.71395	-0.0448346	1	7.81259	7.75748	0.0551134	1	6.93504	7.10563	-0.170585	1	7.62574	7.5768	0.048943	1
CATMA1C72302	At1E23130	7.35148	6.99411	0.357371	1	6.85389	6.90195	-0.0480607	1	7.52863	7.40602	0.122608	1	7.10274	6.95608	0.146662	1	7.51019	7.50654	0.00364929	1	7.54177	7.58218	-0.0404062	1	7.84675	7.56014	0.28661	1	7.73766	7.42592	0.311739	1	7.45505	7.28709	0.167964	1	7.62974	7.37507	0.25467	1	6.92049	6.94163	-0.0211411	1	8.15793	7.86241	0.295514	1
CATMA1A22920	At1E24750	6.45787	6.48389	-0.0260172	1	6.10204	5.98054	0.121502	1	6.23934	6.12139	0.117953	1	6.03658	6.2335	-0.196927	1	6.27998	6.36338	-0.083401	1	6.17683	6.35748	-0.18065	1	6.28932	6.12467	0.164646	1	6.54227	6.6071	-0.0648214	1	6.7797	6.73025	0.0494496	1	6.59846	6.59356	0.00489628	1	6.16903	5.96691	0.202122	1	6.31914	6.61825	-0.29911	1
CATMA1A23300	At1E25140	6.41861	6.57475	-0.156143	1	6.72785	6.67532	0.0525276	1	6.25229	6.34094	-0.0886486	1	6.13167	6.07555	0.0561222	1	6.62962	6.73069	-0.101069	1	6.48713	6.48427	0.00285671	1	6.32696	6.42784	-0.100881	1	6.45961	6.55562	-0.0960062	1	6.61709	6.59254	0.0245522	1	6.82224	6.89709	-0.074849	1	6.20938	6.33178	-0.122406	1	6.5672	6.77647	-0.20927	1
CATMA1A24090	At1E25930	6.8632	6.67077	0.192429	1	7.58445	7.2536	0.33085	1	7.14539	7.39603	-0.250638	1	6.40612	6.26446	0.141663	1	6.71608	6.87894	-0.162858	1	7.09201	7.32636	-0.234355	1	7.75541	7.63854	0.116876	1	7.37267	7.13784	0.23483	1	6.60386	6.59029	0.0135698	1	7.1537	6.88082	0.272875	1	6.56249	6.42023	0.142258	1	7.76809	7.64006	0.128033	1
CATMA1C72308	At1E25960	6.62191	6.57996	0.0419468	1	6.48991	6.54058	-0.0506702	1	6.48233	6.40347	0.0788596	1	6.26361	6.14727	0.116338	1	6.8674	6.90191	-0.0345079	1	6.45875	6.30917	0.149584	1	6.5965	6.5204	0.0760995	1	7.01369	6.74119	0.272507	1	7.01492	7.10446	-0.0895421	1	6.95026	6.98707	-0.0368053	1	6.32871	6.24869	0.0800201	1	6.63552	6.61473	0.0207991	1
CATMA1A25210	At1E27080	6.35131	6.35179	-0.000479183	1	6.38622	6.21326	0.172959	1	6.01173	5.99381	0.0179176	1	5.87573	6.20655	-0.330827	1	6.53017	6.29545	0.234721	1	6.19444	6.27155	-0.0771092	1	6.14843	6.09346	0.0549741	1	6.34257	6.51917	-0.1766	1	6.55329	6.50526	0.0480249	1	6.53272	6.43098	0.101744	1	6.19792	6.17289	0.025032	1	6.37499	6.34688	0.0281116	1
CATMA1A25400	At1E27250	6.44799	6.27752	0.170473	1	6.11816	6.03074	0.0874146	1	5.84075	6.0696	-0.228854	1	6.04819	6.14747	-0.0992811	1	6.13267	6.18028	-0.0476098	1	6.27125	6.32723	-0.0559762	1	5.98164	6.17723	-0.195584	1	6.36346	6.40865	-0.0451866	1	6.39805	6.30541	0.0926425	1	6.52839	6.44789	0.0804963	1	6.09496	5.9476	0.147363	1	6.35752	6.32151	0.0360131	1
CATMA1A28170	At1E30090	11.2668	11.4828	-0.215975	1	10.6786	10.8128	-0.134222	1	11.0134	11.1262	-0.11288	1	9.72404	9.9921	-0.268061	1	11.2935	11.2704	0.0231073	1	11.562	11.6166	-0.0545959	1	11.2476	11.2092	0.0383882	1	11.2961	11.2819	0.014143	1	11.3888	11.3741	0.0147156	1	11.428	11.5504	-0.122437	1	10.3075	10.7105	-0.403088	1	11.3117	11.4947	-0.183031	1
CATMA1C72316	At1E30100	8.0126	7.95401	0.058591	1	7.59499	7.73174	-0.136745	1	7.56287	7.69648	-0.133614	1	6.95392	6.84344	0.110481	1	8.30497	8.1594	0.145572	1	7.49486	7.46067	0.0341894	1	7.66069	7.68835	-0.0276615	1	8.18532	8.18114	0.00418005	1	8.25341	8.42484	-0.171422	1	8.76633	8.60897	0.157359	1	6.62436	6.65047	-0.0261046	1	8.16582	8.295	-0.129189	1
CATMA1A28840	At1E30810	6.58265	6.49231	0.0903366	1	6.86842	6.80121	0.0672055	1	6.38282	6.42936	-0.0465379	1	6.12675	6.35174	-0.224993	1	6.67629	6.82711	-0.150818	1	6.34818	6.38948	-0.0413003	1	6.58042	6.31768	0.262742	1	6.43282	6.50935	-0.0765299	1	6.36833	6.53102	-0.162693	1	6.78101	6.77796	0.0030467	1	6.36867	6.18296	0.185716	1	6.92417	6.76512	0.159048	1
CATMA1A28860	At1E30840	6.72111	6.72408	-0.00296749	1	6.98449	6.83317	0.151318	1	6.62943	6.61962	0.00981096	1	6.16563	6.36648	-0.200848	1	6.59369	6.69647	-0.102779	1	6.85236	6.81983	0.0325299	1	6.98335	7.01274	-0.0293841	1	6.85712	6.93246	-0.0753353	1	6.72318	6.66148	0.0617005	1	6.8549	6.80727	0.0476303	1	6.17239	6.31218	-0.139792	1	7.4603	7.37068	0.0896228	1
CATMA1A29230	At1E31160	6.73987	6.80639	-0.066514	1	6.78876	6.70516	0.0835934	1	6.65302	6.8365	-0.183482	1	6.333	6.52961	-0.19661	1	6.73352	6.7716	-0.0380788	1	6.69575	7.09239	-0.39664	1	7.03161	7.09651	-0.0648927	1	6.9806	6.90832	0.0722778	1	6.77921	6.9161	-0.136892	1	6.83429	6.95358	-0.119298	1	6.29061	6.40987	-0.119262	1	7.32914	7.23621	0.0929237	1
CATMA1C72320	At1E31230	6.50645	6.47327	0.0331784	1	6.43259	6.40942	0.0231702	1	6.17414	6.23515	-0.0610143	1	6.22856	6.16372	0.0648373	1	6.54897	6.60492	-0.0559457	1	6.35543	6.39886	-0.0434366	1	6.33339	6.4275	-0.0941146	1	6.56471	6.61699	-0.0522758	1	6.78247	6.79829	-0.0158162	1	6.53309	6.64062	-0.107527	1	6.25929	6.22296	0.0363294	1	6.65243	6.80969	-0.157253	1
CATMA1C72321	At1E31300	6.41787	6.36968	0.0481876	1	6.14288	6.11159	0.0312949	1	6.16117	6.17854	-0.0173646	1	6.09017	6.16376	-0.0735924	1	6.30055	6.24273	0.0578219	1	6.16578	6.25853	-0.0927575	1	6.00935	6.1921	-0.182745	1	6.495	6.66203	-0.167039	1	6.55711	6.60675	-0.0496381	1	6.54256	6.58248	-0.039921	1	6.12725	5.94284	0.184406	1	6.48549	6.6254	-0.139908	1
CATMA1A30160	At1E32090	7.67647	7.67837	-0.00189863	1	7.28579	7.31115	-0.0253626	1	8.06389	7.7616	0.302286	1	7.32199	7.34648	-0.0244861	1	7.73171	7.68496	0.0467468	1	7.98793	8.01163	-0.023702	1	7.94709	7.98929	-0.042199	1	8.42204	8.45535	-0.03331	1	8.22244	8.16924	0.0532025	1	8.40732	8.48874	-0.0814242	1	7.376	7.47687	-0.10087	1	8.46143	8.07617	0.385268	1
CATMA1A30360	At1E32250	6.44498	6.36364	0.0813409	1	6.42211	6.225	0.197115	1	5.88917	6.08452	-0.195346	1	6.04719	6.10109	-0.0538937	1	6.50569	6.26497	0.240728	1	6.22477	6.26937	-0.0446005	1	6.21062	6.22464	-0.01402	1	6.3688	6.50453	-0.135733	1	6.43181	6.51732	-0.0855182	1	6.56204	6.55054	0.0114983	1	6.16728	6.01248	0.154796	1	6.52017	6.53438	-0.0142105	1
CATMA1A30520	At1E32410	6.58466	6.60286	-0.0182063	1	6.52606	6.41132	0.114741	1	6.20056	6.2081	-0.00754014	1	6.18597	6.20854	-0.0225706	1	6.60154	6.55502	0.0465293	1	6.38416	6.47138	-0.0872223	1	6.40408	6.36658	0.0375001	1	6.90469	6.78897	0.115714	1	7.06202	7.14168	-0.0796665	1	6.69106	6.80489	-0.113829	1	5.99384	5.88307	0.110768	1	6.96857	6.78371	0.184867	1
CATMA1C71508	At1E32670	8.15308	8.08951	0.0635707	1	7.20816	7.37394	-0.165776	1	7.75958	7.99069	-0.231107	1	7.2852	7.27873	0.00646554	1	8.21801	8.39855	-0.180532	1	7.78129	7.9211	-0.139801	1	7.87451	7.81623	0.0582835	1	8.08898	7.93957	0.149413	1	8.22098	8.22403	-0.0030545	1	8.49844	8.73402	-0.235582	1	7.56888	7.65251	-0.0836313	1	8.40659	8.2752	0.131389	1
CATMA1A30810	At1E32710	6.30494	6.37791	-0.0729679	1	6.21006	6.12303	0.0870323	1	6.01399	5.83307	0.18092	1	6.06914	6.02201	0.0471213	1	6.04234	6.28052	-0.238186	1	6.09289	6.23591	-0.143014	1	6.19027	6.28133	-0.0910585	1	6.6008	6.54615	0.0546497	1	6.41221	6.43131	-0.0190983	1	6.4215	6.43197	-0.01047	1	5.88426	6.06145	-0.177193	1	6.38881	6.49201	-0.103196	1
CATMA1D00232	At1E33520	6.69586	6.67805	0.0178134	1	6.53961	6.49813	0.0414765	1	6.62747	6.68883	-0.0613617	1	6.36821	6.27843	0.0897807	1	7.09533	7.20674	-0.11141	1	6.57583	6.57612	-0.000293029	1	6.72825	6.59369	0.134556	1	7.00342	7.02085	-0.0174281	1	7.37013	7.27509	0.0950406	1	7.10384	7.39037	-0.286533	1	6.39472	6.24978	0.144942	1	7.1103	6.9669	0.143393	1
CATMA1C72328	At1E33530	6.30961	6.2073	0.102315	1	6.39358	6.33233	0.0612507	1	6.08949	6.15211	-0.0626186	1	6.08719	6.21831	-0.13112	1	6.34146	6.41494	-0.0734786	1	6.31794	6.1348	0.183143	1	6.2908	6.30229	-0.0114971	1	6.34151	6.28123	0.060276	1	6.561	6.41706	0.143938	1	6.5394	6.5159	0.023499	1	6.11799	6.20647	-0.0884795	1	6.60224	6.46173	0.140504	1
CATMA1A32260	At1E34050	6.3953	6.44576	-0.0504661	1	6.49429	6.3084	0.185889	1	6.17702	6.22595	-0.0489291	1	6.31379	6.19898	0.114815	1	6.35952	6.38376	-0.0242464	1	6.39738	6.47707	-0.0796923	1	6.64817	6.5319	0.11627	1	6.46392	6.54962	-0.0857004	1	6.46223	6.5578	-0.0955687	1	6.42897	6.45456	-0.0255893	1	6.22249	6.2175	0.00498884	1	6.61454	6.58387	0.0306719	1
CATMA1A33260	At1E34830	6.88836	6.99752	-0.109165	1	6.6051	6.68756	-0.0824642	1	6.92629	6.96891	-0.042614	1	6.5779	6.98187	-0.403973	1	6.95992	6.96009	-0.000167888	1	7.05012	6.87369	0.176433	1	7.07578	7.16609	-0.0903073	1	7.29735	7.28239	0.0149564	1	7.37872	7.30763	0.071092	1	7.04536	7.15954	-0.114178	1	6.48549	6.60763	-0.122138	1	7.32721	7.37172	-0.0445101	1
CATMA1A33500	At1E35010	8.24786	8.48645	-0.238584	1	6.5451	6.52281	0.022291	1	6.43435	6.63499	-0.200642	1	6.31914	6.07943	0.23971	1	6.59512	6.70681	-0.111696	1	6.80535	6.8095	-0.00415533	1	6.50024	6.60865	-0.108413	1	7.0521	6.82595	0.226154	1	6.50693	6.71164	-0.204714	1	6.87496	6.58149	0.293466	1	6.43226	6.34261	0.0896572	1	6.81266	6.84465	-0.0319926	1
CATMA1A33570	At1E35070	6.76437	6.52934	0.235037	1	6.84528	6.82224	0.0230472	1	6.46566	6.6016	-0.135945	1	6.31533	6.32714	-0.01181	1	6.82733	6.78401	0.0433267	1	6.69079	6.49573	0.195066	1	6.77023	6.84774	-0.0775083	1	6.93685	7.04242	-0.105572	1	7.43282	7.5358	-0.102977	1	7.0012	7.22323	-0.222031	1	6.12474	6.09094	0.0338002	1	7.17949	6.90498	0.274508	1
CATMA1A33820	At1E35310	6.27704	6.27971	-0.00267311	1	6.1248	6.11001	0.014788	1	5.91916	5.93923	-0.0200729	1	6.07153	6.14861	-0.0770751	1	6.24873	6.22582	0.0229066	1	6.17577	6.03153	0.144243	1	6.21674	6.10081	0.11593	1	6.33284	6.14118	0.191654	1	6.1652	6.33156	-0.166362	1	6.31383	6.23291	0.0809185	1	6.13583	6.01379	0.122039	1	6.24848	6.29368	-0.0451933	1
CATMA1A45970	At1E35350	10.3302	10.6166	-0.286467	1	10.2257	10.0599	0.165795	1	10.702	10.6681	0.0339046	1	9.3232	9.57807	-0.254866	1	10.2893	10.1869	0.102397	1	10.9251	11.0288	-0.103682	1	10.6633	10.8471	-0.18384	1	10.5529	10.6833	-0.130336	1	10.6271	10.8226	-0.195514	1	10.4643	10.6941	-0.229875	1	9.89881	9.54227	0.356547	1	11.0239	10.9979	0.0259076	1
CATMA1A34060	At1E35560	6.25708	6.41894	-0.161856	1	6.37721	6.31817	0.0590366	1	6.14657	6.22384	-0.0772721	1	6.16296	6.05802	0.104938	1	6.49128	6.52579	-0.034505	1	6.26042	6.42257	-0.162146	1	6.373	6.48332	-0.11032	1	6.56003	6.42329	0.136734	1	6.50849	6.39913	0.109361	1	6.67104	6.36652	0.304515	1	5.95893	6.029	-0.0700668	1	6.49902	6.55263	-0.0536109	1
CATMA1C72338	At1E35570	6.61001	6.54162	0.0683904	1	6.36109	6.57725	-0.216164	1	6.08708	6.30381	-0.216728	1	5.87046	6.02427	-0.153804	1	6.65668	6.68215	-0.0254684	1	6.33748	6.23921	0.0982625	1	6.40946	6.37459	0.0348728	1	6.71912	6.84359	-0.124471	1	6.83569	6.82561	0.0100781	1	6.622	6.62502	-0.00301105	1	5.90242	6.0322	-0.129778	1	6.59748	6.52552	0.0719605	1
CATMA1C72339	At1E35590	7.32321	7.20373	0.119479	1	6.75716	6.82669	-0.0695302	1	6.90709	7.00326	-0.0961728	1	6.29749	6.14969	0.147805	1	7.22981	7.32603	-0.0962169	1	7.09948	6.92784	0.171641	1	7.10353	7.13537	-0.0318454	1	7.32961	7.17221	0.157399	1	7.76672	7.78677	-0.0200516	1	7.48615	7.4364	0.0497468	1	6.36946	6.30941	0.0600497	1	7.55472	7.45285	0.101862	1
CATMA1C72341	At1E35610	8.08884	7.98982	0.0990223	1	7.31087	7.23836	0.0725122	1	8.01949	7.9228	0.096691	1	7.21442	7.37253	-0.158107	1	8.23483	8.28321	-0.0483773	1	8.02611	8.00207	0.0240438	1	7.93701	8.13005	-0.193039	1	8.16513	8.24053	-0.0754041	1	8.75525	8.62568	0.129575	1	8.47849	8.37623	0.102258	1	7.6219	7.44516	0.176735	1	8.51295	8.54497	-0.0320202	1
CATMA1A34300	At1E35730	8.10777	7.77874	0.329033	1	7.36942	7.5384	-0.168982	1	8.02723	7.8862	0.141027	1	7.11888	7.06026	0.058619	1	8.32089	8.17766	0.14323	1	8.1298	8.04399	0.0858126	1	7.87059	8.09713	-0.226537	1	7.93624	8.35351	-0.417272	1	8.43628	8.3635	0.0727761	1	8.27774	7.9612	0.316538	1	7.24896	7.5412	-0.292244	1	8.54203	8.55888	-0.0168553	1
CATMA1A34310	At1E35740	7.26281	7.03764	0.225173	1	6.78929	6.7422	0.0470895	1	6.78316	6.90718	-0.124024	1	6.54717	6.30487	0.2423	1	7.25518	7.05575	0.199432	1	7.27816	7.15769	0.120466	1	6.94412	6.87574	0.0683838	1	7.1231	7.00009	0.123007	1	7.43966	7.21269	0.226972	1	7.28902	7.23546	0.0535627	1	6.90417	6.77932	0.124848	1	7.39806	7.57824	-0.180175	1
CATMA1A34430	At1E35830	9.33719	8.35847	0.978719	1.24347e-07	8.37869	8.89607	-0.517385	1	8.41393	8.76714	-0.353208	1	7.74681	7.67976	0.0670437	1	9.25107	9.3629	-0.111826	1	8.62425	9.01548	-0.391239	1	8.47671	8.51999	-0.0432861	1	8.72143	9.05127	-0.329833	1	8.88642	8.43651	0.449905	1	9.28723	8.33815	0.949086	3.49751e-05	8.04719	8.64977	-0.602581	1	8.58806	8.72493	-0.136872	1
CATMA1A34580	At1E35930	6.46645	6.40826	0.0581853	1	6.40678	6.29496	0.111812	1	5.97773	6.27257	-0.294842	1	6.12129	6.18551	-0.0642193	1	6.41337	6.53901	-0.125641	1	6.3423	6.33016	0.01214	1	6.33859	6.43558	-0.096987	1	6.50102	6.34892	0.1521	1	6.42754	6.59176	-0.164224	1	6.62873	6.64764	-0.0189107	1	6.16494	6.16702	-0.00208317	1	6.60177	6.43816	0.16361	1
CATMA1A34680	At1E36000	6.76939	6.70235	0.0670365	1	6.65175	6.66833	-0.0165857	1	6.40353	6.56925	-0.165721	1	6.26182	6.15879	0.103027	1	6.66736	6.62039	0.0469643	1	6.2253	6.46662	-0.241322	1	6.47784	6.44293	0.0349082	1	6.59844	6.71715	-0.118711	1	6.54795	6.66104	-0.11309	1	6.888	6.77866	0.109344	1	6.46388	6.60781	-0.143924	1	6.48022	6.58853	-0.108307	1
CATMA1A34770	At1E36080	6.58095	6.5988	-0.01785	1	6.90476	6.5904	0.314359	1	6.49177	6.50313	-0.0113592	1	6.18852	6.31106	-0.122543	1	6.76986	6.72826	0.0415923	1	6.3753	6.58732	-0.212028	1	6.45339	6.33262	0.120779	1	6.59165	6.50751	0.0841391	1	6.58989	6.63576	-0.0458659	1	6.62951	6.60167	0.0278422	1	6.17431	6.47923	-0.304914	1	6.47581	6.43319	0.0426252	1
CATMA1C72348	At1E36150	6.41802	6.39216	0.0258662	1	6.4429	6.45578	-0.0128801	1	6.49537	6.44396	0.0514085	1	6.08268	6.24898	-0.166306	1	6.56906	6.60017	-0.0311099	1	6.49648	6.36988	0.126601	1	6.51099	6.40421	0.106782	1	6.42992	6.63539	-0.205473	1	7.03509	6.87277	0.162326	1	6.70369	6.55173	0.151966	1	6.18294	6.3226	-0.13966	1	6.7366	6.90742	-0.170825	1
CATMA1A35176	At1E36280	6.385	6.49825	-0.113251	1	6.54277	6.73015	-0.187383	1	6.3776	6.36643	0.0111644	1	6.40834	6.18056	0.22778	1	6.69693	6.58045	0.116479	1	6.49606	6.39169	0.104368	1	6.61476	6.54578	0.0689824	1	6.86425	6.70299	0.161263	1	7.02429	6.95025	0.0740366	1	6.75435	6.72562	0.0287315	1	6.07678	6.19847	-0.121688	1	6.79409	6.91079	-0.116702	1
CATMA1C72352	At1E36420	7.3413	7.39309	-0.0517979	1	7.65479	7.48052	0.174277	1	7.37176	7.13839	0.233365	1	7.14604	7.07505	0.070992	1	7.48474	7.53069	-0.0459413	1	7.24947	7.53079	-0.28132	1	7.84476	7.6963	0.14846	1	8.81478	8.84646	-0.0316818	1	8.46544	8.5238	-0.0583609	1	7.89597	7.96342	-0.0674532	1	6.75495	6.66508	0.0898647	1	8.3189	7.84951	0.469385	1
CATMA1D02607	At1E36500	6.39248	6.63229	-0.239812	1	6.3201	6.23324	0.0868689	1	6.30393	6.22437	0.0795604	1	6.13188	6.35581	-0.223931	1	6.51691	6.37475	0.142153	1	6.49101	6.40447	0.0865493	1	6.39848	6.38213	0.0163509	1	6.73126	6.49679	0.234472	1	6.68341	6.62688	0.0565258	1	6.52778	6.43148	0.0962992	1	6.15159	6.28835	-0.136759	1	6.7317	6.69808	0.0336168	1
CATMA1A35670	At1E36630	6.64484	6.82232	-0.177483	1	7.2004	7.08195	0.118451	1	6.67841	6.68739	-0.00897776	1	6.38089	6.45978	-0.0788958	1	6.88365	6.82677	0.0568831	1	6.69346	6.59074	0.102722	1	6.90652	6.78004	0.126482	1	6.77622	6.73105	0.0451708	1	6.80583	6.9521	-0.146267	1	7.16127	6.91878	0.242492	1	6.55739	6.34329	0.2141	1	7.11228	7.14623	-0.0339466	1
CATMA1A35780	At1E36680	6.93658	6.78764	0.148937	1	7.42425	7.3898	0.0344507	1	7.0182	6.9031	0.115105	1	6.34276	6.17833	0.164434	1	7.11049	7.19237	-0.0818805	1	6.75508	6.69851	0.0565768	1	6.99374	7.04321	-0.0494704	1	7.29901	7.03024	0.26877	1	6.8825	6.89694	-0.0144382	1	7.28404	7.28554	-0.00150484	1	6.3838	6.42595	-0.0421559	1	6.98148	6.81544	0.166042	1
CATMA1A35970	At1E36740	6.6444	6.27105	0.373352	1	6.43139	6.34119	0.0901975	1	6.30301	6.28866	0.0143585	1	6.26704	6.39889	-0.131853	1	6.41598	6.39496	0.0210276	1	6.61951	6.2944	0.325104	1	6.45782	6.37799	0.0798242	1	6.27469	6.50891	-0.234224	1	6.30031	6.50619	-0.205884	1	6.59085	6.54796	0.0428928	1	6.22352	6.16824	0.0552818	1	6.70627	6.68012	0.0261553	1
CATMA1A36280	At1E36850	6.58361	6.6515	-0.067896	1	6.65043	6.74386	-0.0934322	1	6.4056	6.41886	-0.0132627	1	6.20942	6.13453	0.0748909	1	6.63406	6.69008	-0.0560226	1	6.3835	6.45306	-0.0695548	1	6.36315	6.4727	-0.10955	1	6.85629	6.64879	0.207504	1	6.43547	6.60693	-0.171452	1	6.76316	6.64861	0.114554	1	6.32013	6.45321	-0.133081	1	6.43867	6.51617	-0.0774989	1
CATMA1A36310	At1E36880	6.95548	6.79922	0.156262	1	7.13629	7.10146	0.0348306	1	6.92488	6.92152	0.00336433	1	6.35117	6.4745	-0.123331	1	7.05419	7.04851	0.00567346	1	6.72522	6.7179	0.0073218	1	7.22428	7.06381	0.160469	1	7.19324	7.12738	0.0658595	1	6.91944	6.86611	0.0533328	1	7.24329	7.24013	0.00315523	1	6.54483	6.48012	0.0647105	1	7.63408	7.61736	0.016717	1
CATMA1C72358	At1E37100	6.48666	6.51543	-0.0287676	1	6.35817	6.25296	0.105211	1	6.13268	6.19134	-0.0586596	1	6.18371	5.83824	0.345475	1	6.67514	6.45034	0.224791	1	6.34154	6.33588	0.00565843	1	6.23924	6.39847	-0.159222	1	6.55844	6.47258	0.0858593	1	6.4072	6.47578	-0.068587	1	6.48351	6.62466	-0.141154	1	6.2629	6.11052	0.152378	1	6.46878	6.5619	-0.0931261	1
CATMA1A36700	At1E37140	6.25106	6.36909	-0.118028	1	6.41297	6.32596	0.0870135	1	6.24924	6.31972	-0.0704887	1	6.2159	6.20066	0.015236	1	6.46781	6.51145	-0.0436352	1	6.22791	6.43604	-0.208129	1	6.37035	6.32655	0.0437988	1	6.64817	6.54623	0.101942	1	6.64683	6.59073	0.0560982	1	6.48959	6.50091	-0.0113213	1	6.08628	6.14987	-0.0635927	1	6.4792	6.4374	0.0417942	1
CATMA1A36780	At1E37160	6.56611	6.75182	-0.185712	1	6.92693	6.78012	0.146814	1	6.67794	6.56447	0.113461	1	6.35447	6.30179	0.0526866	1	6.58706	6.66237	-0.075318	1	6.9043	6.78681	0.117486	1	7.23647	7.27687	-0.0403938	1	7.48744	7.63129	-0.143853	1	7.24755	7.03383	0.213715	1	6.74708	7.01222	-0.265142	1	6.52912	6.35295	0.176171	1	7.3647	7.26323	0.101472	1
CATMA1A36790	At1E37170	6.49792	6.60962	-0.1117	1	6.4894	6.41288	0.0765135	1	6.35515	6.2849	0.0702572	1	6.36738	6.29716	0.0702259	1	6.33622	6.327	0.00922013	1	6.48095	6.61317	-0.132214	1	6.60253	6.54664	0.0558859	1	6.52639	6.50744	0.0189449	1	6.52935	6.40186	0.127491	1	6.64802	6.70058	-0.0525517	1	6.08492	6.23687	-0.151949	1	6.94713	6.82788	0.119247	1
CATMA1A36830	At1E37190	6.90704	6.841	0.0660377	1	7.33587	7.36549	-0.0296179	1	6.97434	7.10898	-0.134636	1	6.50421	6.49244	0.0117688	1	6.96165	7.05871	-0.0970629	1	6.9253	6.82163	0.103671	1	7.55571	7.43054	0.125173	1	7.19781	7.02072	0.177089	1	7.09465	7.04879	0.0458577	1	6.53138	6.76887	-0.237488	1	6.28244	6.37085	-0.0884154	1	6.48519	6.40738	0.0778152	1
CATMA1A36900	At1E37210	6.68311	6.56552	0.117594	1	6.98684	6.97448	0.0123617	1	6.47902	6.57352	-0.0944991	1	6.23255	6.09197	0.140577	1	6.8302	6.82717	0.00302842	1	6.46576	6.38011	0.0856501	1	6.74453	6.38738	0.357154	1	6.97554	6.71178	0.263762	1	6.60962	6.52569	0.0839284	1	7.01493	6.96751	0.0474268	1	6.35968	6.33273	0.0269464	1	6.45449	6.53119	-0.0767035	1
CATMA1A36940	At1E37240	6.57964	6.36423	0.215413	1	6.69989	6.68754	0.0123524	1	6.43455	6.45715	-0.0226025	1	6.09072	6.22114	-0.130417	1	6.68176	6.69538	-0.0136241	1	6.42131	6.38666	0.0346482	1	6.5471	6.34132	0.205783	1	6.61391	6.64497	-0.0310561	1	6.44317	6.62066	-0.177482	1	6.72237	6.77361	-0.051246	1	6.34499	6.3332	0.0117896	1	6.38607	6.47807	-0.0919993	1
CATMA1C72364	At1E37500	6.84745	6.82353	0.0239211	1	7.38613	7.26337	0.122763	1	7.15311	7.29205	-0.138944	1	6.70843	6.62954	0.0788922	1	7.23601	7.26957	-0.0335589	1	6.81073	6.78298	0.0277525	1	7.1628	7.05455	0.108257	1	7.85537	7.82732	0.02805	1	7.61708	7.74167	-0.124591	1	7.65962	7.51709	0.142532	1	6.46441	6.17373	0.290683	1	7.79182	7.67397	0.117847	1
CATMA1A37320	At1E37510	6.55953	6.5226	0.0369343	1	6.48689	6.47826	0.0086373	1	6.3748	6.3327	0.0420938	1	6.19317	6.30528	-0.112104	1	6.49908	6.61577	-0.116697	1	6.45254	6.60515	-0.152614	1	6.67366	6.60035	0.0733064	1	6.63325	6.55574	0.0775033	1	6.62904	6.56041	0.0686323	1	6.62845	6.54855	0.0798984	1	6.30912	6.29211	0.0170085	1	6.79871	6.76059	0.0381197	1
CATMA1A37360	At1E37560	6.53316	6.37	0.163159	1	6.50745	6.32371	0.18374	1	6.31799	6.28381	0.0341734	1	6.17749	6.14204	0.0354571	1	6.43126	6.45885	-0.0275847	1	6.26782	6.49198	-0.224161	1	6.56466	6.53682	0.0278384	1	6.39953	6.5159	-0.116372	1	6.39299	6.47405	-0.0810591	1	6.52839	6.52979	-0.00139876	1	6.21429	6.28575	-0.0714683	1	6.52555	6.50944	0.0161109	1
CATMA1D05025	At1E37620	6.25846	6.35951	-0.101053	1	6.33572	6.49568	-0.159954	1	6.17298	6.02268	0.150301	1	6.08597	6.19812	-0.11215	1	6.37948	6.52937	-0.149891	1	6.18564	6.28373	-0.0980849	1	6.34844	6.30162	0.0468156	1	6.38566	6.50378	-0.118123	1	6.50919	6.4272	0.0819914	1	6.47673	6.41611	0.0606237	1	6.32849	6.18062	0.147872	1	6.59873	6.43983	0.158903	1
CATMA1C72367	At1E37650	6.5049	6.54187	-0.0369783	1	6.42693	6.31713	0.109803	1	5.98018	6.12775	-0.147573	1	6.27689	6.14201	0.134882	1	6.51357	6.38678	0.126795	1	6.46987	6.30406	0.165805	1	6.42628	6.50007	-0.0737945	1	6.64135	6.67117	-0.0298269	1	6.88228	6.76506	0.11722	1	6.61678	6.65999	-0.0432123	1	6.20088	6.27796	-0.0770763	1	6.6767	6.73878	-0.0620812	1
CATMA1A37560	At1E37730	6.4729	6.50131	-0.0284162	1	6.35588	6.35564	0.000232071	1	6.3202	6.27323	0.0469668	1	6.2872	6.18562	0.101572	1	6.42766	6.50366	-0.0760028	1	6.37516	6.3837	-0.00854038	1	6.48933	6.59099	-0.101659	1	6.52802	6.60418	-0.0761613	1	6.72288	6.91787	-0.194986	1	6.69441	6.7377	-0.0432939	1	6.17579	6.27678	-0.100991	1	6.57583	6.71915	-0.143315	1
CATMA1A37840	At1E38030	6.42669	6.43134	-0.00465712	1	6.27744	6.14638	0.131065	1	6.06147	6.10166	-0.0401844	1	6.14534	6.19745	-0.0521052	1	6.38935	6.39089	-0.00153926	1	6.35004	6.29319	0.056852	1	6.58714	6.44013	0.147003	1	6.53666	6.53437	0.00229034	1	6.48864	6.33498	0.153661	1	6.56627	6.60126	-0.0349807	1	6.26031	6.25817	0.00214407	1	6.59165	6.54031	0.0513408	1
CATMA1A38070	At1E38580	6.89173	6.80365	0.0880786	1	6.32866	6.26329	0.0653692	1	6.31809	6.3409	-0.0228105	1	6.41211	6.25811	0.153999	1	6.65002	6.64022	0.00979991	1	6.60672	6.58895	0.0177613	1	6.74839	6.35428	0.394104	1	6.62426	6.57596	0.0483007	1	6.8225	6.70301	0.119487	1	6.73047	7.01677	-0.286298	1	6.28453	6.40305	-0.11852	1	6.76412	6.83587	-0.071758	1
CATMA1A38170	At1E38670	6.52518	6.29233	0.232853	1	5.95319	6.29004	-0.336843	1	6.08093	6.302	-0.221073	1	6.14058	6.0308	0.109787	1	6.32704	6.36693	-0.0398896	1	6.30706	6.17548	0.131579	1	6.24492	6.29763	-0.0527048	1	6.69603	6.43549	0.260536	1	6.81177	6.79936	0.012408	1	6.61622	6.56848	0.0477398	1	6.2404	5.92051	0.319886	1	6.59566	6.55258	0.043074	1
CATMA1C72373	At1E39020	7.24044	7.07051	0.169925	1	6.75194	6.70114	0.050792	1	6.68055	6.52896	0.151585	1	6.37859	6.47035	-0.0917542	1	6.85215	6.81899	0.0331621	1	6.92487	6.84515	0.0797184	1	6.67512	6.68082	-0.00569974	1	7.23715	7.15325	0.0838984	1	7.29572	7.66357	-0.367847	1	7.2063	7.15725	0.0490445	1	6.25765	6.23557	0.0220788	1	7.25196	7.32377	-0.0718119	1
CATMA1C72374	At1E39170	6.37826	6.35539	0.0228792	1	6.52936	6.34069	0.188671	1	6.14694	6.26665	-0.119715	1	5.98748	6.26712	-0.279636	1	6.46655	6.58515	-0.118595	1	6.40375	6.36006	0.0436934	1	6.44548	6.5331	-0.0876135	1	6.59421	6.57945	0.0147636	1	6.59743	6.55775	0.0396843	1	6.76724	6.58433	0.182912	1	6.01343	6.14442	-0.130992	1	6.86216	6.54735	0.314811	1
CATMA1C72375	At1E39200	6.3783	6.41916	-0.0408588	1	6.24229	6.20549	0.0368053	1	6.04949	6.06435	-0.0148581	1	6.14083	6.19381	-0.052982	1	6.20685	6.38456	-0.177712	1	6.1215	6.22948	-0.107986	1	6.30993	6.22749	0.0824399	1	6.50362	6.48508	0.0185366	1	6.55684	6.56053	-0.00368947	1	6.59682	6.5433	0.0535102	1	6.16927	6.06027	0.109001	1	6.50755	6.66709	-0.159532	1
CATMA1D05027	At1E39290	6.30281	6.13446	0.168344	1	6.45342	6.22257	0.230853	1	6.26913	6.24686	0.0222663	1	6.03901	6.12753	-0.0885166	1	6.30905	6.41558	-0.106526	1	6.45145	6.34577	0.105679	1	6.30909	6.42279	-0.113703	1	6.46291	6.45043	0.0124868	1	7.14953	6.89367	0.255856	1	6.43741	6.5851	-0.147693	1	6.04274	6.19646	-0.153723	1	6.41397	6.37452	0.0394501	1
CATMA1C72376	At1E39350	6.15329	6.36116	-0.207872	1	6.33435	6.37942	-0.0450689	1	6.25828	6.19036	0.0679207	1	6.21403	6.11853	0.0955016	1	6.43642	6.49842	-0.0619966	1	6.35466	6.29313	0.0615226	1	6.32903	6.44529	-0.116259	1	6.41317	6.48933	-0.0761594	1	6.51586	6.4542	0.0616601	1	6.45831	6.54157	-0.0832673	1	6.22592	6.04354	0.182381	1	6.368	6.44533	-0.0773377	1
CATMA1A38930	At1E39360	7.75332	7.90568	-0.152355	1	7.30977	7.19205	0.117719	1	7.81748	7.69755	0.119925	1	6.97538	6.82833	0.147046	1	7.80037	7.79358	0.00678915	1	7.76959	7.84391	-0.0743181	1	7.78678	7.74991	0.0368741	1	7.56921	7.76907	-0.199859	1	7.79806	7.96089	-0.162833	1	7.8705	8.01918	-0.14868	1	6.77626	6.86942	-0.0931546	1	8.10166	8.05143	0.0502292	1
CATMA1C72377_N	At1E39380	6.49693	6.61941	-0.122476	1	6.41903	6.32384	0.0951899	1	6.03129	6.27037	-0.239073	1	6.16103	6.08729	0.0737385	1	6.63536	6.62754	0.00781729	1	6.26741	6.36941	-0.102002	1	6.522	6.42847	0.0935344	1	6.49022	6.45049	0.0397377	1	6.5096	6.32256	0.187043	1	6.54026	6.6189	-0.0786415	1	6.3739	6.07722	0.296686	1	6.41975	6.37544	0.0443124	1
CATMA_GFT_02023	At1E39440	6.53317	6.45466	0.078508	1	6.6548	6.42761	0.227188	1	6.31004	6.26124	0.048804	1	6.04157	6.02048	0.0210907	1	6.59206	6.78804	-0.195984	1	6.55273	6.66576	-0.113027	1	6.31758	6.5932	-0.275618	1	7.09453	7.00249	0.0920393	1	6.8496	6.80455	0.0450497	1	6.58346	6.71008	-0.126622	1	5.95092	6.10415	-0.153225	1	6.7732	6.85786	-0.0846621	1
CATMA1C72378	At1E39460	6.52749	6.59376	-0.0662694	1	6.32368	6.35287	-0.0291848	1	6.36842	6.3731	-0.00468085	1	6.08436	6.17275	-0.088398	1	6.67208	6.68821	-0.0161271	1	6.28181	6.32207	-0.0402565	1	6.37775	6.29126	0.086494	1	6.85985	6.8418	0.0180476	1	6.75622	6.77995	-0.0237245	1	6.54219	6.59926	-0.0570724	1	6.11897	5.96054	0.15843	1	6.89725	6.95915	-0.061905	1
CATMA1D02633	At1E39850	6.40705	6.40069	0.0063591	1	6.4932	6.32975	0.163456	1	6.31861	6.39834	-0.0797283	1	6.17771	6.09924	0.0784677	1	6.56985	6.60465	-0.0348022	1	6.24209	6.42068	-0.17859	1	6.61592	6.7249	-0.108981	1	6.77549	6.80575	-0.0302535	1	6.89231	7.00637	-0.114066	1	6.69607	6.69639	-0.000321768	1	6.02944	6.28111	-0.251664	1	6.87198	6.81859	0.0533883	1
CATMA1A39590	At1E40190	6.3791	6.43628	-0.0571804	1	6.52905	6.53135	-0.00229881	1	6.37659	6.22534	0.151256	1	6.32447	6.12285	0.201621	1	6.42632	6.61445	-0.188139	1	6.45408	6.36718	0.0868944	1	6.37867	6.55014	-0.171464	1	6.4608	6.51723	-0.0564265	1	6.54813	6.5588	-0.0106679	1	6.57681	6.66049	-0.0836841	1	6.3424	6.17994	0.162459	1	6.45001	6.61807	-0.168066	1
CATMA_GFT_00362	At1E41850	6.43524	6.3351	0.10014	1	6.22883	6.0981	0.130731	1	6.13602	6.14874	-0.0127164	1	6.26142	6.29567	-0.0342526	1	6.45629	6.29436	0.161935	1	6.34181	6.42782	-0.0860071	1	6.3325	6.2924	0.0400991	1	6.50961	6.62004	-0.110434	1	6.52547	6.51252	0.0129464	1	6.44738	6.61918	-0.171799	1	5.90904	6.13687	-0.227827	1	6.50007	6.46741	0.032657	1
CATMA1A41780	At1E42480	7.7172	7.95096	-0.233755	1	8.30993	8.09944	0.210497	1	7.59591	7.74139	-0.145474	1	6.70505	6.7928	-0.0877515	1	7.60596	7.61305	-0.0070894	1	7.78087	7.91732	-0.136446	1	8.04381	7.86836	0.175454	1	8.15737	7.96556	0.191811	1	7.58376	7.59031	-0.00654979	1	8.10413	8.15848	-0.0543493	1	6.90743	6.71064	0.196784	1	8.42445	8.29353	0.130923	1
CATMA1C72388	At1E44070	6.60707	6.68493	-0.0778597	1	6.56623	6.55931	0.00692061	1	6.74253	6.68903	0.0535011	1	6.48153	6.39098	0.0905533	1	6.69072	6.67668	0.0140426	1	6.98379	6.62739	0.356404	1	6.99092	7.02297	-0.0320422	1	6.34763	6.65431	-0.306677	1	6.63221	6.6535	-0.0212894	1	6.76759	6.61066	0.156939	1	6.36147	6.4577	-0.0962319	1	7.137	7.05425	0.0827539	1
CATMA1A44670	At1E45420	7.31101	7.31916	-0.00814827	1	8.17058	7.78619	0.384395	1	7.53631	7.78166	-0.245348	1	6.69319	6.90885	-0.215656	1	7.17911	7.23956	-0.0604492	1	7.92079	7.8961	0.0246924	1	7.99493	7.78543	0.209505	1	7.9592	7.696	0.263199	1	7.06692	7.14151	-0.0745933	1	7.45448	7.59691	-0.142427	1	7.31332	6.87058	0.442739	1	8.45802	8.3456	0.11242	1
CATMA1A44920	At1E45650	6.68523	6.69199	-0.00675962	1	6.76622	6.6962	0.0700185	1	6.41609	6.4498	-0.0337137	1	6.27113	5.96679	0.304333	1	6.78446	6.74555	0.0389134	1	6.43811	6.47841	-0.0402987	1	6.23552	6.41888	-0.183365	1	6.90942	6.65078	0.258639	1	6.67319	6.66058	0.0126179	1	6.81143	6.9616	-0.150171	1	6.38526	6.41102	-0.0257656	1	6.59875	6.76558	-0.166831	1
CATMA1A45310	At1E46050	6.79842	6.76353	0.0348913	1	7.01229	7.08551	-0.073218	1	6.42476	6.45969	-0.0349324	1	6.28799	6.20968	0.078311	1	6.76307	6.72736	0.0357046	1	6.41918	6.62718	-0.207994	1	6.68023	6.49813	0.1821	1	6.85314	6.95204	-0.0988944	1	6.86416	6.67431	0.189849	1	6.8796	6.91017	-0.0305702	1	6.409	6.36291	0.0460862	1	6.56996	6.53021	0.039758	1
CATMA1A47870	At1E48800	6.41175	6.32736	0.0843923	1	6.18853	6.15215	0.0363778	1	6.13427	6.2904	-0.156138	1	5.94167	5.89226	0.0494078	1	6.30739	6.38682	-0.0794288	1	6.22075	6.36533	-0.144579	1	6.14235	6.28129	-0.138936	1	6.50211	6.65195	-0.14984	1	6.54892	6.43731	0.111609	1	6.54483	6.42701	0.117818	1	6.13316	6.12583	0.00733631	1	6.41784	6.42026	-0.00241759	1
CATMA1C72398	At1E49050	6.44337	6.50149	-0.0581133	1	6.26019	6.31767	-0.0574704	1	6.23742	6.17808	0.0593469	1	6.15621	6.28407	-0.12786	1	6.47156	6.59704	-0.125485	1	6.46507	6.35719	0.107878	1	6.37934	6.39867	-0.0193357	1	6.57412	6.67391	-0.0997908	1	6.55678	6.48289	0.0738889	1	6.42663	6.44358	-0.0169421	1	6.21842	6.22829	-0.00986426	1	6.59305	6.75069	-0.157644	1
CATMA1A48440	At1E49420	6.38024	6.21397	0.166272	1	6.20922	6.17056	0.0386636	1	6.08159	6.15363	-0.0720401	1	6.31582	6.21702	0.0988051	1	6.29454	6.30767	-0.0131377	1	6.31908	6.33479	-0.0157087	1	6.09667	6.31381	-0.21714	1	6.58227	6.48509	0.0971805	1	6.51638	6.5193	-0.00291812	1	6.55783	6.52237	0.035468	1	6.20176	6.14999	0.0517682	1	6.3592	6.41342	-0.0542129	1
CATMA1A48494	At1E49520	6.46284	6.46374	-0.000899116	1	6.25866	6.24064	0.0180185	1	6.11507	6.12441	-0.00933613	1	6.3494	6.41298	-0.0635779	1	6.45922	6.40028	0.0589431	1	6.46715	6.38635	0.0807953	1	6.45896	6.28141	0.177551	1	6.75472	6.6558	0.0989137	1	6.79703	6.66914	0.127885	1	6.73962	6.91073	-0.171105	1	6.21049	6.176	0.0344953	1	6.59555	6.58429	0.011257	1
CATMA1A48510	At1E49560	6.27307	6.32756	-0.0544855	1	6.29657	6.26403	0.0325417	1	6.09217	6.11919	-0.0270169	1	6.20365	6.06241	0.141238	1	6.27584	6.39441	-0.118574	1	6.30132	6.28064	0.0206858	1	6.12441	6.33039	-0.205979	1	6.43554	6.42414	0.011406	1	6.47017	6.58118	-0.111014	1	6.47594	6.5874	-0.111456	1	6.19469	6.12324	0.0714495	1	6.3687	6.45707	-0.0883724	1
CATMA1A48638	At1E49900	6.53527	6.4341	0.101167	1	6.19924	6.23551	-0.0362696	1	6.18666	6.00414	0.182522	1	6.03865	6.16342	-0.124769	1	6.41852	6.47955	-0.0610282	1	6.3842	6.41646	-0.032265	1	6.34026	6.28597	0.0542885	1	6.44435	6.38017	0.0641865	1	6.75119	6.65555	0.0956351	1	6.65174	6.72983	-0.0780966	1	6.05078	6.05133	-0.000543487	1	6.51401	6.4713	0.0427036	1
CATMA1C72402	At1E50350	6.99542	7.01033	-0.0149058	1	6.56216	6.57474	-0.0125829	1	6.76477	6.69986	0.0649113	1	6.2351	6.39517	-0.16007	1	6.85529	6.99537	-0.140076	1	6.76849	6.83536	-0.0668738	1	6.74395	6.91617	-0.172216	1	6.6433	6.56875	0.0745578	1	6.58306	6.91582	-0.332767	1	7.00482	7.11819	-0.113371	1	6.42537	6.49264	-0.067268	1	7.09597	7.04124	0.054731	1
CATMA1C71956	At1E53880	6.68618	6.63484	0.0513327	1	6.45889	6.68318	-0.224291	1	6.4358	6.26483	0.170969	1	6.09164	6.31173	-0.220095	1	6.65223	6.62486	0.0273711	1	6.18872	6.46045	-0.271728	1	6.52089	6.58942	-0.0685298	1	6.4535	6.50502	-0.0515136	1	6.65516	6.63262	0.0225429	1	6.70383	6.58081	0.123019	1	6.26213	6.33875	-0.0766223	1	6.57739	6.73328	-0.155888	1
CATMA1A53520	At1E54860	6.76075	6.80447	-0.0437149	1	6.70155	6.71315	-0.0116025	1	6.69	6.71652	-0.0265261	1	6.37297	6.48719	-0.114229	1	6.50916	6.70217	-0.193019	1	6.70576	6.75103	-0.0452626	1	6.69179	6.87223	-0.180441	1	6.94446	6.84995	0.0945148	1	6.70484	6.82797	-0.123129	1	6.79294	6.97948	-0.186547	1	6.22775	6.34567	-0.117919	1	7.04251	6.89202	0.150486	1
CATMA1C72419	At1E55200	6.28081	6.29722	-0.0164093	1	6.23718	6.32149	-0.0843157	1	6.35038	6.2565	0.0938797	1	6.08687	6.22025	-0.133383	1	6.46976	6.35975	0.110017	1	6.3429	6.38752	-0.0446277	1	6.47101	6.45567	0.015335	1	6.53867	6.42193	0.116734	1	6.61982	6.72931	-0.109484	1	6.55712	6.52044	0.0366828	1	6.03633	6.19758	-0.161251	1	6.60879	6.39291	0.21589	1
CATMA1A53890	At1E55240	8.16088	8.73416	-0.573281	1	8.27934	8.1739	0.105433	1	8.55021	8.58549	-0.0352863	1	7.76612	7.9665	-0.200386	1	8.14578	8.18364	-0.0378695	1	8.54801	8.59097	-0.0429629	1	8.78932	9.03457	-0.245253	1	8.38847	8.38085	0.00762157	1	9.34527	9.26395	0.0813255	1	8.54345	9.17333	-0.629882	1	8.0574	7.68847	0.368932	1	9.20373	9.26773	-0.0640024	1
CATMA1A55430	At1E56970	6.64091	6.61372	0.0271891	1	6.52489	6.60386	-0.0789696	1	6.39663	6.39253	0.00410044	1	6.42678	6.41879	0.00798834	1	6.76973	6.60503	0.164697	1	6.50273	6.44386	0.0588763	1	6.41273	6.575	-0.162266	1	6.7462	6.85758	-0.11138	1	6.68338	6.77117	-0.0877888	1	6.72294	6.59443	0.128507	1	6.27242	6.33456	-0.0621334	1	6.62753	6.56724	0.0602919	1
CATMA1D02691	At1E57130	6.44508	6.56991	-0.124833	1	6.37502	6.24472	0.130299	1	6.20259	6.20807	-0.00547704	1	6.18934	6.27083	-0.0814841	1	6.42331	6.50958	-0.0862742	1	6.38748	6.26018	0.127295	1	6.38821	6.52937	-0.141161	1	6.7036	6.7793	-0.0757068	1	6.29658	6.51575	-0.219176	1	6.51403	6.46542	0.0486118	1	6.05778	6.25046	-0.192683	1	6.63317	6.59451	0.0386676	1
CATMA1A56410	At1E57930	6.97142	7.34875	-0.377327	1	7.79292	7.4518	0.341127	1	7.22887	7.34602	-0.117144	1	6.4738	6.45008	0.0237156	1	7.11962	7.05899	0.060631	1	7.49391	7.35895	0.134957	1	7.88527	7.56962	0.315653	1	7.87455	7.38775	0.4868	1	7.97486	7.72953	0.245331	1	7.16061	7.17041	-0.00979293	1	6.38605	6.35305	0.0330082	1	8.2939	8.1067	0.187201	1
CATMA1A57630	At1E59260	6.82372	6.77258	0.0511432	1	7.01503	6.89853	0.116493	1	6.77861	6.66778	0.110826	1	6.56206	6.48654	0.0755132	1	6.87738	6.92481	-0.0474231	1	6.83974	6.93803	-0.0982897	1	7.36473	7.30366	0.0610683	1	7.84561	7.82055	0.0250588	1	6.86228	6.86857	-0.00628645	1	7.22257	7.13968	0.0828989	1	6.36899	6.39765	-0.0286575	1	7.86277	7.71411	0.148667	1
CATMA1A58890	At1E60670	6.5009	6.4861	0.0147943	1	6.11688	6.34443	-0.227548	1	6.10637	6.0487	0.0576709	1	6.72674	6.59699	0.129757	1	6.31796	6.40859	-0.0906314	1	6.40593	6.38592	0.0200082	1	6.11767	6.20777	-0.0901049	1	6.51023	6.43069	0.0795407	1	6.65274	6.53088	0.12186	1	6.34952	6.49282	-0.143295	1	6.03353	6.16927	-0.135741	1	6.41703	6.3502	0.0668299	1
CATMA1A59860	At1E61710	6.47774	6.64132	-0.163582	1	6.72251	6.70021	0.0223063	1	6.56347	6.47194	0.0915262	1	6.42853	6.44143	-0.0128947	1	6.68583	6.71265	-0.0268241	1	6.56527	6.62066	-0.0553921	1	6.65783	6.76196	-0.104129	1	6.92465	6.87432	0.0503352	1	6.888	6.92719	-0.039189	1	6.88343	6.65136	0.232064	1	6.16823	6.30516	-0.136931	1	7.03985	6.88126	0.158581	1
CATMA1C72439	At1E62150	6.60013	6.55087	0.0492572	1	6.33776	6.46667	-0.128908	1	6.48651	6.30685	0.179663	1	6.13799	6.39299	-0.254999	1	6.71783	6.76759	-0.0497604	1	6.39216	6.59866	-0.206502	1	6.61908	6.56326	0.0558234	1	6.61412	6.75364	-0.139529	1	6.85714	6.78438	0.0727577	1	6.99941	6.93678	0.0626304	1	6.01789	6.26115	-0.243262	1	6.66029	6.77243	-0.112133	1
CATMA1A61220	At1E63080	6.51663	6.44746	0.0691751	1	6.23294	6.25674	-0.0237982	1	6.03825	6.12309	-0.0848372	1	6.04695	6.16631	-0.119355	1	6.40111	6.27929	0.121822	1	6.27484	6.2958	-0.0209565	1	6.42393	6.51215	-0.0882107	1	6.59188	6.452	0.13988	1	6.64997	6.62868	0.0212906	1	6.67427	6.55956	0.114712	1	6.1755	6.19638	-0.0208852	1	6.61507	6.6848	-0.0697296	1
CATMA1C72452	At1E66740	6.61972	6.51413	0.105594	1	6.31249	6.49796	-0.18547	1	6.36795	6.3666	0.0013467	1	6.00441	6.10292	-0.0985135	1	6.37063	6.2788	0.0918324	1	6.1602	6.2252	-0.0649943	1	6.36021	6.28747	0.0727329	1	6.44805	6.36439	0.0836584	1	6.39698	6.24913	0.147849	1	6.55278	6.67989	-0.127107	1	6.28642	6.14006	0.14636	1	6.36564	6.57343	-0.207787	1
CATMA1A65820	At1E68020	6.69335	6.47487	0.218481	1	6.46273	6.45828	0.0044513	1	6.1918	6.03662	0.15518	1	6.38521	6.40832	-0.0231078	1	6.54769	6.48656	0.0611352	1	6.31062	6.40197	-0.0913412	1	6.46107	6.50421	-0.0431406	1	6.62103	6.59468	0.0263453	1	6.60632	6.68968	-0.0833639	1	6.60766	6.57779	0.0298677	1	6.23876	6.08211	0.156647	1	6.62763	6.55179	0.0758473	1
CATMA1C72462	At1E70680	7.83487	7.71608	0.118795	1	7.34387	7.35751	-0.0136321	1	8.06587	7.77035	0.295513	1	7.51318	7.24806	0.265124	1	8.22206	8.19258	0.0294806	1	7.96777	7.87347	0.0942971	1	8.1741	8.15951	0.0145929	1	7.82041	8.40858	-0.588177	1	7.67186	8.26997	-0.598114	0.405243	7.96331	7.86642	0.0968864	1	7.27805	7.4557	-0.177652	1	8.6482	8.394	0.254193	1
CATMA1A69200	At1E71680	7.77402	7.72295	0.0510714	1	8.06476	8.10303	-0.0382697	1	7.93639	7.91728	0.0191025	1	6.89519	6.86838	0.0268102	1	7.68735	7.7327	-0.0453521	1	7.56571	7.68628	-0.120561	1	8.16368	8.25745	-0.0937744	1	8.08575	7.99111	0.0946409	1	8.03288	8.00012	0.0327555	1	8.5192	8.63406	-0.114863	1	6.8224	6.62015	0.202251	1	8.36762	8.37943	-0.0118083	1
CATMA1A69840	At1E72240	6.44883	6.45843	-0.00960523	1	6.64084	6.70004	-0.0591986	1	6.48298	6.37587	0.107113	1	6.31747	6.28055	0.0369197	1	6.59415	6.48145	0.112701	1	6.80397	6.77714	0.0268257	1	6.67713	6.78015	-0.103024	1	6.4308	6.5932	-0.162395	1	6.70251	6.77602	-0.0735041	1	6.84525	6.70776	0.137491	1	6.23733	6.2585	-0.0211696	1	7.2077	7.24665	-0.0389474	1
CATMA1C71002	At1g01020	6.64461	6.43049	0.214122	1	6.44369	6.3742	0.0694945	1	6.4078	6.26013	0.147669	1	6.31713	6.27579	0.0413402	1	6.71536	6.65548	0.0598795	1	6.51369	6.48348	0.0302087	1	6.45687	6.66654	-0.209678	1	6.95282	6.76911	0.183712	1	6.51229	6.52586	-0.0135777	1	6.70545	6.58302	0.122427	1	6.40437	6.4822	-0.0778263	1	6.55106	6.47846	0.072601	1
CATMA1A00035	At1g01040	7.31833	7.12109	0.197239	1	6.79835	6.86935	-0.0709998	1	6.87993	6.77627	0.103664	1	6.60496	6.66675	-0.0617914	1	7.33806	7.33336	0.00469386	1	7.02941	7.14034	-0.110938	1	7.20152	7.18244	0.0190783	1	7.09115	7.13579	-0.0446375	1	7.47341	7.42716	0.0462431	1	7.79985	7.34387	0.455984	1	6.72662	7.11568	-0.38906	1	7.75143	7.50474	0.246687	1
CATMA1A00040	At1g01050	8.04049	8.19099	-0.150505	1	7.14516	7.4205	-0.275338	1	7.81046	7.66462	0.145846	1	7.43481	7.42983	0.00497764	1	8.26658	8.27168	-0.00509614	1	8.11245	8.06147	0.050981	1	7.73631	7.95	-0.21369	1	7.82796	8.32052	-0.492559	1	8.12436	8.66	-0.535632	1	8.13021	8.25459	-0.124377	1	7.53461	7.83201	-0.297395	1	8.2833	8.29189	-0.00859316	1
CATMA1A00045	At1g01060	9.91365	9.92341	-0.00976218	1	8.24062	8.79023	-0.549611	1	8.05197	9.05269	-1.00072	1.02169e-07	6.4198	7.13962	-0.719822	0.443562	10.0204	9.95856	0.0618277	1	9.32332	9.5583	-0.234979	1	7.74186	8.06487	-0.323008	1	7.00016	7.15602	-0.15586	1	10.3214	10.4862	-0.164829	1	9.91564	9.82628	0.0893553	1	8.29977	9.2694	-0.969628	0.000986354	8.37117	9.56424	-1.19308	1.13572e-05
CATMA1A00050	At1g01070	7.66438	7.90946	-0.245078	1	7.23942	7.26782	-0.0284009	1	7.50596	7.50338	0.00257431	1	7.08731	7.03829	0.0490175	1	7.62507	7.67636	-0.0512854	1	7.83245	7.72004	0.112411	1	7.42624	7.61027	-0.184032	1	7.54818	7.61166	-0.0634842	1	8.18293	8.32716	-0.144233	1	7.92855	8.13004	-0.201491	1	7.35333	7.20065	0.152672	1	7.68731	7.9265	-0.239194	1
CATMA1A00060	At1g01080	9.34921	9.47638	-0.127166	1	8.27979	8.39344	-0.113646	1	9.17999	9.06359	0.116391	1	8.56061	8.41067	0.149949	1	9.28922	9.37426	-0.085037	1	9.55617	9.55527	0.000898198	1	9.17614	9.35802	-0.181879	1	9.28128	9.71218	-0.430892	1	9.55303	9.86502	-0.311995	1	9.43468	9.64054	-0.205858	1	8.64091	8.6543	-0.0133863	1	9.70126	9.83856	-0.137304	1
CATMA1A00070	At1g01090	10.5908	10.8397	-0.248866	1	10.2557	10.0846	0.171052	1	10.8645	10.9568	-0.092281	1	9.16362	9.34573	-0.182107	1	10.5291	10.6289	-0.0998388	1	11.2108	11.15	0.0608265	1	10.6292	10.8561	-0.226971	1	10.5183	10.6493	-0.130986	1	11.0235	11.2529	-0.22944	1	10.4752	10.9103	-0.435095	1	9.86035	9.56118	0.299175	1	11.0944	11.4108	-0.316322	1
CATMA1A00080	At1g01100	11.5384	11.4851	0.0533466	1	10.6117	10.8545	-0.242817	1	11.4456	11.4093	0.0362482	1	10.7547	10.4537	0.300984	1	11.9661	11.8336	0.132584	1	11.768	11.6871	0.0808444	1	11.5567	11.5049	0.0518404	1	11.6872	11.8316	-0.144436	1	11.624	11.8412	-0.217203	1	11.6045	11.5383	0.0661475	1	10.6783	10.9876	-0.30936	1	12.0286	11.9606	0.0679728	1
CATMA1A00100	At1g01110	8.31574	8.23669	0.079051	1	8.13768	8.05754	0.0801391	1	8.14391	8.22349	-0.0795757	1	7.5778	7.46553	0.112262	1	7.9685	8.08102	-0.112515	1	8.25085	8.29659	-0.0457412	1	8.49017	8.38597	0.104201	1	8.65663	8.62915	0.0274741	1	8.59377	8.67388	-0.0801134	1	8.37065	8.35732	0.0133261	1	7.32165	7.64604	-0.324394	1	8.7595	8.58295	0.176551	1
CATMA1A00110	At1g01120	8.00397	7.87853	0.12544	1	8.07274	7.99433	0.0784163	1	7.76883	8.26762	-0.498788	1	6.52978	6.74096	-0.211185	1	7.83958	7.92507	-0.0854906	1	8.39637	8.25812	0.138243	1	7.91364	8.13925	-0.225612	1	6.95625	6.98482	-0.0285684	1	7.32159	7.30602	0.0155673	1	8.14591	8.10858	0.0373333	1	7.44252	7.54356	-0.101044	1	8.23843	8.90392	-0.665485	1
CATMA1D00001	At1g01130	7.32812	6.65768	0.670433	0.0661379	6.40394	6.63153	-0.227592	1	6.27056	6.41419	-0.14363	1	6.23067	6.19623	0.0344379	1	6.88681	7.26434	-0.377531	1	6.43904	6.53329	-0.0942521	1	6.41231	6.39572	0.0165918	1	6.35607	6.56503	-0.20896	1	6.53666	6.48494	0.0517132	1	7.20392	6.8079	0.396021	1	6.26606	6.60294	-0.33688	1	6.52849	6.52985	-0.0013613	1
CATMA1A00140	At1g01150	6.48771	6.39415	0.0935533	1	6.5572	6.41514	0.142062	1	6.27568	6.30551	-0.0298305	1	6.08893	6.01951	0.0694266	1	6.5036	6.61144	-0.107841	1	6.34698	6.47532	-0.128341	1	6.28659	6.31571	-0.0291287	1	6.45496	6.59825	-0.14329	1	6.58651	6.53581	0.050699	1	6.70985	6.68756	0.0222845	1	6.3594	6.32242	0.0369815	1	6.63225	6.613	0.0192452	1
CATMA1C71003	At1g01160	7.86317	7.99702	-0.133849	1	7.85171	7.76969	0.0820226	1	8.12227	8.07205	0.0502288	1	7.22842	7.17433	0.0540934	1	7.78545	7.84552	-0.0600684	1	8.14575	8.26579	-0.120038	1	8.18331	8.24138	-0.0580623	1	8.59537	8.21265	0.382725	1	8.26004	8.32334	-0.0632925	1	7.88615	8.07967	-0.193515	1	7.25681	7.07843	0.178375	1	8.61311	8.61087	0.00224186	1
CATMA1A00160	At1g01170	9.45064	9.58656	-0.135917	1	8.66963	8.91012	-0.240489	1	9.40913	9.13465	0.274474	1	8.35926	8.25821	0.101044	1	9.44394	9.32987	0.114076	1	9.53032	9.48426	0.0460608	1	8.96581	9.55003	-0.58422	1	9.66359	10.1619	-0.498292	1	9.56646	9.87115	-0.304694	1	9.38476	9.51512	-0.130354	1	8.16124	8.37992	-0.218673	1	9.33966	9.6715	-0.331839	1
CATMA1B00180	At1g01190	6.92025	6.87668	0.0435642	1	6.55842	6.72387	-0.165452	1	6.56527	6.47576	0.0895108	1	6.12008	6.40716	-0.287082	1	6.75823	6.91765	-0.159415	1	6.63922	6.68539	-0.0461757	1	6.67001	6.61506	0.0549469	1	6.68574	6.59906	0.0866774	1	7.39075	6.84362	0.547126	1	6.84639	6.96385	-0.117465	1	6.17883	6.57449	-0.395659	1	6.83532	6.67378	0.161544	1
CATMA1D02492	At1g01210	7.31368	6.86672	0.446967	1	6.4312	6.35488	0.0763227	1	6.84396	6.74475	0.0992066	1	6.77181	6.48922	0.282594	1	6.76902	7.01581	-0.246789	1	6.95919	6.98544	-0.0262419	1	7.24491	7.02207	0.222833	1	7.32518	7.39054	-0.0653654	1	7.30115	7.3206	-0.0194468	1	7.21191	7.09423	0.117681	1	6.38986	6.5035	-0.113643	1	7.37425	7.139	0.235246	1
CATMA1A00210	At1g01220	7.09255	7.17199	-0.0794383	1	7.30799	7.33211	-0.0241149	1	7.05486	7.06363	-0.00877527	1	6.50109	6.33342	0.167676	1	7.22382	7.20287	0.0209567	1	7.16307	7.08801	0.0750609	1	7.39503	7.41739	-0.0223648	1	6.76492	6.91667	-0.151752	1	7.22093	7.2267	-0.00577141	1	7.35451	7.33988	0.0146303	1	6.47298	6.42316	0.0498199	1	7.9179	7.80802	0.109883	1
CATMA1A00220	At1g01225	6.66858	6.81138	-0.142795	1	6.47715	6.34532	0.131831	1	6.43792	6.3815	0.0564145	1	6.10001	6.26351	-0.163498	1	6.70696	7.07785	-0.370886	1	6.55096	6.60352	-0.0525629	1	6.47906	6.49026	-0.0112001	1	6.45643	6.68764	-0.231205	1	6.74953	6.83442	-0.0848914	1	7.00682	6.74074	0.266084	1	6.33982	6.47448	-0.134666	1	6.91784	7.19056	-0.272714	1
CATMA1A00230	At1g01230	8.4364	8.75117	-0.314772	1	8.24976	8.05284	0.196918	1	8.85935	8.99499	-0.135641	1	7.6057	7.71506	-0.109362	1	8.52507	8.48835	0.0367157	1	9.30463	9.2646	0.0400321	1	8.69698	8.77381	-0.0768209	1	8.90616	8.98015	-0.0739961	1	9.00908	9.0139	-0.00481502	1	8.64428	8.73579	-0.0915053	1	7.97538	7.87248	0.102897	1	9.21444	9.62599	-0.411554	1
CATMA1A00240	At1g01240	7.24956	7.80176	-0.552205	1	6.90402	6.88663	0.0173936	1	7.61208	7.70712	-0.0950432	1	6.71836	6.77299	-0.0546348	1	7.27092	7.32256	-0.0516408	1	7.76069	7.73919	0.0214984	1	7.17879	7.64881	-0.470019	1	7.30612	7.29131	0.0148152	1	7.59491	7.52108	0.0738248	1	7.21427	7.87275	-0.65848	0.779744	7.17452	6.94455	0.22996	1	7.66627	8.22235	-0.556087	1
CATMA1A00250	At1g01250	7.95282	8.23123	-0.278412	1	8.41203	8.44776	-0.0357355	1	8.06023	8.13128	-0.07105	1	6.27879	6.31773	-0.0389406	1	8.33294	8.21885	0.114097	1	8.07527	8.12399	-0.0487254	1	8.60117	8.27137	0.329798	1	7.99074	8.01932	-0.0285809	1	8.12336	8.41406	-0.290696	1	8.27462	8.57081	-0.296186	1	6.48492	6.56899	-0.0840651	1	8.91658	9.01001	-0.0934366	1
CATMA1A00260	At1g01260	7.70457	7.42752	0.277054	1	7.37866	7.56102	-0.182366	1	7.6727	7.62746	0.0452424	1	6.79848	6.71466	0.0838155	1	7.8187	7.80879	0.00991339	1	7.79682	7.69536	0.101462	1	7.89373	7.92931	-0.0355791	1	7.81901	7.8415	-0.0224956	1	8.31918	8.35209	-0.032909	1	7.96058	7.78834	0.172247	1	6.95795	6.85046	0.107494	1	8.27767	8.35234	-0.0746702	1
CATMA1A00270	At1g01280	6.30544	6.2911	0.0143427	1	6.39559	6.16631	0.229281	1	6.09308	5.97698	0.116107	1	6.06111	6.20396	-0.142848	1	6.38286	6.3151	0.0677596	1	6.34747	6.14975	0.197724	1	6.08341	6.09953	-0.0161197	1	6.44419	6.42315	0.0210369	1	6.45748	6.50029	-0.042808	1	6.42404	6.3614	0.0626386	1	6.26652	6.19073	0.075794	1	6.42414	6.47139	-0.0472467	1
CATMA1A00275	At1g01290	8.51581	8.41622	0.0995899	1	7.73908	7.96531	-0.226235	1	8.42846	8.45865	-0.0301924	1	7.35495	7.40351	-0.0485557	1	8.66261	8.59487	0.0677378	1	8.39791	8.47059	-0.0726728	1	8.5449	8.27113	0.273774	1	8.32032	8.38201	-0.0616965	1	8.74696	8.80167	-0.0547064	1	8.74888	8.64682	0.102058	1	7.64101	7.732	-0.0909974	1	9.0486	9.10174	-0.053145	1
CATMA1A00280	At1g01300	7.95674	7.87583	0.0809076	1	8.27715	8.15094	0.126208	1	8.07757	8.0255	0.0520714	1	7.24075	7.449	-0.20825	1	8.42741	8.57372	-0.146309	1	8.06132	8.16648	-0.105155	1	8.17932	8.13252	0.0468022	1	8.56631	8.59765	-0.031337	1	8.27013	8.13263	0.137507	1	8.32411	8.26051	0.0635939	1	7.53377	7.26073	0.273034	1	8.60089	8.67573	-0.0748482	1
CATMA1A00290	At1g01305	6.47461	6.44755	0.0270548	1	6.50039	6.36811	0.132281	1	6.18302	6.29338	-0.110358	1	6.25765	6.20538	0.0522648	1	6.42491	6.51218	-0.0872664	1	6.36446	6.35597	0.00849417	1	6.50715	6.57796	-0.0708183	1	6.26122	6.27044	-0.00922256	1	6.49238	6.55623	-0.0638434	1	6.66588	6.55437	0.111514	1	6.23277	6.19201	0.0407627	1	6.7074	6.62749	0.0799111	1
CATMA1A00300	At1g01310	6.69401	6.58629	0.107721	1	6.67742	6.90474	-0.227319	1	6.73174	6.66154	0.0701999	1	6.27076	6.12004	0.150714	1	7.59728	7.48199	0.115291	1	6.54697	6.58748	-0.0405085	1	6.76016	6.72351	0.0366503	1	7.15928	7.56169	-0.402406	1	6.78747	6.97796	-0.190492	1	7.28941	7.19034	0.0990725	1	6.1485	6.24026	-0.0917578	1	7.0177	7.17693	-0.15923	1
CATMA1C71004	At1g01320	8.84703	8.59303	0.253994	1	7.47127	8.16591	-0.694635	0.0372724	8.12653	7.83338	0.293141	1	7.93284	7.62671	0.306126	1	8.43567	8.39916	0.0365143	1	7.93985	8.03606	-0.0962143	1	8.02637	8.43492	-0.40855	1	8.14017	9.28163	-1.14145	3.7238e-11	8.86359	9.40941	-0.545813	1	8.98566	8.59768	0.38798	1	7.57852	8.42025	-0.841733	0.0499661	7.84267	7.88875	-0.0460793	1
CATMA1A00320	At1g01340	7.30076	7.19628	0.104481	1	7.78593	7.64373	0.142196	1	7.89209	7.77492	0.117169	1	6.59561	6.48709	0.108517	1	7.39057	7.38128	0.00929799	1	7.37696	7.28094	0.0960212	1	7.92693	7.89023	0.0367045	1	8.14086	8.03903	0.101829	1	8.14899	7.93821	0.210783	1	7.96188	7.8747	0.0871775	1	6.51642	6.55416	-0.0377391	1	8.20027	8.24613	-0.0458619	1
CATMA1A00340	At1g01355	6.62394	6.50943	0.114508	1	6.56929	6.61937	-0.0500793	1	6.21811	6.46836	-0.250249	1	6.24939	6.27066	-0.0212686	1	6.73475	6.74947	-0.0147223	1	6.3837	6.51206	-0.128364	1	6.28369	6.38165	-0.0979587	1	6.61253	6.67468	-0.0621418	1	6.84885	6.826	0.0228493	1	6.83953	6.74041	0.0991189	1	6.61128	6.48329	0.127985	1	6.93211	6.77649	0.155619	1
CATMA1A00350	At1g01360	7.5014	7.75304	-0.251643	1	7.64558	7.05395	0.591629	1	7.80023	8.10988	-0.309652	1	6.84543	6.81654	0.0288905	1	7.32686	7.35431	-0.0274589	1	8.11317	8.30758	-0.19441	1	7.69534	8.15218	-0.456833	1	7.7809	8.01789	-0.23699	1	7.59088	7.94535	-0.354471	1	7.40096	7.66509	-0.264124	1	7.41588	6.8436	0.572284	1	8.119	8.56431	-0.445315	1
CATMA1A00360	At1g01370	6.82898	6.71743	0.111544	1	6.52199	6.69334	-0.171347	1	6.47233	6.27959	0.192733	1	6.08721	6.18072	-0.093504	1	6.89076	6.84836	0.042398	1	6.66988	6.7012	-0.0313184	1	6.45106	6.47849	-0.0274305	1	6.61977	6.70483	-0.0850629	1	6.48916	6.66027	-0.171107	1	6.94506	6.84305	0.102012	1	6.35551	6.49073	-0.135223	1	6.84114	6.86576	-0.0246242	1
CATMA1A00370	At1g01380	6.58217	6.65086	-0.0686856	1	6.38285	6.27944	0.103402	1	6.21106	6.12052	0.0905442	1	6.75096	6.68255	0.0684109	1	6.38795	6.79549	-0.407549	1	6.41029	6.46215	-0.0518611	1	6.39964	6.5259	-0.126259	1	6.40902	6.4427	-0.0336884	1	6.52542	6.51678	0.00863735	1	6.61594	6.64321	-0.0272622	1	5.99183	6.26201	-0.27018	1	6.6688	6.58626	0.0825366	1
CATMA1A00380	At1g01390	6.54991	6.47573	0.0741789	1	6.34419	6.36281	-0.0186162	1	6.07514	6.3519	-0.276756	1	6.2941	6.42789	-0.133784	1	6.39013	6.47257	-0.0824386	1	6.54473	6.61621	-0.0714856	1	6.51572	6.49557	0.0201535	1	6.3481	6.36197	-0.0138686	1	6.49387	6.43762	0.0562581	1	6.64904	6.80384	-0.154796	1	6.18907	6.14894	0.0401288	1	6.48882	6.48333	0.00548789	1
CATMA1A00390	At1g01400	6.46319	6.53202	-0.0688249	1	6.35928	6.34233	0.0169582	1	6.16305	6.27626	-0.113206	1	6.35482	6.11455	0.240272	1	6.52424	6.59733	-0.0730989	1	6.40422	6.3933	0.0109179	1	6.44103	6.49969	-0.0586594	1	6.45914	6.51892	-0.05978	1	6.63555	6.59099	0.0445611	1	6.74832	6.74972	-0.00139488	1	6.41768	6.24722	0.170457	1	6.6074	6.70333	-0.0959308	1
CATMA1A00400	At1g01410	6.31053	6.64015	-0.329619	1	6.15003	6.27355	-0.123521	1	6.36203	6.12094	0.241082	1	6.37086	6.2248	0.146063	1	6.48701	6.31175	0.175256	1	6.30225	6.27395	0.0282948	1	6.28139	6.17062	0.110775	1	6.41279	6.33341	0.0793785	1	6.56605	6.51426	0.0517886	1	6.42932	6.39807	0.0312496	1	6.09333	6.17336	-0.080025	1	6.57229	6.46849	0.103798	1
CATMA1A00410	At1g01420	6.8371	6.9841	-0.146998	1	6.86911	6.7527	0.116407	1	6.66164	6.70164	-0.0400055	1	6.27634	6.45207	-0.175732	1	6.93499	6.99498	-0.0599874	1	6.95497	7.29168	-0.336707	1	6.88909	6.98061	-0.0915147	1	6.81321	6.9337	-0.120482	1	7.31996	7.35674	-0.036773	1	6.81337	7.1693	-0.355929	1	6.50055	6.60932	-0.108774	1	7.07231	7.01791	0.0544054	1
CATMA1A00420	At1g01430	8.3551	9.22229	-0.86719	2.51524e-05	7.99514	7.82633	0.168809	1	8.65485	8.73029	-0.0754446	1	7.7531	7.65511	0.0979894	1	8.63866	8.31349	0.325169	1	8.76474	8.95543	-0.190681	1	8.01495	8.6983	-0.68335	1	7.98165	8.65069	-0.669035	0.0884499	8.55999	9.12892	-0.56893	1	8.63337	9.27578	-0.642405	1	7.80044	8.12706	-0.326625	1	8.43839	8.93112	-0.492728	1
CATMA1A00430	At1g01440	7.4035	7.33928	0.0642121	1	7.11319	6.93142	0.181769	1	7.13013	7.09611	0.034024	1	6.50552	6.78184	-0.276322	1	7.2311	7.24072	-0.00962871	1	7.29012	7.1867	0.103425	1	7.20414	7.26643	-0.0622896	1	7.45333	7.46326	-0.00993236	1	7.67886	7.54285	0.136003	1	7.74727	7.65141	0.0958563	1	6.81629	6.84433	-0.0280384	1	7.52317	7.67929	-0.15612	1
CATMA1C72255	At1g01450	8.86505	8.90281	-0.0377663	1	8.8159	8.63857	0.177326	1	8.68407	8.65034	0.0337215	1	8.15904	7.94928	0.209757	1	8.766	8.84344	-0.0774406	1	8.76437	9.04025	-0.275875	1	9.25597	8.85723	0.398738	1	9.75642	9.49881	0.257615	1	9.53296	9.24312	0.289845	1	8.78387	8.95554	-0.171673	1	8.10888	7.99265	0.116224	1	9.78955	9.07584	0.713712	1
CATMA1A00440	At1g01453	6.54295	6.62026	-0.0773124	1	6.42518	6.44356	-0.0183723	1	6.21721	6.35487	-0.13766	1	6.15544	6.25281	-0.0973689	1	6.55535	6.50863	0.0467183	1	6.37699	6.35382	0.023167	1	6.45248	6.47709	-0.024605	1	6.53763	6.42329	0.114335	1	6.60995	6.44544	0.164505	1	6.68419	6.77783	-0.0936462	1	6.11411	6.01988	0.0942319	1	6.7313	6.55604	0.17526	1
CATMA1A00450	At1g01460	6.6772	6.7092	-0.0319953	1	6.77047	6.78626	-0.015794	1	6.73345	6.74452	-0.0110735	1	6.45417	6.30077	0.153408	1	6.79387	6.75642	0.0374447	1	6.7437	6.77952	-0.03582	1	7.2463	6.79324	0.453057	1	7.09467	6.92697	0.167701	1	7.32963	7.38701	-0.0573804	1	7.07696	7.17358	-0.0966137	1	6.30211	6.22564	0.0764705	1	7.4812	7.55455	-0.0733492	1
CATMA1A00460	At1g01470	9.32534	8.07137	1.25397	0	8.61884	8.55764	0.0612075	1	8.71026	9.53053	-0.820265	0.000365792	7.55988	8.01025	-0.45037	1	9.28391	9.49284	-0.208921	1	10.136	9.74899	0.387003	1	9.46085	8.86979	0.591061	1	8.93331	8.66605	0.267259	1	9.02048	7.9829	1.03758	1.05434e-09	9.35877	8.18084	1.17794	1.192e-09	9.30856	9.00642	0.302141	1	9.68991	10.4092	-0.719268	1
CATMA1A00465	At1g01480	6.39492	6.49718	-0.102257	1	6.52533	6.42696	0.0983675	1	6.32842	6.22203	0.106392	1	6.39525	6.47074	-0.0754935	1	6.18334	6.4149	-0.231556	1	6.48696	6.51494	-0.0279721	1	6.37506	6.44628	-0.0712205	1	6.65165	6.95918	-0.30753	1	6.93435	6.74633	0.188017	1	6.59279	6.53633	0.0564558	1	6.23746	6.13493	0.102529	1	6.79069	6.86991	-0.0792228	1
CATMA1A00470	At1g01490	9.12431	9.86314	-0.73883	0.00530931	9.52187	8.75939	0.762477	0.00300171	9.93208	9.92728	0.00480297	1	9.21505	9.24712	-0.0320758	1	9.21641	9.17131	0.0451038	1	10.0373	10.3231	-0.285796	1	9.7309	10.0915	-0.3606	1	10.421	10.7423	-0.321285	1	10.3398	10.6191	-0.279234	1	9.25851	9.96977	-0.711268	0.162628	8.97504	8.72341	0.251633	1	10.104	10.0666	0.0374086	1
CATMA1A00480	At1g01500	8.49694	8.91007	-0.413129	1	8.80719	8.64849	0.158697	1	9.07757	8.88321	0.194361	1	7.84215	7.82829	0.0138607	1	8.53486	8.71676	-0.1819	1	9.07536	8.98486	0.0904938	1	9.40417	9.31125	0.0929175	1	9.29475	8.99637	0.298388	1	9.36104	9.18654	0.174507	1	8.61581	9.03535	-0.419548	1	7.84075	7.34611	0.494647	1	9.85493	9.59761	0.257327	1
CATMA1A00490	At1g01510	7.60498	7.64844	-0.0434621	1	7.18593	7.31215	-0.126216	1	7.49076	7.50577	-0.0150113	1	6.83955	6.98994	-0.150391	1	7.37722	7.44461	-0.0673845	1	7.83822	7.94576	-0.107532	1	7.41874	7.80558	-0.386836	1	7.58267	7.87904	-0.296374	1	7.73623	7.92528	-0.189058	1	7.76984	7.83557	-0.0657259	1	7.03109	7.2242	-0.193111	1	7.79398	7.84672	-0.0527489	1
CATMA1C71006	At1g01530	6.33555	6.34755	-0.0119929	1	6.4659	6.33044	0.135464	1	6.10628	6.21942	-0.113138	1	6.19774	6.0748	0.122935	1	6.51082	6.5212	-0.010387	1	6.20537	6.1648	0.040571	1	6.27699	6.30278	-0.0257977	1	6.54016	6.51589	0.0242691	1	6.345	6.4945	-0.149501	1	6.49077	6.54475	-0.0539807	1	6.29328	6.19283	0.100451	1	6.58927	6.46471	0.124564	1
CATMA1A00520	At1g01540	10.0828	9.95129	0.13149	1	9.4806	9.47327	0.00732262	1	9.65224	10.1678	-0.515577	1	8.20486	8.44503	-0.240162	1	10.2126	10.2436	-0.0310042	1	10.4804	10.5438	-0.0633573	1	9.46392	9.80348	-0.33956	1	9.28557	9.83297	-0.547393	1	9.73155	10.0274	-0.295825	1	10.2416	10.0319	0.209716	1	9.46692	9.59672	-0.129796	1	9.93192	10.6666	-0.734671	1
CATMA1A00530	At1g01550	10.2187	10.0361	0.182544	1	9.647	9.69043	-0.0434315	1	10.3229	10.3578	-0.0348793	1	8.87333	8.90363	-0.0303041	1	10.5327	10.5724	-0.0397586	1	10.4091	10.5389	-0.129753	1	10.1281	10.5286	-0.400426	1	10.0976	10.2933	-0.195716	1	10.6086	10.3732	0.235431	1	10.0676	9.93772	0.129918	1	9.40414	9.54613	-0.141991	1	10.5579	10.7602	-0.202298	1
CATMA1C71007	At1g01560	7.55796	7.46003	0.0979346	1	7.23694	7.22043	0.0165147	1	7.32923	7.20882	0.120411	1	6.97308	6.83779	0.135282	1	7.26239	7.11432	0.148062	1	7.63173	7.65476	-0.0230278	1	7.7941	7.49518	0.298921	1	8.33227	8.05754	0.274723	1	8.23758	7.85318	0.384397	1	7.76246	7.5747	0.187761	1	6.93618	7.20269	-0.266506	1	8.12653	7.82219	0.304335	1
CATMA1A00550	At1g01570	6.71364	6.68833	0.0253125	1	6.56139	6.46645	0.0949406	1	7.77608	7.37164	0.404435	1	6.3455	6.2907	0.054799	1	6.72464	6.64804	0.0765955	1	6.63623	6.4581	0.178132	1	6.55237	6.56094	-0.00856684	1	6.68655	6.66912	0.0174307	1	6.63513	6.63692	-0.00179521	1	6.89355	6.91565	-0.0221031	1	6.43634	6.33699	0.0993553	1	6.78057	6.73247	0.0481038	1
CATMA1A00580	At1g01600	7.15537	7.12952	0.0258479	1	6.87108	6.91924	-0.0481633	1	6.83606	6.94008	-0.104026	1	6.40191	6.1958	0.206112	1	7.25346	7.195	0.0584534	1	7.48656	7.14187	0.344689	1	7.04694	6.84094	0.206	1	6.92428	6.99125	-0.0669699	1	7.00204	7.02304	-0.0210038	1	7.41385	7.40327	0.0105792	1	6.68647	6.73438	-0.047905	1	7.37517	7.57382	-0.198651	1
CATMA1A00590	At1g01610	10.1452	10.0831	0.0621031	1	9.33625	9.19926	0.136993	1	9.93602	10.3017	-0.365643	1	9.07154	8.88491	0.18663	1	10.2553	10.2135	0.0417789	1	10.6262	10.7432	-0.11701	1	10.1804	10.0585	0.121955	1	9.50329	10.1269	-0.623608	0.401186	10.1446	10.1335	0.0111232	1	10.3178	10.1956	0.122192	1	8.83085	8.98178	-0.150932	1	10.7245	10.8778	-0.153308	1
CATMA1C71008	At1g01620	9.20134	9.271	-0.069665	1	8.26508	8.44979	-0.184716	1	8.46943	8.47509	-0.00565864	1	7.41405	7.75139	-0.337343	1	8.89876	8.83162	0.0671363	1	8.74797	8.79003	-0.0420625	1	7.63368	8.31229	-0.678605	1	8.38256	8.64111	-0.25855	1	8.35513	8.73648	-0.381348	1	8.87533	9.13153	-0.256195	1	7.81264	8.11194	-0.299304	1	7.71146	8.28905	-0.577584	1
CATMA1A00600	At1g01630	7.22295	7.18288	0.0400692	1	7.25575	6.91185	0.343894	1	6.97609	7.33377	-0.35768	1	6.42898	6.36452	0.0644579	1	7.04235	6.98658	0.0557739	1	7.51607	7.58684	-0.0707737	1	7.15711	6.95492	0.202188	1	7.17686	7.2196	-0.0427447	1	7.27677	7.53466	-0.257886	1	7.08354	7.31542	-0.231878	1	6.59485	6.42742	0.167427	1	7.55643	7.68268	-0.126247	1
CATMA1A00610	At1g01640	7.68057	7.7998	-0.119231	1	7.21893	7.19367	0.0252587	1	7.65042	7.78284	-0.13242	1	7.21814	7.42408	-0.205932	1	7.51552	7.63244	-0.116918	1	8.10419	8.18689	-0.0826997	1	7.96321	7.77216	0.191042	1	7.95137	8.15255	-0.20118	1	8.04171	8.34767	-0.30596	1	7.75013	8.02801	-0.277873	1	7.33983	7.18226	0.157576	1	8.38567	8.39101	-0.00533479	1
CATMA1A00620	At1g01650	7.87387	7.39007	0.483803	1	7.61943	7.39826	0.221171	1	7.6572	7.95054	-0.293337	1	6.54143	6.77532	-0.233893	1	7.40216	7.9152	-0.513042	1	8.10502	8.11319	-0.00817224	1	7.54934	7.77885	-0.229507	1	7.90363	7.59386	0.309769	1	8.35842	7.98582	0.372597	1	7.75132	7.75804	-0.00672216	1	7.15474	6.5869	0.567838	1	7.92039	8.27304	-0.352657	1
CATMA1A00640	At1g01660	6.74116	6.55559	0.185562	1	6.68408	6.33436	0.349718	1	6.33555	6.54566	-0.210102	1	6.42105	6.42265	-0.00159363	1	6.73032	6.83544	-0.105115	1	7.02769	6.9175	0.110192	1	6.56734	6.57961	-0.0122757	1	6.85172	6.88259	-0.0308724	1	7.11881	6.99683	0.121983	1	6.88257	6.85836	0.0242084	1	6.34336	6.31528	0.0280753	1	6.94774	7.26728	-0.319537	1
CATMA1A00650	At1g01670	6.27701	6.12039	0.156621	1	6.23506	6.10484	0.130218	1	6.08971	6.04645	0.0432567	1	5.96095	6.12406	-0.163112	1	6.35949	6.21161	0.147871	1	6.08824	6.1635	-0.0752642	1	6.04241	6.11719	-0.074773	1	6.06698	6.18463	-0.117644	1	6.27245	6.31432	-0.0418651	1	6.27436	6.18631	0.0880488	1	6.16535	6.01284	0.152507	1	6.32067	6.27325	0.0474248	1
CATMA1A00660	At1g01680	6.39377	6.54516	-0.151388	1	6.20618	6.30656	-0.100389	1	5.89492	6.10009	-0.205167	1	6.02866	6.26676	-0.238098	1	6.38512	6.18697	0.198148	1	6.22806	6.34614	-0.118077	1	6.10435	6.22377	-0.119427	1	6.34752	6.56457	-0.217054	1	6.68318	6.47931	0.203866	1	6.53353	6.48571	0.0478162	1	6.04537	6.026	0.0193751	1	6.49389	6.45978	0.0341149	1
CATMA1A00670	At1g01690	6.18464	6.27644	-0.0917977	1	6.26305	6.18249	0.0805589	1	6.02067	6.14875	-0.128086	1	6.08417	6.08854	-0.00437047	1	6.45489	6.48962	-0.0347246	1	6.32203	6.29828	0.0237548	1	6.10407	6.26771	-0.163637	1	6.22764	6.47146	-0.243817	1	6.32563	6.1612	0.164427	1	6.28401	6.34739	-0.0633889	1	6.18915	6.16045	0.0287	1	6.40441	6.54762	-0.143207	1
CATMA1A00680	At1g01695	6.41786	6.55927	-0.141411	1	6.35294	6.34932	0.00362691	1	6.20519	6.15762	0.0475765	1	6.28527	6.33925	-0.0539744	1	6.33985	6.48302	-0.143169	1	6.4044	6.33694	0.0674588	1	6.45703	6.38692	0.0701012	1	6.41864	6.60937	-0.19073	1	6.50356	6.49919	0.00436833	1	6.50464	6.57997	-0.0753279	1	6.0002	5.97349	0.0267101	1	6.65991	6.5879	0.0720071	1
CATMA1C71009	At1g01700	6.27768	6.44207	-0.164389	1	6.20837	5.96889	0.23948	1	6.07184	6.27656	-0.204716	1	6.20968	6.17639	0.0332944	1	6.32522	6.39916	-0.0739411	1	6.34141	6.2197	0.121714	1	6.43079	6.33531	0.0954819	1	6.40936	6.47869	-0.0693305	1	6.31044	6.34628	-0.0358392	1	7.56203	7.64167	-0.0796443	1	6.62301	6.49438	0.128629	1	7.9527	7.82478	0.127921	1
CATMA1A00720	At1g01710	7.28524	7.22464	0.060596	1	6.40917	6.72769	-0.318523	1	6.7001	6.50574	0.194363	1	6.86341	6.75422	0.109187	1	6.41186	6.31515	0.0967138	1	6.08111	6.26558	-0.184464	1	6.08042	6.25881	-0.178389	1	6.20812	6.3529	-0.144787	1	6.33286	6.22138	0.111485	1	6.22563	6.28486	-0.059227	1	6.17094	6.213	-0.0420623	1	6.25871	6.45504	-0.196332	1
CATMA1A00740	At1g01730	6.47169	6.53958	-0.0678968	1	6.34294	6.28436	0.058579	1	6.1161	6.16953	-0.0534356	1	6.14329	6.10232	0.0409787	1	6.48894	6.59366	-0.104723	1	6.36964	6.34103	0.0286112	1	6.12495	6.4112	-0.286248	1	6.57726	6.42632	0.150945	1	6.68547	6.33698	0.348482	1	6.66552	6.5236	0.141914	1	6.44452	6.26577	0.178744	1	6.54534	6.58891	-0.0435691	1
CATMA1A00750	At1g01740	8.35604	8.41322	-0.0571781	1	7.85054	7.7588	0.0917355	1	8.45182	8.54342	-0.091599	1	8.1678	7.88383	0.283976	1	8.48323	8.18842	0.294805	1	8.86619	8.83313	0.0330601	1	8.71796	8.507	0.210963	1	9.10079	9.05077	0.0500266	1	9.01503	8.72523	0.289804	1	8.48524	8.52448	-0.0392353	1	7.91079	7.52413	0.386656	1	9.01187	9.02225	-0.0103731	1
CATMA1A00770	At1g01760	6.69245	6.62366	0.0687897	1	6.35701	6.51356	-0.156557	1	6.51791	6.43646	0.0814495	1	6.65371	6.49683	0.156881	1	6.49238	6.4502	0.042185	1	6.08399	6.31764	-0.233647	1	6.21765	6.18734	0.030311	1	6.40431	6.42068	-0.0163701	1	6.46613	6.22531	0.240815	1	6.58966	6.58005	0.00960481	1	6.25612	6.07132	0.184805	1	6.31429	6.42344	-0.109146	1
CATMA1A00780	At1g01770	6.36736	6.40964	-0.042282	1	6.39654	6.39727	-0.000727809	1	6.23878	6.15458	0.0841972	1	6.19105	6.18431	0.00674468	1	6.51933	6.48019	0.0391349	1	6.47861	6.14497	0.333638	1	6.12185	6.30616	-0.184311	1	6.57134	6.4013	0.170034	1	6.69109	6.5677	0.12339	1	6.60641	6.48291	0.123494	1	6.01205	6.17059	-0.158546	1	6.485	6.6495	-0.164499	1
CATMA1C71010	At1g01780	7.19104	7.13249	0.0585467	1	7.56939	7.60193	-0.0325413	1	7.07157	6.90497	0.166603	1	6.83495	6.82632	0.0086246	1	7.28987	7.41257	-0.122704	1	7.08644	7.19288	-0.106436	1	7.33097	7.38993	-0.0589514	1	7.66499	7.5463	0.118686	1	7.86974	7.81814	0.0515997	1	7.57119	7.57459	-0.00339789	1	6.69697	6.89981	-0.202836	1	7.75036	7.7479	0.00246295	1
CATMA1C71011	At1g01790	8.79599	8.57062	0.225369	1	7.48233	7.99065	-0.508319	1	8.07849	8.10085	-0.0223637	1	7.29045	7.48096	-0.190509	1	9.0596	8.97657	0.0830302	1	8.36717	8.47086	-0.103683	1	8.11864	8.21727	-0.0986388	1	7.91458	8.65384	-0.739258	0.00704341	8.30106	8.67205	-0.37099	1	8.89837	8.62371	0.274662	1	7.54521	8.18048	-0.635271	1	8.43665	8.72104	-0.28439	1
CATMA1A00820	At1g01800	6.25318	6.20517	0.0480088	1	6.14656	6.07138	0.0751865	1	5.98479	5.99612	-0.0113315	1	5.8858	6.0954	-0.209607	1	6.03255	6.24922	-0.216671	1	6.0975	6.19286	-0.0953603	1	6.16509	6.00186	0.163231	1	6.36356	6.3077	0.0558618	1	6.34227	6.31063	0.0316319	1	6.36835	6.2708	0.0975452	1	6.08391	6.17222	-0.0883129	1	6.34146	6.40334	-0.0618861	1
CATMA1A00830	At1g01810	8.07304	8.07492	-0.00187923	1	7.32811	7.2583	0.069808	1	7.83357	7.99035	-0.156784	1	7.40455	7.25972	0.144832	1	7.89063	7.99145	-0.100819	1	8.2908	8.23568	0.055118	1	8.08672	7.96182	0.124892	1	8.33319	8.2365	0.0966979	1	8.53316	8.5644	-0.0312406	1	8.02266	8.1378	-0.115142	1	7.43698	7.41497	0.022005	1	8.36258	8.31635	0.0462318	1
CATMA1A00840	At1g01820	6.4011	6.30586	0.0952484	1	6.32152	6.12355	0.197969	1	6.03814	6.07634	-0.038203	1	6.02854	5.9659	0.0626367	1	6.46272	6.5156	-0.0528759	1	6.13514	6.17574	-0.0405928	1	6.25146	6.30632	-0.054858	1	6.41568	6.33954	0.0761325	1	6.36096	6.41507	-0.0541101	1	6.38977	6.29148	0.0982966	1	6.08402	6.11873	-0.0347183	1	6.48573	6.47068	0.0150501	1
CATMA1A00860	At1g01830	6.54212	6.60474	-0.0626192	1	6.28487	6.56211	-0.277242	1	6.19558	6.30353	-0.107952	1	6.10748	6.21194	-0.104463	1	6.52931	6.39665	0.132659	1	6.32803	6.48383	-0.1558	1	6.37245	6.56203	-0.189584	1	6.64957	6.62413	0.0254313	1	6.66955	6.55759	0.111956	1	6.57203	6.79502	-0.222996	1	6.46619	6.36253	0.103662	1	6.74248	6.58752	0.154953	1
CATMA1A00875_N	At1g01840	6.55997	6.65964	-0.0996701	1	6.73723	6.83342	-0.0961947	1	6.8065	6.36553	0.440969	1	6.43496	6.32721	0.107752	1	7.7307	7.27509	0.455605	1	6.8456	7.05571	-0.210117	1	7.10797	7.21324	-0.105267	1	7.30208	7.15478	0.147303	1	7.18192	7.10902	0.072904	1	7.01714	6.92006	0.097078	1	6.80339	6.50398	0.299404	1	7.53112	7.48668	0.0444367	1
CATMA1C71012	At1g01860	6.9154	7.09467	-0.179272	1	6.42676	6.48632	-0.0595635	1	6.32789	6.34729	-0.019398	1	6.13611	6.36705	-0.230932	1	6.8148	7.03372	-0.218921	1	6.99691	6.73106	0.265842	1	6.59356	6.48865	0.104909	1	7.01916	6.9221	0.0970558	1	7.22551	7.28849	-0.0629846	1	7.1341	7.20412	-0.0700227	1	6.55913	6.44069	0.11844	1	6.86835	6.89536	-0.0270026	1
CATMA1A00880	At1g01880	6.72787	6.74722	-0.0193501	1	6.72984	6.74379	-0.0139523	1	6.97667	6.99319	-0.0165233	1	6.34675	6.2499	0.0968536	1	7.1509	7.17975	-0.0288472	1	6.78261	6.91876	-0.136155	1	6.835	6.71723	0.117772	1	7.01865	7.08807	-0.069425	1	6.90851	6.87757	0.0309386	1	7.1047	7.10338	0.00131238	1	6.33726	6.31857	0.0186886	1	7.1983	7.09232	0.105981	1
CATMA1A00890	At1g01900	6.58281	6.54258	0.0402313	1	6.28713	6.19018	0.0969479	1	6.13202	6.07551	0.0565117	1	6.11954	6.27709	-0.15755	1	6.51812	6.65007	-0.131955	1	6.38362	6.39215	-0.00853687	1	6.51054	6.40023	0.110309	1	6.43566	6.42808	0.00757813	1	6.62145	6.67182	-0.0503703	1	6.75084	6.58401	0.166833	1	6.15943	6.11986	0.0395703	1	6.6195	6.5453	0.0742031	1
CATMA1A00900	At1g01910	8.5155	8.49821	0.0172898	1	8.37347	8.09496	0.278515	1	9.18073	9.11478	0.0659577	1	8.14627	8.15292	-0.00665239	1	8.50737	8.52279	-0.0154285	1	9.22351	9.26991	-0.0464014	1	9.25583	9.27825	-0.0224194	1	9.32263	9.39959	-0.0769591	1	9.1457	9.15661	-0.0109136	1	8.68622	8.69172	-0.00549668	1	8.17406	7.92533	0.24873	1	9.71841	9.56496	0.153447	1
CATMA1A00910	At1g01920	7.22312	6.99428	0.228833	1	6.651	6.56512	0.0858853	1	6.95966	7.07614	-0.116482	1	6.63557	6.71751	-0.0819388	1	7.17609	7.03871	0.137383	1	7.0905	7.37604	-0.285533	1	7.20899	7.12778	0.0812108	1	6.96168	7.0606	-0.0989238	1	7.09931	7.11174	-0.0124291	1	7.2865	7.20886	0.077642	1	6.74307	6.89893	-0.15586	1	7.61844	7.57254	0.0458956	1
CATMA1A00920	At1g01930	7.14079	7.31087	-0.170079	1	7.24104	7.03168	0.209355	1	7.61175	7.8047	-0.192951	1	6.54267	6.58584	-0.0431717	1	7.18076	7.18247	-0.00170808	1	7.56571	7.71055	-0.144839	1	7.35701	7.679	-0.321985	1	7.41509	7.48108	-0.0659902	1	7.67427	7.62851	0.0457607	1	7.36005	7.43821	-0.0781611	1	6.82028	6.54536	0.274918	1	7.88325	8.04809	-0.164834	1
CATMA1A00930	At1g01940	7.67822	7.80239	-0.12417	1	7.2905	7.21017	0.0803376	1	7.71346	7.54626	0.167207	1	7.27504	7.27608	-0.00103675	1	7.6509	7.64576	0.00513354	1	7.86481	7.84769	0.0171179	1	8.21791	7.78847	0.42944	1	8.51674	8.24525	0.271487	1	8.36641	8.32901	0.037391	1	7.64862	7.72951	-0.0808857	1	7.31307	7.1012	0.211872	1	8.692	8.29971	0.392283	1
CATMA1A00940	At1g01950	6.61925	6.65907	-0.0398212	1	6.58667	6.4586	0.128072	1	6.2485	6.3558	-0.1073	1	6.29506	6.45348	-0.158419	1	6.61176	6.53576	0.0760028	1	6.52821	6.44405	0.0841652	1	6.60492	6.491	0.113925	1	6.98032	6.84875	0.131565	1	6.92603	6.98047	-0.0544388	1	6.76295	6.86784	-0.104891	1	6.05242	6.1364	-0.0839793	1	6.93256	6.95322	-0.0206654	1
CATMA1A00950	At1g01960	8.94497	8.62255	0.322423	1	8.14025	8.19245	-0.0521953	1	9.21427	8.79962	0.414645	1	8.51357	8.51544	-0.00186853	1	9.28781	9.05766	0.230147	1	9.15604	9.11059	0.0454535	1	8.93109	9.29684	-0.365752	1	8.71466	9.67814	-0.963481	4.48643e-07	9.54387	9.4861	0.057776	1	9.40811	8.5854	0.822714	0.00412501	7.98633	8.53235	-0.546015	1	9.47634	9.30796	0.168377	1
CATMA1A00960	At1g01970	8.23891	8.26612	-0.0272124	1	7.74746	7.84187	-0.0944069	1	8.46717	8.26064	0.206531	1	7.72268	7.31734	0.405343	1	8.38382	8.34984	0.0339756	1	8.34971	8.49551	-0.145809	1	8.23341	8.4825	-0.249097	1	8.22073	8.79266	-0.571928	1	8.61224	8.99396	-0.381722	1	8.58335	8.51165	0.0716952	1	7.44888	7.64889	-0.200013	1	8.48962	8.72614	-0.23651	1
CATMA1A00970	At1g01980	6.50052	6.4122	0.088319	1	6.64103	6.79972	-0.158695	1	6.38772	6.45949	-0.0717782	1	6.23415	6.20146	0.0326923	1	6.5523	6.60013	-0.0478337	1	6.47584	6.73541	-0.259562	1	6.57005	6.69206	-0.122011	1	6.82556	6.82986	-0.00429348	1	7.18002	7.15411	0.0259121	1	6.995	6.95309	0.0419083	1	6.25171	6.17056	0.0811426	1	6.98361	7.01451	-0.0309029	1
CATMA1A00980	At1g01990	8.02473	8.41475	-0.390021	1	8.67218	8.57852	0.0936583	1	8.09737	7.90155	0.195815	1	7.34454	7.29876	0.0457762	1	8.007	8.04514	-0.0381468	1	8.19241	8.01708	0.175328	1	8.12858	8.24997	-0.121387	1	8.65807	8.62559	0.0324811	1	8.0569	8.11533	-0.0584231	1	8.60963	8.78715	-0.177516	1	7.74844	7.76878	-0.0203383	1	8.14322	8.13621	0.00700396	1
CATMA1A00990	At1g02000	7.38765	7.34462	0.0430254	1	7.43103	7.00373	0.427298	1	6.81983	6.69775	0.122075	1	6.50018	6.66456	-0.164385	1	7.13959	6.96299	0.176595	1	7.76977	7.64814	0.121632	1	6.97214	6.78432	0.187818	1	7.53681	7.30389	0.232916	1	6.98424	7.05233	-0.0680961	1	7.53575	7.48727	0.048477	1	6.91246	6.91236	9.96564e-05	1	7.62481	7.74315	-0.118337	1
CATMA1A01010	At1g02010	6.85137	6.786	0.0653745	1	7.22436	7.28879	-0.0644308	1	6.42483	6.38272	0.0421078	1	6.40627	6.36672	0.0395498	1	6.81755	6.97122	-0.153668	1	6.60972	6.67298	-0.0632595	1	6.63373	6.70299	-0.0692654	1	6.83532	6.92781	-0.0924848	1	6.75658	6.7061	0.0504818	1	7.68606	7.70396	-0.0179037	1	6.58573	6.55986	0.0258723	1	7.04983	6.94559	0.104241	1
CATMA1A01020	At1g02020	8.009	8.15615	-0.147143	1	8.13217	8.2224	-0.0902273	1	7.83576	7.54768	0.288084	1	7.27626	7.47355	-0.197287	1	8.18072	8.04991	0.130806	1	7.76237	7.64338	0.118985	1	7.67365	7.81199	-0.138345	1	8.36214	8.41116	-0.0490235	1	7.9582	8.08974	-0.131539	1	8.7018	8.67299	0.0288157	1	7.4529	7.8023	-0.349403	1	7.94959	7.9394	0.0101818	1
CATMA1A01030	At1g02030	7.00782	7.05517	-0.047344	1	7.92959	7.86066	0.0689238	1	6.75145	6.8214	-0.0699539	1	6.3733	6.32554	0.047763	1	7.3656	7.33146	0.0341376	1	6.76878	6.72998	0.0387998	1	7.25155	7.31731	-0.0657543	1	7.74707	7.7395	0.00757399	1	6.90769	7.04565	-0.137955	1	7.73973	7.75659	-0.0168592	1	6.18394	6.24002	-0.0560817	1	7.58817	7.49524	0.0929228	1
CATMA1A01040	At1g02040	6.7859	6.62648	0.159423	1	7.15977	7.21156	-0.0517905	1	6.57597	6.60658	-0.0306086	1	6.17707	6.17119	0.00588024	1	6.76007	6.83632	-0.0762465	1	6.58442	6.62997	-0.0455549	1	6.85483	6.68926	0.165569	1	6.82692	6.80311	0.0238046	1	6.71347	6.72102	-0.00754548	1	7.13867	7.0402	0.0984743	1	6.38654	6.26561	0.120928	1	6.99685	6.93642	0.0604347	1
CATMA1A01050	At1g02050	6.72267	6.67243	0.0502399	1	7.27588	7.35052	-0.0746435	1	6.43081	6.24364	0.187171	1	6.33911	6.28926	0.0498519	1	6.80051	6.61722	0.183292	1	6.46343	6.63822	-0.174789	1	6.78526	6.92156	-0.136307	1	7.07277	6.98467	0.0881038	1	6.60765	6.62621	-0.0185611	1	6.99748	7.02105	-0.0235747	1	6.2786	6.3068	-0.0281961	1	7.20824	7.10897	0.0992724	1
CATMA1A01060	At1g02060	7.66803	7.73504	-0.0670161	1	8.23686	8.05278	0.184074	1	7.8544	7.92976	-0.0753593	1	6.89435	6.75588	0.138474	1	7.75904	7.84869	-0.0896451	1	7.717	7.58195	0.135045	1	8.25156	8.3343	-0.0827455	1	8.23919	8.02617	0.213014	1	7.42141	7.51361	-0.0922029	1	8.41332	8.55831	-0.144984	1	6.47934	6.36367	0.115669	1	8.28498	8.37379	-0.0888071	1
CATMA1A01065	At1g02065	6.81206	7.08909	-0.277034	1	7.27492	7.25405	0.0208743	1	7.27976	7.31064	-0.0308813	1	6.57756	6.32337	0.254195	1	6.98961	7.10047	-0.11086	1	7.17363	7.06295	0.110679	1	7.53302	7.62348	-0.0904667	1	7.22338	7.2125	0.0108842	1	6.90666	6.99023	-0.0835657	1	7.35995	7.24781	0.112141	1	6.33703	6.41791	-0.0808818	1	7.94186	8.02078	-0.0789212	1
CATMA1A01070	At1g02070	6.7648	6.7996	-0.0347962	1	7.02479	7.04152	-0.016723	1	6.69499	6.70709	-0.0121005	1	6.28912	6.43791	-0.14879	1	6.96109	6.93448	0.0266121	1	6.76812	6.68179	0.0863264	1	7.09628	7.19067	-0.0943838	1	6.93093	6.91426	0.0166615	1	6.52036	6.56691	-0.0465503	1	6.83669	6.90519	-0.0684979	1	6.39075	6.34156	0.0491878	1	6.97644	7.1055	-0.129064	1
CATMA1A01110	At1g02120	7.58442	7.70325	-0.118829	1	7.7901	7.73153	0.0585681	1	7.72149	7.78704	-0.0655584	1	6.56151	6.61922	-0.0577099	1	8.39531	8.25681	0.138499	1	8.62322	8.59813	0.0250903	1	8.53488	8.61088	-0.0759994	1	8.75719	8.76904	-0.0118442	1	8.18342	8.21212	-0.0286946	1	8.77795	8.63418	0.143768	1	7.67913	7.8521	-0.172965	1	8.98458	8.8092	0.175383	1
CATMA1A01130	At1g02130	9.09999	9.1086	-0.00860631	1	8.92265	9.07989	-0.157232	1	8.60635	8.49692	0.109426	1	7.97049	8.11601	-0.145515	1	9.03726	8.98302	0.0542396	1	9.42464	9.35511	0.0695357	1	8.48324	8.68553	-0.20229	1	9.31091	9.21542	0.095492	1	8.93435	9.00185	-0.0674964	1	9.2858	9.25571	0.0300923	1	8.91272	8.98503	-0.0723083	1	9.19854	9.271	-0.0724547	1
CATMA1C72258	At1g02145	6.67321	6.59268	0.0805319	1	6.37525	6.27392	0.10133	1	6.2851	6.22007	0.065027	1	6.14306	6.04678	0.0962834	1	6.59593	6.73089	-0.134959	1	6.22901	6.34698	-0.117972	1	6.53259	6.47234	0.0602538	1	6.54318	6.6595	-0.116322	1	6.67241	6.69785	-0.0254459	1	6.86507	7.02185	-0.156774	1	6.13066	6.19165	-0.0609855	1	6.6931	6.64096	0.0521484	1
CATMA1A01160	At1g02150	9.32171	9.52285	-0.201138	1	9.4206	9.48552	-0.0649172	1	8.9023	8.84725	0.0550493	1	8.49755	8.51179	-0.0142424	1	9.29149	9.30615	-0.0146625	1	9.58172	9.67626	-0.0945402	1	8.57284	9.06049	-0.487655	1	9.56869	9.97479	-0.406098	1	8.81754	9.3696	-0.552068	1	9.6567	9.69837	-0.0416655	1	9.0072	9.00396	0.00323777	1	9.45036	9.60163	-0.151275	1
CATMA1C71013	At1g02160	9.0318	9.01707	0.0147296	1	8.06474	7.9543	0.110441	1	9.00334	8.74191	0.261434	1	8.24685	8.15145	0.0954036	1	9.09889	9.01489	0.0839977	1	9.17982	9.41287	-0.233051	1	8.95878	9.035	-0.076223	1	9.66026	9.55796	0.102298	1	9.17975	9.36128	-0.181538	1	8.9976	8.84498	0.15262	1	8.15375	8.33621	-0.182459	1	9.3527	9.21144	0.141256	1
CATMA1C71014	At1g02180	6.62663	6.64343	-0.0168016	1	6.84185	6.65997	0.181881	1	6.67558	6.56648	0.109109	1	6.17132	6.15962	0.0116968	1	6.68143	6.65406	0.0273744	1	6.61511	6.43197	0.183141	1	6.6125	6.66943	-0.0569251	1	6.84997	6.91995	-0.0699833	1	6.63274	6.61079	0.021947	1	8.0639	8.20355	-0.139656	1	6.98639	7.22213	-0.235736	1	7.6938	7.77645	-0.0826512	1
CATMA1A01186	At1g02205	7.99397	8.24689	-0.252911	1	8.12615	8.29111	-0.164956	1	7.08679	7.28537	-0.198575	1	6.71905	6.69743	0.0216208	1	8.03679	7.95803	0.078756	1	8.02623	7.95466	0.0715758	1	7.4971	7.48797	0.00912646	1	7.62321	7.70276	-0.079551	1	6.93025	7.259	-0.328757	1	8.32631	8.58988	-0.263574	1	7.50096	7.96171	-0.460752	1	7.92175	8.24518	-0.323424	1
CATMA1C71015	At1g02210	6.28136	6.45637	-0.175001	1	6.21593	6.1664	0.0495235	1	5.98713	5.92335	0.0637821	1	6.19787	6.32905	-0.131181	1	6.23215	6.1602	0.071948	1	6.37472	6.3893	-0.0145781	1	6.16968	6.35024	-0.180556	1	6.43597	6.74912	-0.313151	1	6.45986	6.41153	0.0483374	1	6.44669	6.43766	0.00903752	1	6.21113	6.23449	-0.0233541	1	6.52305	6.48053	0.0425256	1
CATMA1C71016	At1g02230	6.34563	6.50162	-0.155989	1	6.516	6.44978	0.0662218	1	6.63911	6.97208	-0.332976	1	6.36732	6.22675	0.140565	1	6.4577	6.3723	0.0853987	1	6.6219	7.01393	-0.39203	1	6.23709	6.5188	-0.281709	1	6.86474	7.12442	-0.259679	1	7.18565	7.02656	0.159093	1	6.59193	6.57806	0.0138671	1	6.30585	6.26307	0.0427857	1	6.7267	6.64265	0.0840459	1
CATMA_GFT_02493	At1g02300	7.21998	7.28484	-0.0648571	1	6.83284	6.94381	-0.110976	1	7.09229	6.99068	0.101606	1	6.55047	6.6067	-0.0562335	1	6.84475	6.71304	0.131711	1	7.27715	7.08193	0.195228	1	7.29127	7.1636	0.127669	1	7.15772	7.1533	0.00442011	1	7.34431	7.20181	0.142502	1	7.16616	7.10935	0.0568073	1	6.62056	6.54882	0.0717405	1	7.61468	7.54448	0.0702037	1
CATMA1A01290	At1g02305	9.58651	9.618	-0.0314902	1	8.54429	8.66771	-0.123424	1	8.98285	8.92209	0.0607647	1	9.041	8.68953	0.351474	1	9.32916	9.38288	-0.0537237	1	9.57327	9.52191	0.0513587	1	9.18842	9.22255	-0.0341298	1	10.3081	10.2834	0.0246741	1	10.4098	9.90208	0.5077	1	9.41409	9.5397	-0.125608	1	8.61722	8.63067	-0.0134509	1	9.50871	9.60292	-0.0942097	1
CATMA1D06013	At1g02320	6.42594	6.11699	0.308953	1	6.13496	6.25676	-0.121802	1	6.06466	6.1439	-0.0792408	1	6.13375	6.12202	0.0117375	1	6.28251	6.19341	0.0891004	1	6.3174	6.26292	0.0544742	1	6.20237	6.24313	-0.0407606	1	6.39103	6.41647	-0.0254411	1	6.34215	6.44108	-0.0989297	1	6.35123	6.4585	-0.107274	1	6.22975	5.8594	0.370347	1	6.43406	6.4121	0.0219645	1
CATMA1A01310	At1g02330	7.91584	7.96185	-0.0460145	1	7.66302	7.85456	-0.191549	1	7.45895	7.35256	0.106387	1	7.02184	6.98488	0.0369568	1	7.63281	7.69326	-0.0604432	1	7.99085	7.86634	0.124514	1	7.56229	7.64868	-0.0863921	1	8.19827	8.12803	0.0702385	1	7.86156	7.84647	0.0150883	1	8.2271	8.24413	-0.0170296	1	7.612	7.5878	0.0241978	1	7.76852	7.72225	0.0462665	1
CATMA1A01320	At1g02335	7.82774	8.50418	-0.676435	0.0534933	8.17632	7.97909	0.197227	1	7.55739	7.6136	-0.0562137	1	7.09938	7.27106	-0.171674	1	7.42296	7.61606	-0.193104	1	8.22611	8.36369	-0.13758	1	7.43708	7.76605	-0.328962	1	7.98765	7.8752	0.112456	1	7.37434	7.36104	0.0132998	1	7.97806	8.67869	-0.700629	0.225042	7.96949	7.33681	0.632683	1	8.0615	8.30793	-0.246421	1
CATMA1A01330	At1g02340	7.38028	7.9696	-0.589316	0.980584	8.18102	7.97954	0.201486	1	7.52918	7.66218	-0.133002	1	6.98376	6.9801	0.00366304	1	7.22492	7.22064	0.0042792	1	8.17167	7.77814	0.393528	1	7.52639	7.54331	-0.0169253	1	8.35263	8.11749	0.235142	1	7.95184	8.20692	-0.255081	1	7.61034	8.22585	-0.615514	1	7.67364	7.12437	0.549267	1	7.85988	8.19721	-0.337335	1
CATMA1A01340	At1g02350	6.60873	6.68417	-0.075445	1	6.95284	6.95486	-0.00201967	1	6.57524	6.47448	0.100761	1	6.36748	6.20683	0.160644	1	6.56322	6.52664	0.0365841	1	6.37223	6.44513	-0.0728989	1	6.76794	6.80551	-0.0375737	1	6.95612	6.84569	0.110429	1	6.40863	6.5805	-0.171877	1	6.9644	6.88351	0.0808928	1	6.27341	6.23051	0.0429021	1	7.01762	7.36426	-0.346639	1
CATMA1A01350	At1g02360	7.15516	7.26725	-0.112093	1	7.18207	7.34285	-0.16078	1	6.71982	6.94394	-0.224121	1	6.59754	6.58188	0.0156579	1	7.00751	7.19367	-0.186167	1	7.13871	7.37549	-0.236777	1	7.26438	7.06413	0.200244	1	7.41978	7.37976	0.0400251	1	7.51903	7.07446	0.444571	1	7.45073	7.57042	-0.119691	1	6.84114	6.82474	0.0164033	1	7.39757	7.19554	0.202026	1
CATMA1A01360	At1g02370	6.8237	6.91749	-0.0937896	1	6.82496	7.02646	-0.201493	1	6.54794	6.5404	0.0075399	1	6.57383	6.21558	0.358246	1	6.7191	6.86773	-0.148628	1	6.7242	6.59724	0.12696	1	6.71607	6.68586	0.030205	1	7.10786	7.16774	-0.0598819	1	6.72028	6.74539	-0.025112	1	7.07161	7.16658	-0.0949779	1	6.50926	6.53091	-0.0216487	1	6.95703	6.94408	0.0129502	1
CATMA1C71017	At1g02380	6.32037	6.42788	-0.107504	1	6.22731	6.08772	0.139591	1	6.0785	6.09565	-0.0171531	1	6.04325	6.41197	-0.368717	1	6.32492	6.29951	0.0254122	1	6.37922	6.35517	0.0240498	1	6.30581	6.26978	0.03603	1	6.38427	6.28941	0.094855	1	6.41949	6.21573	0.203766	1	6.41869	6.54055	-0.121865	1	6.16377	6.07028	0.0934915	1	6.40757	6.30696	0.100604	1
CATMA1A01380	At1g02390	7.64142	7.43262	0.208798	1	8.08614	8.09085	-0.00471588	1	7.11813	7.11635	0.00178409	1	6.39624	6.40535	-0.00911045	1	7.33733	7.69815	-0.360815	1	7.47323	7.38717	0.0860582	1	7.46155	7.56842	-0.106865	1	7.81572	7.43186	0.38386	1	7.32719	7.07876	0.248433	1	7.82199	7.91234	-0.0903488	1	6.82397	6.94636	-0.122397	1	7.89979	8.06123	-0.161448	1
CATMA1A01430	At1g02420	6.81826	6.75843	0.0598307	1	7.00602	6.91531	0.0907188	1	6.87177	6.72476	0.147011	1	6.67033	6.62215	0.0481823	1	8.37841	8.33685	0.041557	1	8.47379	8.50669	-0.0329086	1	8.8436	8.75747	0.0861315	1	8.79442	8.56116	0.233257	1	10.1242	9.53003	0.594144	0.462806	8.71314	8.63348	0.0796634	1	7.01974	7.051	-0.0312577	1	9.68056	9.58804	0.0925146	1
CATMA1D00006	At1g02440	6.53672	6.6205	-0.0837857	1	6.78557	6.70943	0.0761403	1	6.36277	6.38007	-0.0172989	1	6.19098	6.24954	-0.0585601	1	6.52109	6.67658	-0.155494	1	6.47902	6.48942	-0.0103968	1	6.73214	6.81544	-0.0832991	1	6.6729	6.52461	0.148295	1	7.227	7.05843	0.168572	1	6.84379	6.82081	0.0229826	1	6.283	6.10658	0.176427	1	7.08854	7.02454	0.0640003	1
CATMA1C71018	At1g02470	7.62418	7.31063	0.313551	1	8.50463	7.59172	0.912915	5.13161e-06	7.4321	8.05168	-0.619588	0.536067	6.79479	6.80116	-0.00637281	1	7.57999	7.60391	-0.0239166	1	8.09379	8.18569	-0.0918991	1	7.73019	7.77383	-0.0436352	1	8.27381	8.32531	-0.0515009	1	7.99854	7.92192	0.076623	1	7.86665	7.67874	0.187908	1	6.77501	6.58141	0.193597	1	8.30133	9.04776	-0.746424	1
CATMA1C71019	At1g02475	6.87127	7.22403	-0.352755	1	6.96713	7.03993	-0.0727937	1	7.31993	7.07256	0.247371	1	6.77857	6.7663	0.0122653	1	7.13587	6.98724	0.14863	1	7.47208	7.24213	0.229955	1	7.52925	7.4743	0.0549565	1	7.58212	7.65721	-0.0750827	1	7.6132	7.5618	0.0513991	1	7.26671	7.53478	-0.26807	1	6.5189	6.45191	0.0669945	1	7.75384	7.72444	0.0294016	1
CATMA1D06014	At1g02490	6.33545	6.43127	-0.0958199	1	6.30109	6.25096	0.0501346	1	6.1902	6.09201	0.0981904	1	6.13266	6.23618	-0.103515	1	6.5433	6.54708	-0.00378934	1	6.28657	6.27029	0.0162852	1	6.18954	6.26259	-0.0730523	1	6.48061	6.59504	-0.114425	1	6.55928	6.55555	0.00372264	1	6.57854	6.48105	0.0974913	1	6.09707	6.0699	0.0271699	1	6.49506	6.39808	0.0969811	1
CATMA1A01490	At1g02510	6.91573	6.94288	-0.0271454	1	7.92678	7.91469	0.0120819	1	7.02952	6.92161	0.107907	1	6.19521	6.4252	-0.229992	1	7.32778	7.45647	-0.128689	1	6.61694	6.67318	-0.0562398	1	7.36288	7.44191	-0.0790324	1	7.67639	7.74788	-0.0714881	1	6.94762	7.08446	-0.136838	1	7.8555	7.80536	0.0501375	1	6.41745	6.34551	0.0719376	1	6.76544	6.64213	0.12331	1
CATMA1A01500	At1g02520	6.73334	6.56405	0.169292	1	6.73512	6.77365	-0.0385326	1	6.24329	6.39151	-0.148213	1	6.09658	6.08697	0.00961121	1	6.66937	6.68312	-0.0137475	1	6.62747	6.59883	0.0286351	1	6.60332	6.39617	0.207153	1	6.65983	6.64848	0.0113534	1	6.50478	6.35385	0.150933	1	6.84136	6.78873	0.0526386	1	6.36236	6.18744	0.174921	1	6.54536	6.57735	-0.0319919	1
CATMA1C71020	At1g02530	7.00745	6.84746	0.159993	1	6.33305	6.61097	-0.277928	1	6.52633	6.37716	0.149172	1	6.54177	6.20681	0.334958	1	6.71764	6.66988	0.0477592	1	6.5742	6.60026	-0.0260647	1	6.82434	6.75339	0.070954	1	6.95135	6.91116	0.0401937	1	7.14463	6.80557	0.339062	1	7.0595	6.80441	0.255091	1	6.66407	6.5629	0.101168	1	7.31089	7.01496	0.295928	1
CATMA1A01520	At1g02540	6.55318	6.54021	0.0129741	1	7.04977	7.04344	0.00632733	1	6.38524	6.3767	0.00854278	1	5.94679	6.02659	-0.0798032	1	6.73407	6.73186	0.00220456	1	6.39512	6.71399	-0.318876	1	6.5037	6.39508	0.108623	1	6.95061	6.89795	0.0526618	1	6.67162	6.55288	0.118738	1	7.01235	7.09183	-0.0794808	1	6.38759	6.26776	0.119834	1	6.48687	6.49519	-0.00831727	1
CATMA1A01530	At1g02550	7.00227	7.32821	-0.325944	1	7.0046	6.93056	0.0740348	1	6.31361	6.40475	-0.0911438	1	6.40205	6.50791	-0.105861	1	7.13636	7.25243	-0.116069	1	7.08164	7.15043	-0.0687873	1	6.92844	6.95792	-0.0294836	1	7.56629	7.44495	0.121343	1	6.86979	6.84766	0.0221315	1	7.36926	7.42911	-0.0598515	1	6.32314	6.28909	0.0340504	1	7.36998	7.38585	-0.0158666	1
CATMA1A01535	At1g02560	11.0698	11.2602	-0.190401	1	10.4973	10.6213	-0.124081	1	10.709	10.4474	0.26161	1	9.91126	9.90398	0.00728278	1	10.4883	10.4293	0.0589975	1	11.1092	10.7759	0.333232	1	10.2657	10.6844	-0.418685	1	11.4057	11.4363	-0.0306501	1	11.0917	11.1544	-0.0627439	1	10.8223	10.9181	-0.0958524	1	10.7938	10.8079	-0.0141307	1	10.4701	10.6055	-0.135373	1
CATMA1C71021	At1g02570	6.71597	6.62477	0.0911966	1	6.64868	6.65776	-0.0090724	1	6.65254	6.63615	0.0163848	1	6.38995	6.16322	0.226727	1	6.45276	6.50799	-0.0552295	1	6.47993	6.59711	-0.117186	1	6.76247	6.81719	-0.054712	1	6.72563	6.79062	-0.0649825	1	6.76609	6.781	-0.0149106	1	6.78616	6.90234	-0.116181	1	6.37232	6.29847	0.0738436	1	6.92028	7.04229	-0.122008	1
CATMA1A01555	At1g02580	6.64129	6.71276	-0.0714697	1	7.40651	7.41061	-0.00409862	1	6.5455	6.47548	0.0700196	1	6.28117	6.08281	0.198363	1	6.96874	6.83918	0.129556	1	6.74825	6.60445	0.143799	1	6.8666	6.65973	0.206874	1	7.03946	7.05148	-0.0120135	1	6.78287	6.6469	0.135967	1	7.31983	7.32057	-0.000746699	1	6.27424	6.26597	0.00826123	1	7.07236	7.14902	-0.0766631	1
CATMA1D02496	At1g02590	6.4579	6.4256	0.0322934	1	6.23806	6.19168	0.0463784	1	6.37929	6.19617	0.183119	1	6.17459	6.12819	0.0464082	1	6.55381	6.416	0.137813	1	6.32337	6.12889	0.194472	1	6.36387	6.42586	-0.0619894	1	6.5371	6.36738	0.169717	1	6.50816	6.51252	-0.00435847	1	6.39853	6.69387	-0.295336	1	6.27367	6.2287	0.0449699	1	6.50798	6.28897	0.219017	1
CATMA1C71022	At1g02610	6.72452	7.86235	-1.13783	2.30129e-11	6.82211	6.67822	0.143891	1	7.21629	7.33725	-0.120958	1	6.59441	6.6696	-0.0751861	1	7.0209	6.66751	0.353391	1	7.25706	7.51719	-0.26013	1	6.95503	7.25315	-0.298122	1	7.36528	7.51094	-0.145656	1	7.1714	7.51367	-0.342263	1	7.24205	7.73834	-0.496289	1	6.43619	6.41524	0.020951	1	7.22662	7.24779	-0.0211702	1
CATMA1A01570	At1g02620	6.6306	6.63156	-0.000956073	1	6.91365	6.80131	0.112343	1	6.52069	6.6259	-0.105208	1	6.20645	6.37005	-0.163599	1	6.65338	6.58972	0.0636586	1	6.47376	6.66574	-0.19198	1	6.46135	6.51472	-0.0533647	1	6.83799	6.91233	-0.0743397	1	6.65172	6.81985	-0.168134	1	6.77147	6.84006	-0.0685907	1	6.23554	6.46506	-0.229515	1	6.64454	6.66248	-0.0179467	1
CATMA1A01580	At1g02630	6.57709	6.62516	-0.0480729	1	7.40567	7.31378	0.0918887	1	6.26305	6.44894	-0.185896	1	6.1076	6.20584	-0.0982334	1	6.87823	6.92655	-0.048319	1	6.55605	6.55512	0.00092241	1	6.69328	6.79399	-0.100713	1	6.88146	6.98715	-0.105686	1	6.74297	6.574	0.168967	1	7.02105	7.01783	0.00322646	1	6.37441	6.27601	0.098403	1	6.88762	7.20448	-0.316858	1
CATMA1A01590	At1g02640	6.23347	6.4234	-0.189927	1	6.26403	6.28692	-0.02289	1	5.90404	5.8772	0.026842	1	6.17593	5.93531	0.240624	1	6.15116	6.44605	-0.294888	1	6.02947	6.22503	-0.195563	1	6.29744	6.05776	0.239681	1	6.1643	6.28959	-0.125292	1	6.29028	6.36806	-0.0777801	1	6.28178	6.28371	-0.00192915	1	6.29021	6.33411	-0.0438967	1	6.30762	6.22963	0.077984	1
CATMA1A01600	At1g02650	7.29808	7.53547	-0.237393	1	7.47635	7.39765	0.0787022	1	7.48354	7.2966	0.186939	1	6.67797	6.59062	0.0873478	1	7.26894	7.18185	0.0870928	1	7.45805	7.56223	-0.104173	1	7.58241	7.70197	-0.119563	1	7.51671	7.52753	-0.0108142	1	7.17656	7.11158	0.0649791	1	7.51273	7.56057	-0.0478446	1	6.94054	6.8342	0.106344	1	7.9712	7.9321	0.0390999	1
CATMA1A01630	At1g02680	6.81223	6.84444	-0.0322104	1	6.86548	6.77714	0.0883368	1	6.8203	6.56286	0.257439	1	6.61639	6.53652	0.079864	1	7.01988	6.91262	0.107266	1	6.89447	6.87308	0.0213919	1	6.98086	6.93784	0.0430218	1	7.22417	7.13839	0.0857863	1	7.1483	7.15753	-0.00923419	1	7.03211	6.89661	0.135498	1	6.44494	6.56925	-0.124313	1	7.08671	7.0405	0.0462128	1
CATMA1A01680	At1g02720	8.0095	8.13042	-0.120917	1	8.97787	8.80282	0.175048	1	7.9103	7.86	0.0503079	1	7.00888	7.14644	-0.137564	1	7.99699	7.96069	0.0362939	1	8.02253	7.88116	0.141367	1	8.27591	8.32611	-0.0501992	1	8.99426	8.99059	0.00367556	1	8.31353	8.3422	-0.0286691	1	8.60034	8.66759	-0.0672501	1	7.00384	7.12982	-0.125983	1	8.39101	8.54025	-0.149236	1
CATMA1A01690	At1g02730	6.45597	6.49251	-0.0365441	1	6.39422	6.38784	0.00637819	1	6.24012	6.46934	-0.229215	1	6.38079	6.19712	0.183678	1	6.32439	6.54101	-0.216622	1	6.37997	6.41083	-0.0308676	1	6.61534	6.55434	0.0610008	1	6.75208	6.70029	0.0517845	1	7.07572	7.09708	-0.0213604	1	6.78182	6.89287	-0.111049	1	5.9058	6.12703	-0.221223	1	6.64424	6.5895	0.0547344	1
CATMA1A01700	At1g02740	7.22385	7.04575	0.178097	1	7.17852	7.22737	-0.0488512	1	6.55879	6.58222	-0.0234308	1	6.6459	6.43793	0.207975	1	7.15964	7.12102	0.038628	1	7.03248	7.13484	-0.10236	1	6.69736	6.73439	-0.0370286	1	7.08745	7.28739	-0.199943	1	6.97183	6.98517	-0.0133387	1	7.5792	7.4131	0.166104	1	6.69341	6.8279	-0.134495	1	7.26623	7.27751	-0.0112838	1
CATMA1A01710	At1g02750	7.2885	6.97517	0.313332	1	7.30092	7.33992	-0.0390016	1	6.59298	6.65865	-0.0656643	1	6.55922	6.46735	0.0918641	1	7.35836	7.41811	-0.0597568	1	7.37628	7.16231	0.213965	1	6.68522	6.6873	-0.00207568	1	7.49433	7.41703	0.0773026	1	7.15156	7.02675	0.124814	1	7.27946	7.2209	0.0585587	1	6.86426	6.70819	0.156066	1	6.71717	6.71237	0.00480101	1
CATMA1A01715	At1g02770	7.84899	7.71202	0.136972	1	7.55566	7.38773	0.167929	1	7.25664	7.19526	0.0613787	1	6.86523	6.72925	0.135978	1	7.28231	7.25404	0.0282706	1	7.16291	7.17622	-0.013311	1	7.376	7.08375	0.29225	1	7.88077	7.79201	0.0887524	1	7.43838	7.5705	-0.132118	1	7.70793	7.84353	-0.135603	1	6.98828	6.85962	0.128653	1	7.5233	7.18982	0.333478	1
CATMA1A01720	At1g02780	11.0646	11.0645	6.90337e-05	1	10.2592	10.5568	-0.297566	1	10.5799	10.7112	-0.13125	1	10.0317	9.7905	0.241251	1	11.4581	11.3807	0.0773551	1	10.97	11.0868	-0.11685	1	10.7572	10.7511	0.00615674	1	11.3006	11.5963	-0.29569	1	11.1522	11.6604	-0.508249	1	11.0272	11.005	0.0222757	1	9.98369	10.2228	-0.239058	1	10.9734	11.0296	-0.0562249	1
CATMA1A01723	At1g02790	6.6765	6.74608	-0.069581	1	7.30122	7.25493	0.0462904	1	6.49279	6.52436	-0.0315616	1	6.27424	6.24964	0.0245976	1	6.90153	7.02439	-0.122866	1	6.65585	6.68234	-0.0264873	1	6.99754	6.93159	0.0659554	1	7.17326	7.0797	0.093556	1	6.73553	6.68861	0.046924	1	7.1706	7.24213	-0.0715298	1	6.44569	6.38171	0.0639836	1	7.31025	7.25896	0.0512928	1
CATMA1A01730	At1g02810	6.71478	6.65388	0.0608994	1	7.22714	7.14911	0.0780325	1	6.4078	6.39291	0.0148855	1	6.39624	6.23455	0.161682	1	6.90443	7.08153	-0.177096	1	6.32587	6.45172	-0.125851	1	6.89196	6.64959	0.242366	1	7.06539	7.05443	0.0109628	1	6.83509	6.62126	0.213834	1	7.14377	7.05321	0.0905532	1	6.1927	6.2219	-0.0292025	1	6.96159	6.91136	0.0502325	1
CATMA1A01750	At1g02816	7.81118	8.01248	-0.201301	1	7.27189	6.95685	0.315038	1	7.88122	7.86377	0.0174461	1	7.72007	7.44213	0.277935	1	7.64747	7.52874	0.118726	1	8.42175	8.21173	0.210015	1	7.75497	7.97137	-0.216399	1	9.01592	8.60486	0.411061	1	8.78446	8.59408	0.190383	1	7.7691	8.08892	-0.319823	1	7.70628	7.29507	0.411214	1	8.04735	8.42891	-0.381564	1
CATMA1D02497	At1g02880	6.41676	6.41765	-0.000889631	1	6.25213	6.15352	0.0986017	1	6.18234	6.09049	0.0918483	1	6.02234	6.11063	-0.0882915	1	6.36193	6.34274	0.0191888	1	6.2564	6.26816	-0.0117625	1	6.33334	6.27306	0.0602763	1	6.37394	6.53648	-0.16254	1	6.47848	6.47046	0.00801253	1	6.60664	6.50635	0.100291	1	6.15144	6.18424	-0.0327963	1	6.43638	6.59013	-0.153755	1
CATMA1A01820	At1g02900	6.94396	7.10773	-0.163769	1	7.39123	7.25273	0.138501	1	6.66503	6.51079	0.154243	1	6.49329	6.48408	0.00921129	1	7.03715	7.17842	-0.141274	1	7.3143	7.08962	0.224687	1	6.92093	7.07916	-0.158233	1	7.01896	7.24235	-0.223387	1	6.70475	6.8333	-0.128558	1	7.42463	7.44296	-0.0183295	1	6.70728	6.7641	-0.0568249	1	7.37851	7.39916	-0.0206472	1
CATMA1C71023	At1g02910	8.05867	8.02542	0.0332495	1	7.48231	7.40412	0.0781883	1	7.96148	7.86446	0.0970179	1	7.39694	7.08682	0.31012	1	8.01425	7.88926	0.124993	1	8.04391	8.0975	-0.0535896	1	7.89995	7.91329	-0.0133432	1	7.74725	7.89106	-0.143801	1	7.78108	7.78447	-0.00338592	1	6.51237	6.5385	-0.0261332	1	6.27821	6.29115	-0.0129343	1	6.43558	6.48443	-0.0488489	1
CATMA1A01836	At1g02940	6.78458	6.58077	0.203816	1	7.02849	6.98489	0.0435949	1	6.52012	6.15927	0.360849	1	6.11368	6.26144	-0.147766	1	6.59663	6.59095	0.00567896	1	6.42832	6.63743	-0.209107	1	6.64693	6.49894	0.147994	1	7.11802	6.8225	0.295516	1	6.64233	6.55801	0.0843146	1	6.89223	6.79198	0.100247	1	6.24953	6.35924	-0.109703	1	7.13532	6.92703	0.208287	1
CATMA1C71024	At1g02950	6.88048	6.8588	0.0216792	1	6.71385	6.66941	0.0444396	1	6.76256	6.76882	-0.00626064	1	6.3122	6.2608	0.0513959	1	7.03532	6.85574	0.179587	1	6.84449	6.88027	-0.0357795	1	6.87168	6.99955	-0.127877	1	6.5624	6.6625	-0.100092	1	6.54127	6.67543	-0.134161	1	7.16468	7.35457	-0.189894	1	6.56028	6.53168	0.0285987	1	7.29662	7.25502	0.0416071	1
CATMA1C71025	At1g02960	6.32991	6.49682	-0.166917	1	6.27913	6.3357	-0.0565741	1	6.135	6.15738	-0.0223801	1	6.32729	6.30044	0.0268531	1	6.36353	6.20979	0.153743	1	6.41689	6.36086	0.0560257	1	6.42062	6.46474	-0.0441191	1	6.36329	6.51012	-0.146829	1	6.60809	6.46313	0.144958	1	6.91594	7.03992	-0.123976	1	6.46331	6.40934	0.0539761	1	6.61567	6.50236	0.113313	1
CATMA1D02498	At1g02965	6.34937	6.51072	-0.16135	1	6.36114	6.37797	-0.0168229	1	6.15584	6.24851	-0.0926631	1	6.18896	6.10836	0.0806018	1	6.65078	6.52119	0.129584	1	6.29806	6.00288	0.295174	1	6.42795	6.41338	0.0145622	1	6.53965	6.69621	-0.156555	1	6.56539	6.64635	-0.0809515	1	6.6603	6.55247	0.10783	1	5.96265	6.03232	-0.0696623	1	6.74007	6.75865	-0.0185768	1
CATMA1A01862	At1g02970	6.72526	6.75285	-0.0275853	1	6.77891	6.81817	-0.0392594	1	6.358	6.40584	-0.0478355	1	6.07542	6.06019	0.0152288	1	6.65207	6.72433	-0.0722578	1	6.38033	6.39969	-0.0193601	1	6.38346	6.26211	0.121353	1	6.71693	6.73539	-0.0184564	1	6.59681	6.46362	0.133191	1	6.95168	6.85299	0.0986913	1	6.56234	6.43954	0.122798	1	6.56649	6.59535	-0.0288539	1
CATMA1A01866	At1g02990	6.84618	6.73702	0.10916	1	7.25755	7.26195	-0.00440051	1	6.58332	6.50429	0.079024	1	6.18143	6.20433	-0.0228949	1	6.92671	6.81818	0.108536	1	6.89954	6.7404	0.159142	1	6.48441	6.62442	-0.140006	1	7.02306	6.97567	0.0473966	1	6.64178	6.6936	-0.0518226	1	7.11679	7.10388	0.0129083	1	6.5729	6.16005	0.412845	1	7.0284	6.96919	0.0592123	1
CATMA1A01880	At1g03020	6.7887	6.76441	0.0242836	1	6.20097	6.47736	-0.276391	1	6.32659	6.2345	0.0920856	1	6.27445	6.26287	0.0115795	1	6.8417	6.62939	0.212303	1	6.52489	6.57772	-0.0528242	1	6.5077	6.37852	0.129186	1	7.05185	6.86746	0.184393	1	7.08787	6.93317	0.154706	1	6.78698	6.68959	0.0973855	1	6.27077	6.32207	-0.0513062	1	6.78679	6.70837	0.0784206	1
CATMA1C71026	At1g03070	6.40169	6.38682	0.0148662	1	6.2991	6.29576	0.00334169	1	5.96874	6.06942	-0.10068	1	5.88239	6.20175	-0.319353	1	6.32454	6.52819	-0.203651	1	6.23748	6.43111	-0.193639	1	6.23841	6.3538	-0.11539	1	6.41947	6.34907	0.0703948	1	6.34642	6.28698	0.0594362	1	6.47759	6.35818	0.119417	1	6.06319	6.10153	-0.0383421	1	6.41724	6.47234	-0.0550914	1
CATMA1A01960	At1g03080	6.97753	6.86732	0.110211	1	7.03296	6.84764	0.185321	1	7.1873	7.2604	-0.0730969	1	6.64069	6.46929	0.171406	1	7.01871	7.02886	-0.0101517	1	7.29604	7.38886	-0.0928152	1	7.40941	7.35976	0.0496536	1	7.33107	7.28974	0.0413251	1	7.16542	7.19273	-0.0273134	1	7.30417	7.36061	-0.0564467	1	6.61053	6.58136	0.029163	1	7.59849	7.55254	0.0459446	1
CATMA1C71027	At1g03100	7.17617	7.21132	-0.0351408	1	6.9897	7.03621	-0.0465166	1	7.19091	7.16378	0.0271338	1	6.76553	6.81746	-0.0519257	1	7.29256	7.22506	0.0674953	1	7.04324	7.20517	-0.161926	1	7.32031	7.34158	-0.0212759	1	7.54224	7.64049	-0.0982473	1	7.45605	7.72903	-0.272977	1	7.49435	7.4453	0.049054	1	6.40571	6.51995	-0.114241	1	7.82778	7.69252	0.135259	1
CATMA1A01980	At1g03103	6.61438	6.68246	-0.0680811	1	6.92727	7.05098	-0.123712	1	6.93741	6.71682	0.220588	1	6.37583	6.41877	-0.0429373	1	6.84544	6.78195	0.0634916	1	6.57576	6.5994	-0.0236436	1	6.94605	7.22593	-0.279875	1	6.94025	6.92768	0.0125689	1	6.94916	6.83476	0.114399	1	7.07674	7.0255	0.0512451	1	6.39357	6.22304	0.170531	1	7.46109	7.42962	0.0314719	1
CATMA1C71028	At1g03106	6.25582	6.41414	-0.158312	1	6.1892	6.30477	-0.115573	1	6.13629	6.13772	-0.00143035	1	6.20742	6.03634	0.171082	1	6.53456	6.42981	0.104758	1	6.28937	6.37438	-0.0850143	1	6.47297	6.28264	0.19033	1	6.44952	6.47937	-0.0298521	1	6.54123	6.5443	-0.00306728	1	6.61708	6.61796	-0.000882299	1	6.33766	6.15967	0.177984	1	6.36939	6.65436	-0.284965	1
CATMA1A02000	At1g03120	6.67665	6.60701	0.0696401	1	7.00826	6.80913	0.199126	1	6.53636	6.60426	-0.0679065	1	6.19041	6.26556	-0.075153	1	6.55248	6.75068	-0.198201	1	6.57195	6.47233	0.0996241	1	6.37604	6.58722	-0.211186	1	6.70051	6.65135	0.0491665	1	6.55902	6.57008	-0.0110581	1	6.83416	6.80263	0.0315283	1	6.1495	6.04128	0.108222	1	7.4029	7.48203	-0.0791363	1
CATMA1C71029	At1g03130	9.8431	10.3764	-0.533344	1	8.89979	9.20088	-0.301087	1	9.47606	9.65289	-0.176831	1	7.83917	8.73801	-0.898841	0.00177602	10.1491	10.1042	0.0448847	1	9.9643	10.0798	-0.115451	1	9.33224	9.94939	-0.617151	1	8.68138	9.03645	-0.355066	1	10.2351	10.4473	-0.212177	1	9.80816	10.3473	-0.539156	1	8.82716	9.29265	-0.465497	1	9.73188	10.3114	-0.579476	1
CATMA1A02030	At1g03140	7.24548	7.42362	-0.178139	1	7.94562	7.80344	0.142174	1	8.3735	8.13063	0.242873	1	7.20363	7.13931	0.0643143	1	7.12491	7.20768	-0.08277	1	7.84141	7.88613	-0.0447239	1	8.75219	8.562	0.190194	1	8.20066	7.88037	0.320287	1	7.7137	7.45049	0.263213	1	7.44994	7.66232	-0.212372	1	6.5583	6.45396	0.104339	1	9.21553	8.88373	0.331806	1
CATMA1A02050	At1g03160	7.80123	7.63995	0.161281	1	7.16711	7.23403	-0.0669193	1	7.66309	7.56639	0.0967039	1	7.0087	6.92852	0.0801805	1	7.76912	7.8344	-0.0652798	1	7.75554	7.75021	0.00533596	1	7.71944	7.89378	-0.174341	1	7.55787	8.12148	-0.563611	1	7.61482	7.63111	-0.0162951	1	7.75033	7.64715	0.103179	1	7.03168	7.12156	-0.0898744	1	8.10319	8.06213	0.0410597	1
CATMA1C71031	At1g03210	7.38223	7.3821	0.000124058	1	6.57443	6.72777	-0.153341	1	6.85294	6.97326	-0.120321	1	6.60613	6.64628	-0.0401455	1	7.26486	7.23771	0.0271494	1	7.21755	7.2556	-0.0380429	1	7.11213	7.31252	-0.200382	1	7.34486	7.56766	-0.222796	1	7.35367	7.56106	-0.207396	1	7.57123	7.47156	0.0996763	1	6.54798	6.9237	-0.375717	1	7.40873	7.33053	0.0781949	1
CATMA1D02499	At1g03230	7.66493	7.80787	-0.142936	1	7.39417	7.11565	0.278514	1	8.06958	7.98438	0.0851997	1	7.36601	7.15346	0.212547	1	7.98362	7.93899	0.0446241	1	8.18026	8.07596	0.104305	1	7.72028	8.12143	-0.401157	1	8.29116	7.97386	0.3173	1	8.14439	7.45296	0.691434	0.0141269	7.78776	7.69646	0.091296	1	7.3634	7.20265	0.160742	1	8.13738	8.52141	-0.384034	1
CATMA1D02500	At1g03240	6.38791	6.39802	-0.0101113	1	6.33753	6.35615	-0.0186216	1	6.23918	6.201	0.0381747	1	6.12564	6.3138	-0.188168	1	6.26563	6.2996	-0.0339786	1	6.29203	6.191	0.101024	1	6.34421	6.29417	0.0500426	1	6.59939	6.52279	0.076608	1	6.61632	6.50878	0.107532	1	6.43117	6.38801	0.0431568	1	6.13816	6.12918	0.00898623	1	6.5344	6.36067	0.173729	1
CATMA1A02150	At1g03280	7.59775	7.48179	0.11596	1	7.12421	7.16493	-0.0407238	1	7.6074	7.42981	0.177591	1	6.93362	6.96443	-0.0308096	1	7.4083	7.36823	0.0400698	1	7.75081	7.63148	0.119329	1	7.63281	7.74118	-0.108376	1	7.8306	7.85465	-0.0240501	1	7.33627	7.36656	-0.030286	1	7.53851	7.43763	0.100883	1	7.14181	7.28836	-0.146556	1	7.92634	7.73593	0.190419	1
CATMA1A02160	At1g03290	6.99063	6.75873	0.231902	1	6.71582	6.4379	0.277918	1	6.45913	6.62367	-0.164544	1	6.32331	6.4056	-0.0822909	1	6.36823	6.55914	-0.190907	1	6.57834	6.6758	-0.0974551	1	6.55558	6.604	-0.0484188	1	7.11954	6.8344	0.285136	1	7.12527	6.92506	0.200207	1	6.73712	6.88861	-0.151496	1	6.2196	6.35506	-0.135458	1	6.94571	7.05724	-0.111532	1
CATMA1A02170	At1g03300	6.99863	6.97045	0.0281787	1	6.83986	6.81356	0.0263039	1	7.12921	7.19879	-0.0695771	1	6.45213	6.48035	-0.0282207	1	6.3723	6.33165	0.0406569	1	6.57807	6.36879	0.209287	1	6.69591	6.69862	-0.00270294	1	6.69287	6.58902	0.103858	1	6.73703	6.54913	0.187901	1	7.20063	7.22937	-0.0287418	1	6.33451	6.45074	-0.116233	1	7.28811	7.30892	-0.0208078	1
CATMA1A02200	At1g03320	7.49783	7.42302	0.0748107	1	7.82355	7.66473	0.158817	1	7.38506	7.49857	-0.113507	1	6.53434	6.71342	-0.179086	1	7.24624	7.18651	0.0597218	1	7.37063	7.37283	-0.0022006	1	7.81922	7.82211	-0.00288944	1	7.69035	7.50589	0.184459	1	7.72858	7.51742	0.211164	1	7.71553	7.87314	-0.157611	1	6.45529	6.36636	0.0889379	1	8.35677	8.26969	0.087082	1
CATMA1A02220	At1g03340	6.45499	6.3744	0.0805925	1	6.458	6.31304	0.144965	1	6.173	6.1672	0.00579535	1	6.07141	6.13074	-0.0593304	1	6.15057	6.24074	-0.0901696	1	6.51612	6.42977	0.086346	1	6.39425	6.52104	-0.126789	1	6.41836	6.37148	0.0468849	1	6.45054	6.3832	0.0673403	1	6.48469	6.54401	-0.0593141	1	6.10164	6.20751	-0.105872	1	6.50483	6.49266	0.0121738	1
CATMA1D05000	At1g03410	7.75921	7.70333	0.0558745	1	6.71512	6.7729	-0.0577788	1	7.26633	7.63988	-0.373548	1	6.98942	6.71883	0.270593	1	7.73229	7.84649	-0.114197	1	7.73821	7.54334	0.19487	1	7.57901	7.30591	0.273102	1	7.29126	7.44413	-0.152866	1	7.40677	7.44928	-0.0425081	1	7.22448	6.91791	0.306574	1	6.60071	6.64206	-0.0413469	1	7.3194	7.70295	-0.383556	1
CATMA1C71033	At1g03430	7.46542	7.38631	0.0791064	1	7.18349	7.01636	0.167127	1	7.27113	7.5772	-0.306074	1	6.74676	6.82054	-0.0737751	1	7.30303	7.37756	-0.0745262	1	7.87033	7.83703	0.0333066	1	7.56072	7.57884	-0.018122	1	7.3521	7.24627	0.105829	1	7.64908	7.51647	0.132607	1	7.42674	7.54136	-0.114625	1	7.02362	6.69959	0.324026	1	7.93976	8.07009	-0.130334	1
CATMA1A02320	At1g03445	6.52346	6.3315	0.191953	1	6.64041	6.77054	-0.130133	1	6.39414	6.33307	0.0610613	1	6.21637	6.26917	-0.052802	1	6.5672	6.66336	-0.0961585	1	6.53506	6.60071	-0.0656459	1	6.61461	6.4943	0.120306	1	6.73203	6.6753	0.0567359	1	6.61266	6.62705	-0.0143881	1	6.92206	6.93365	-0.0115962	1	6.36552	6.34359	0.0219347	1	6.74877	6.74799	0.000780211	1
CATMA1A02330	At1g03457	6.97449	6.8874	0.0870904	1	6.81606	6.83723	-0.0211658	1	6.88652	6.84165	0.0448754	1	6.32148	6.43282	-0.111345	1	6.89718	6.72338	0.173799	1	7.12648	6.93776	0.18872	1	6.69717	6.89898	-0.201814	1	6.81243	6.81991	-0.00747423	1	6.8101	7.01269	-0.202595	1	6.93865	7.47453	-0.535884	1	6.25508	6.58296	-0.327881	1	6.9713	7.2053	-0.233997	1
CATMA1A02340	At1g03470	6.82162	6.50905	0.312573	1	6.8509	6.93742	-0.086517	1	7.21976	6.75223	0.467534	1	6.70672	6.53907	0.167648	1	6.83495	6.93617	-0.101219	1	6.80989	6.82806	-0.0181718	1	6.90407	6.93072	-0.0266501	1	7.42333	7.64404	-0.220712	1	6.86276	6.97305	-0.110294	1	6.8611	6.70592	0.155179	1	6.42837	6.34374	0.0846352	1	7.20564	7.07832	0.127322	1
CATMA1A02350	At1g03475	9.17216	8.95716	0.214996	1	8.24878	8.51736	-0.268574	1	9.13938	8.85658	0.2828	1	8.44943	8.16652	0.282912	1	9.11519	9.01479	0.100409	1	9.2068	9.25644	-0.0496399	1	8.99728	9.23097	-0.23369	1	9.57581	9.97365	-0.397842	1	8.98854	9.30389	-0.315346	1	9.14377	9.04073	0.103044	1	8.26283	8.66503	-0.4022	1	9.35873	9.31064	0.0480863	1
CATMA1A02360	At1g03490	6.20408	6.37086	-0.166788	1	6.68632	6.55483	0.13149	1	6.32387	6.37384	-0.0499635	1	6.24919	6.36607	-0.116877	1	6.7417	6.66148	0.0802242	1	6.2664	6.49661	-0.230217	1	6.69415	6.60711	0.0870404	1	6.65144	6.46049	0.190956	1	6.48362	6.37126	0.112358	1	6.52283	6.31306	0.209763	1	6.24861	6.20972	0.0388955	1	6.62567	6.95393	-0.328267	1
CATMA1A02390	At1g03510	6.53123	6.63588	-0.104657	1	6.82777	6.90825	-0.0804751	1	6.6574	6.66058	-0.00318133	1	6.23673	6.38801	-0.151286	1	6.79366	6.60183	0.191825	1	6.51132	6.56721	-0.0558917	1	6.96417	6.95493	0.00924232	1	6.75961	6.75529	0.00432387	1	6.80979	6.8346	-0.0248092	1	6.78375	6.92521	-0.14146	1	6.44885	6.05824	0.390606	1	7.35002	7.2186	0.131419	1
CATMA1A02400	At1g03520	7.16989	7.21952	-0.0496225	1	6.91739	6.85422	0.0631733	1	6.82438	6.8938	-0.069423	1	6.39599	6.62268	-0.226693	1	6.93258	6.98007	-0.047496	1	7.14811	7.12706	0.0210532	1	6.7214	6.82815	-0.106748	1	6.9413	6.88585	0.0554475	1	6.9931	7.04841	-0.055309	1	6.96175	7.11711	-0.155363	1	6.68796	6.5306	0.157368	1	6.92609	7.22367	-0.297574	1
CATMA1A02410	At1g03530	7.992	7.8111	0.180907	1	9.03423	9.01432	0.0199127	1	8.46461	8.45626	0.00835523	1	8.00764	7.88307	0.12457	1	8.20981	8.05709	0.152717	1	8.0419	8.27975	-0.237846	1	9.50774	9.3357	0.172035	1	9.1995	9.2113	-0.0117951	1	9.0881	9.20624	-0.118131	1	8.75503	8.73897	0.0160681	1	7.07487	7.21226	-0.137384	1	9.91781	9.5291	0.388702	1
CATMA1A02450	At1g03550	6.72821	6.66998	0.058231	1	6.32071	6.51721	-0.196508	1	6.53847	6.40241	0.136063	1	6.26758	6.15151	0.116066	1	7.68958	7.46604	0.223538	1	7.10238	7.06931	0.0330659	1	7.30351	7.37414	-0.07063	1	7.43711	7.46249	-0.0253714	1	7.38469	7.43948	-0.0547839	1	6.67493	6.69383	-0.0188951	1	6.22686	5.9894	0.237466	1	6.68392	6.5687	0.115217	1
CATMA1A02470	At1g03580	6.49526	6.71289	-0.217628	1	6.53142	6.42647	0.104948	1	6.77648	6.31507	0.46141	1	6.47714	6.42219	0.0549452	1	6.71506	6.57032	0.144741	1	6.44477	6.87027	-0.425501	1	6.66724	6.90693	-0.239688	1	6.86198	7.15703	-0.295051	1	6.92541	7.01345	-0.0880368	1	6.76803	6.6679	0.100135	1	6.27197	6.22451	0.0474625	1	6.8951	6.73342	0.161674	1
CATMA1C71035	At1g03590	7.24806	7.59742	-0.349362	1	7.51561	6.92281	0.592801	1	7.43927	7.82722	-0.387956	1	6.72393	6.83295	-0.109024	1	7.09604	7.1328	-0.0367577	1	7.58513	7.97896	-0.393828	1	6.83048	7.4448	-0.61432	1	7.38017	7.48784	-0.107669	1	7.95063	8.1806	-0.229974	1	7.35748	7.68265	-0.325169	1	6.73847	6.44206	0.29641	1	7.18886	7.85562	-0.666763	1
CATMA1A02535	At1g03660	7.04625	6.80475	0.241503	1	6.71007	6.84574	-0.135665	1	6.96684	6.74487	0.221977	1	6.30238	6.39838	-0.0960017	1	7.02387	7.08604	-0.0621722	1	6.94716	6.74014	0.20702	1	7.06042	6.8678	0.192626	1	7.26509	7.311	-0.0459086	1	7.66076	7.59795	0.062812	1	7.17216	7.07482	0.0973372	1	6.30311	6.44935	-0.146239	1	7.37021	7.32758	0.0426212	1
CATMA1A02540	At1g03670	6.42501	6.55566	-0.130652	1	6.89051	6.66791	0.222597	1	6.46568	6.4848	-0.019122	1	6.34794	6.34365	0.00428813	1	6.70041	6.62199	0.0784211	1	6.47763	6.54893	-0.0712949	1	6.78479	6.81634	-0.0315578	1	6.63984	6.66143	-0.0215856	1	6.80149	6.56778	0.233714	1	6.75389	6.80332	-0.0494316	1	6.27307	6.22306	0.0500024	1	7.03998	6.98252	0.0574596	1
CATMA1A02545	At1g03680	9.14386	9.62765	-0.483788	1	8.81393	8.83024	-0.016307	1	9.38955	9.17943	0.210122	1	8.39027	8.42089	-0.0306224	1	9.32333	9.3154	0.00792735	1	9.62814	9.61739	0.0107523	1	9.23663	9.60254	-0.36591	1	9.58968	9.83348	-0.243801	1	8.93668	9.51593	-0.579253	0.756219	9.13317	9.52937	-0.396199	1	8.59498	8.69264	-0.0976546	1	9.71988	9.91092	-0.191045	1
CATMA1A02560	At1g03700	6.63781	6.57619	0.0616228	1	6.48762	6.51271	-0.0250852	1	6.37169	6.30026	0.0714252	1	6.08726	6.33973	-0.252465	1	7.51231	7.55761	-0.0453055	1	8.5483	7.58598	0.962322	0.000191867	7.85168	6.99078	0.860901	1	7.77161	7.5701	0.201501	1	7.7079	7.55402	0.153876	1	7.62177	7.65162	-0.0298459	1	7.54588	6.29965	1.24623	3.40561e-08	8.29845	8.74571	-0.44726	1
CATMA1A02580	At1g03720	6.72001	6.67163	0.0483778	1	7.06024	6.81992	0.240321	1	6.37705	6.49595	-0.118897	1	6.25037	6.27088	-0.0205015	1	6.48463	6.53325	-0.0486198	1	6.60565	6.55445	0.0511982	1	6.86501	6.80304	0.0619728	1	6.69292	6.83827	-0.145346	1	6.82652	6.59068	0.235831	1	6.6559	6.99043	-0.334523	1	6.25243	6.16502	0.0874116	1	7.26009	7.17262	0.0874691	1
CATMA1A02595	At1g03740	7.32668	6.98356	0.343125	1	7.17422	6.84757	0.326647	1	7.23722	7.51122	-0.273995	1	6.48211	6.66693	-0.184822	1	6.59759	6.7891	-0.191512	1	7.82526	7.79792	0.0273434	1	7.24398	7.4094	-0.165424	1	7.63563	7.12884	0.506788	1	7.57215	7.16589	0.406253	1	7.22328	7.18797	0.0353104	1	6.89499	6.46139	0.4336	1	7.4761	7.88502	-0.408924	1
CATMA1A02600	At1g03750	6.67609	6.42115	0.254945	1	6.53819	6.50421	0.0339805	1	6.41151	6.37047	0.0410326	1	6.36021	6.1567	0.203504	1	6.6836	6.68268	0.000922935	1	6.77081	6.75656	0.014253	1	6.69236	6.64456	0.0477922	1	6.64222	6.45373	0.188486	1	6.80196	6.71321	0.0887565	1	6.7426	6.63613	0.106469	1	6.27904	6.35165	-0.0726168	1	6.6748	6.99347	-0.318667	1
CATMA1A02610	At1g03760	7.10091	7.14012	-0.0392096	1	6.75965	6.54547	0.214183	1	7.19564	7.03263	0.163009	1	6.66255	6.56672	0.0958275	1	6.9872	6.88514	0.102066	1	7.31458	7.36576	-0.0511765	1	7.42222	7.48374	-0.0615175	1	7.49834	7.26869	0.229649	1	7.50727	7.43984	0.0674243	1	7.15859	7.27199	-0.113396	1	6.64209	6.42473	0.217361	1	7.62112	7.47145	0.149678	1
CATMA1A02620	At1g03770	7.03413	6.90558	0.12855	1	6.58654	6.93511	-0.348565	1	6.7488	6.75661	-0.00780457	1	6.41125	6.56061	-0.14936	1	6.94121	7.07877	-0.137557	1	7.07685	7.03778	0.0390643	1	6.6554	6.64992	0.00547984	1	7.08427	7.18627	-0.102005	1	7.08713	7.15672	-0.0695879	1	7.02489	6.77985	0.245041	1	6.4553	6.41453	0.0407698	1	7.1607	7.1115	0.0492004	1
CATMA1A02630	At1g03780	6.79321	6.66485	0.12836	1	6.39957	6.42097	-0.0214007	1	6.47824	6.46254	0.0156959	1	6.39241	6.55432	-0.161909	1	6.48666	6.61989	-0.133226	1	6.31729	6.36693	-0.0496418	1	6.65749	6.64507	0.0124152	1	6.46944	6.428	0.041438	1	6.66767	6.69141	-0.0237474	1	6.99115	6.74802	0.24312	1	6.27541	6.54332	-0.267914	1	7.01587	7.21497	-0.199095	1
CATMA1A02660	At1g03800	7.34497	7.32183	0.0231489	1	7.39996	7.35489	0.0450737	1	7.30117	7.293	0.00817297	1	6.64937	6.6612	-0.0118336	1	7.45957	7.43612	0.0234487	1	7.33162	7.38651	-0.0548834	1	7.85297	7.78228	0.0706944	1	7.76868	7.76752	0.0011685	1	8.04879	8.104	-0.0552058	1	7.9205	7.82426	0.0962439	1	6.56418	6.40479	0.159397	1	8.24537	8.14453	0.100844	1
CATMA1A02690	At1g03830	7.43322	7.14419	0.289026	1	7.50387	7.38951	0.114362	1	7.52865	7.29709	0.231561	1	6.82008	6.77236	0.0477204	1	7.43635	7.39342	0.0429368	1	7.33141	7.38332	-0.0519076	1	7.71412	7.74735	-0.0332299	1	7.37321	7.71084	-0.337629	1	7.29853	7.51247	-0.213945	1	7.79123	7.65842	0.132812	1	6.60574	6.77241	-0.166665	1	8.05883	7.77038	0.288454	1
CATMA1A02720	At1g03870	10.9583	10.8233	0.135019	1	10.881	10.4907	0.390338	1	11.147	11.4371	-0.290136	1	9.92082	10.0849	-0.164072	1	11.5084	11.0236	0.484815	1	11.9688	11.7165	0.252356	1	11.2734	11.4834	-0.210005	1	10.9677	11.2045	-0.23687	1	11.2043	11.4342	-0.229901	1	11.5909	11.0656	0.525347	1	11.084	11.0258	0.0581964	1	11.5174	12.2299	-0.712493	1
CATMA1A02750	At1g03900	8.57704	8.77034	-0.193302	1	8.90356	8.2995	0.604059	0.765704	9.15745	9.23973	-0.0822836	1	7.79516	7.84674	-0.0515798	1	8.47356	8.59934	-0.125784	1	9.60877	9.59014	0.0186233	1	9.09386	9.25587	-0.16201	1	8.93301	8.78446	0.148547	1	9.16131	8.90002	0.261286	1	8.7712	8.77906	-0.00785955	1	8.32706	7.68822	0.638849	1	9.59677	9.86935	-0.272575	1
CATMA1A02780	At1g03920	6.47975	6.5964	-0.116654	1	6.47957	6.34483	0.13474	1	6.22606	6.25899	-0.0329265	1	6.05467	6.19171	-0.137043	1	6.39691	6.52913	-0.13222	1	6.45533	6.53315	-0.0778112	1	6.66045	6.6711	-0.0106525	1	6.83904	6.82574	0.0132978	1	6.66332	6.7899	-0.126578	1	6.64299	6.60526	0.037734	1	6.43579	6.56239	-0.126602	1	6.82454	6.91141	-0.0868651	1
CATMA1D05001	At1g03940	7.86118	7.92941	-0.0682339	1	7.8721	7.63022	0.241884	1	8.59356	8.51506	0.0784955	1	7.34476	7.22606	0.118694	1	8.24353	8.19085	0.0526802	1	8.482	8.48701	-0.00501291	1	8.65465	8.68845	-0.0338025	1	8.12786	8.24021	-0.112352	1	7.91205	7.99454	-0.0824958	1	8.26429	8.23736	0.0269336	1	7.31118	7.29128	0.0199009	1	9.05442	8.70547	0.348942	1
CATMA1A02810	At1g03950	6.43516	6.2768	0.158361	1	6.00858	6.17127	-0.162694	1	5.98198	5.97892	0.00306057	1	6.00412	5.99547	0.0086461	1	6.14809	6.08124	0.0668467	1	6.30839	6.16238	0.146004	1	6.18871	6.18363	0.00508698	1	6.45198	6.3659	0.0860878	1	6.54861	6.40399	0.144628	1	6.29108	6.44331	-0.152234	1	6.0587	5.91967	0.139031	1	6.32269	6.45087	-0.128178	1
CATMA1A02850	At1g03980	6.84135	6.70938	0.131967	1	6.72803	6.78299	-0.0549544	1	6.74052	6.81971	-0.0791837	1	6.28048	6.27006	0.0104151	1	6.8646	6.91492	-0.0503114	1	6.97231	7.01925	-0.0469416	1	6.89013	6.7731	0.117036	1	6.77362	6.83255	-0.0589291	1	6.93844	7.12722	-0.188774	1	7.16229	7.07772	0.0845619	1	6.41386	6.18315	0.230712	1	7.15172	7.10986	0.0418596	1
CATMA1A02860	At1g03982	6.88808	6.66808	0.219996	1	6.43407	6.2133	0.220768	1	6.37879	6.31657	0.0622203	1	6.0872	6.33069	-0.243484	1	6.25429	6.1737	0.0805925	1	6.47571	6.27644	0.199268	1	6.35805	6.44266	-0.08461	1	6.58094	6.41395	0.166987	1	6.43103	6.40931	0.0217211	1	6.62492	6.68923	-0.0643126	1	6.18367	6.1961	-0.0124379	1	6.58478	6.60145	-0.0166627	1
CATMA1A02870	At1g03990	6.42015	6.50633	-0.0861802	1	6.50424	6.30676	0.197482	1	6.35299	6.37445	-0.0214568	1	6.37496	6.47698	-0.102016	1	6.66445	6.52037	0.14408	1	6.39432	6.40756	-0.0132416	1	6.53615	6.5638	-0.0276552	1	6.66639	6.63073	0.0356675	1	6.60645	6.56185	0.0446034	1	6.5592	6.49742	0.0617787	1	6.2844	6.36976	-0.0853661	1	6.4478	6.773	-0.325209	1
CATMA1A02880	At1g04000	7.35871	7.24916	0.109557	1	7.91312	7.68106	0.232065	1	7.35542	7.46099	-0.105578	1	6.80762	7.07271	-0.265083	1	7.48968	7.13644	0.353245	1	7.6742	7.44136	0.232848	1	7.76281	7.8263	-0.0634953	1	7.82803	7.2249	0.603131	0.768208	7.59277	7.47705	0.115721	1	7.40305	7.53964	-0.136589	1	6.70217	6.84656	-0.144392	1	7.65738	7.68865	-0.0312711	1
CATMA1A02900	At1g04020	7.1838	7.11272	0.0710886	1	6.78967	6.99516	-0.205488	1	6.73383	6.89527	-0.161444	1	6.35344	6.47948	-0.126045	1	7.15238	6.88447	0.267908	1	6.8842	7.09892	-0.214721	1	7.1432	7.09648	0.0467227	1	7.3064	7.15388	0.152523	1	7.05452	7.06823	-0.0137087	1	7.19535	7.37843	-0.183087	1	6.41585	6.67995	-0.264105	1	7.62108	7.44959	0.171491	1
CATMA1A02920	At1g04040	6.37775	6.45695	-0.0791952	1	6.2292	6.21182	0.0173813	1	6.17828	6.16889	0.00938259	1	6.04143	6.19845	-0.157026	1	6.31867	6.18102	0.137652	1	6.53219	6.44299	0.0891962	1	6.18178	6.36573	-0.183954	1	6.49524	6.42296	0.0722799	1	6.31126	6.52898	-0.217722	1	6.49556	6.35215	0.143409	1	6.2861	6.25761	0.0284898	1	6.31948	6.31301	0.00647356	1
CATMA1A03010	At1g04150	6.86083	6.80414	0.0566948	1	7.51365	7.63527	-0.121618	1	6.90588	6.83708	0.0687961	1	6.08633	6.37117	-0.28484	1	7.12684	7.11336	0.0134797	1	6.58194	6.79537	-0.213427	1	7.09057	7.33018	-0.23961	1	6.97929	6.93635	0.0429416	1	6.64414	6.50584	0.138303	1	7.50703	7.32505	0.181978	1	6.24535	6.3635	-0.118149	1	7.61535	7.48913	0.126216	1
CATMA1A03020	At1g04160	6.36158	6.39694	-0.0353664	1	6.28448	6.07805	0.206429	1	6.13357	6.23823	-0.104656	1	6.01844	5.99248	0.0259656	1	6.78353	6.7494	0.0341341	1	6.92433	6.54002	0.384309	1	6.54146	6.4626	0.0788584	1	6.59227	6.69092	-0.0986508	1	6.70729	6.82519	-0.117896	1	6.5718	6.3492	0.222608	1	6.15518	5.98587	0.16931	1	6.49752	6.54349	-0.0459703	1
CATMA1A03040	At1g04170	10.2595	10.0377	0.221737	1	9.39894	9.80205	-0.403113	1	9.54587	9.33143	0.21444	1	8.90691	8.7385	0.168415	1	9.71988	9.58073	0.13915	1	9.92577	9.74339	0.182385	1	9.56522	9.49632	0.0689017	1	10.1469	10.5373	-0.390343	1	9.77324	10.01	-0.236804	1	10.2368	9.93786	0.298899	1	9.34066	9.80207	-0.461407	1	9.69675	9.42832	0.268427	1
CATMA1C71039	At1g04180	6.48368	6.59809	-0.114409	1	6.34981	6.31954	0.0302682	1	6.07717	6.16226	-0.0850852	1	6.20628	6.21722	-0.0109393	1	6.33298	6.42232	-0.0893365	1	6.40079	6.39907	0.00171998	1	6.26939	6.24759	0.0217959	1	6.86541	6.81377	0.0516399	1	6.60882	6.70464	-0.0958204	1	6.61406	6.55974	0.054321	1	6.30928	6.21875	0.0905301	1	6.50293	6.43472	0.0682127	1
CATMA1A03060	At1g04190	8.58981	8.57055	0.019257	1	8.05182	8.33967	-0.287845	1	7.73083	7.72929	0.00153798	1	7.5479	7.23575	0.312154	1	8.44053	8.35616	0.0843677	1	8.35874	8.44973	-0.0909928	1	7.82242	7.69568	0.126737	1	8.46572	8.71126	-0.245539	1	8.04174	8.08588	-0.0441407	1	8.64824	8.57736	0.070872	1	7.86682	8.25481	-0.387995	1	8.56105	8.43975	0.121298	1
CATMA1A03070	At1g04200	7.15559	6.99408	0.161507	1	6.94896	6.7839	0.165062	1	6.77476	6.82707	-0.052309	1	6.5245	6.53166	-0.00716324	1	6.75171	6.93192	-0.180218	1	7.03062	7.06412	-0.0334963	1	6.58643	6.51051	0.0759216	1	7.16639	7.19752	-0.0311343	1	6.98648	7.05069	-0.0642098	1	7.16118	7.12801	0.0331711	1	7.14706	6.85587	0.291186	1	6.77112	6.81413	-0.0430158	1
CATMA1A03080	At1g04210	6.83662	6.75333	0.0832929	1	6.87265	6.89347	-0.020814	1	6.44848	6.54901	-0.100527	1	6.67675	6.59832	0.0784371	1	6.89743	6.86147	0.0359623	1	6.73956	6.72031	0.019258	1	6.49127	6.27141	0.219859	1	7.15086	7.03554	0.115318	1	6.90398	6.85549	0.0484887	1	7.29004	7.16117	0.128865	1	6.76561	6.81778	-0.0521731	1	6.83363	6.95438	-0.120754	1
CATMA1A03100	At1g04230	7.04799	6.69898	0.349004	1	6.65606	6.72078	-0.0647201	1	6.71862	6.57957	0.139047	1	6.33724	6.38014	-0.0429052	1	6.98424	6.97909	0.0051513	1	6.96368	6.80322	0.160465	1	6.82866	6.86161	-0.0329487	1	7.03921	6.95675	0.082461	1	7.21773	6.96941	0.24832	1	6.94922	7.05417	-0.10495	1	6.25397	6.63203	-0.378058	1	6.87746	6.91488	-0.0374186	1
CATMA1A03102	At1g04240	6.91367	6.97193	-0.0582569	1	6.94071	6.74919	0.191518	1	6.39909	6.39316	0.00593488	1	6.26079	6.35961	-0.0988163	1	6.94523	6.86204	0.0831877	1	6.70601	6.74655	-0.0405348	1	6.53879	6.40935	0.129441	1	6.73651	6.68672	0.0497907	1	6.65727	6.77976	-0.122486	1	7.24592	7.07417	0.171756	1	6.37252	6.62792	-0.255403	1	6.87327	6.90908	-0.0358059	1
CATMA1A03107	At1g04250	8.75859	9.19721	-0.438616	1	8.20816	8.34315	-0.134991	1	8.21006	8.6002	-0.390136	1	6.92428	7.11643	-0.192154	1	8.57067	8.42646	0.144209	1	9.07436	9.01454	0.0598222	1	8.38172	8.30189	0.0798269	1	7.79328	7.89978	-0.106503	1	7.76448	8.07108	-0.306596	1	8.63113	8.92796	-0.296834	1	8.01162	7.96919	0.04243	1	8.81053	9.26026	-0.44973	1
CATMA1A03110	At1g04260	7.26346	7.47426	-0.210791	1	7.37453	7.15844	0.216083	1	7.27143	7.21794	0.0534896	1	7.07135	6.79779	0.273561	1	7.37476	7.43207	-0.0573096	1	7.70139	7.74633	-0.0449377	1	7.88286	7.65877	0.224082	1	7.90356	7.55238	0.351184	1	7.36053	7.38742	-0.0268857	1	7.53764	7.57063	-0.0329873	1	6.80584	6.89749	-0.0916575	1	7.89925	7.83124	0.0680043	1
CATMA1A03115	At1g04270	10.5726	10.5955	-0.0228691	1	9.70453	10.1395	-0.434933	1	10.5763	10.2489	0.327367	1	9.71388	9.52347	0.190413	1	10.7191	10.5595	0.159623	1	10.6889	10.6026	0.0862381	1	10.5137	10.702	-0.188378	1	10.8658	11.272	-0.406195	1	10.198	10.8708	-0.672741	0.0286866	10.5465	10.4748	0.0717443	1	9.91673	10.2613	-0.344556	1	10.8831	10.8434	0.039709	1
CATMA1A03120	At1g04280	7.06582	7.46048	-0.394657	1	7.01838	7.04351	-0.0251246	1	7.10917	6.94687	0.162297	1	6.46222	6.32852	0.133704	1	7.12378	6.88837	0.235412	1	7.21289	7.20257	0.0103153	1	7.04793	7.55672	-0.508797	1	7.07748	6.89511	0.182372	1	6.86334	7.04423	-0.180897	1	7.13517	7.33258	-0.197414	1	6.53957	6.53195	0.0076216	1	7.23149	7.3167	-0.0852039	1
CATMA1A03130	At1g04290	8.3777	8.75829	-0.380585	1	8.25868	8.13293	0.125751	1	8.43419	8.68285	-0.24866	1	7.79826	7.51909	0.27917	1	8.26423	8.32812	-0.063896	1	8.88623	8.92402	-0.0377973	1	8.6283	8.39019	0.238107	1	8.79657	8.79504	0.00153473	1	8.66789	8.78698	-0.119088	1	8.31126	8.62564	-0.314375	1	8.04111	7.84606	0.19505	1	9.07885	9.08328	-0.00443397	1
CATMA1A03140	At1g04300	7.49027	7.48346	0.00681328	1	7.81631	7.7589	0.0574047	1	7.80976	7.72333	0.0864243	1	7.36181	7.08495	0.276867	1	7.75479	7.8075	-0.0527104	1	7.71506	7.61324	0.101822	1	7.93952	8.01981	-0.0802842	1	7.81996	7.73497	0.0849868	1	7.60096	7.62715	-0.0261909	1	7.98453	8.01983	-0.0353042	1	6.72432	7.12935	-0.405025	1	8.06928	7.9566	0.112682	1
CATMA1A03170	At1g04340	7.12984	7.10171	0.0281354	1	7.16217	7.1559	0.00627869	1	6.81818	6.78166	0.036512	1	6.46791	6.41446	0.0534513	1	7.24307	7.05494	0.188125	1	7.14815	7.0397	0.108451	1	6.76612	6.69896	0.0671635	1	7.38542	7.31231	0.0731117	1	6.92268	6.93697	-0.0142878	1	7.43107	7.42576	0.00531555	1	6.58579	6.89061	-0.304817	1	7.26553	7.36635	-0.100814	1
CATMA1A03180	At1g04350	9.46162	9.55617	-0.0945513	1	9.146	9.2026	-0.0565954	1	8.901	8.95619	-0.0551878	1	7.71503	8.15599	-0.440961	1	9.1278	9.03494	0.092863	1	9.53212	9.29633	0.235794	1	8.76021	8.93074	-0.170532	1	9.02564	9.02574	-9.98462e-05	1	9.45332	9.61581	-0.162496	1	9.4084	9.46888	-0.0604762	1	8.85052	8.94946	-0.0989399	1	9.07319	9.4058	-0.332611	1
CATMA1A03190	At1g04360	6.64143	6.79221	-0.150778	1	7.11021	7.08991	0.0202912	1	6.4618	6.60166	-0.139853	1	6.29439	6.20843	0.0859577	1	6.43646	6.54573	-0.109276	1	6.63516	6.65352	-0.0183542	1	6.85474	6.89732	-0.0425828	1	6.70746	6.75153	-0.0440709	1	6.56044	6.55573	0.00470764	1	6.84331	6.90677	-0.0634542	1	6.1443	6.20618	-0.0618762	1	7.28932	7.223	0.0663141	1
CATMA1A03200	At1g04370	6.83165	6.76986	0.0617868	1	6.91537	6.87258	0.0427919	1	6.44482	6.55666	-0.111839	1	6.30359	6.27689	0.0267033	1	6.7847	6.81365	-0.0289547	1	6.44975	6.62089	-0.17114	1	6.71759	6.31495	0.40264	1	7.02366	6.84045	0.183216	1	6.73847	6.67231	0.0661614	1	6.90893	7.0342	-0.125272	1	6.4886	6.56656	-0.0779665	1	6.68057	6.6627	0.0178661	1
CATMA1A03210	At1g04380	7.3189	7.40979	-0.0908921	1	7.92331	7.85082	0.0724945	1	7.22839	7.42169	-0.1933	1	6.60257	6.67065	-0.0680816	1	7.3085	7.32458	-0.0160798	1	7.55791	7.49778	0.0601288	1	7.4684	7.63369	-0.165291	1	7.95564	7.81839	0.137246	1	7.4607	7.29434	0.166358	1	7.43105	7.51125	-0.0801981	1	6.83339	6.64287	0.190514	1	8.0015	8.11726	-0.11576	1
CATMA1A03220	At1g04390	7.06314	7.03415	0.0289889	1	7.91853	7.94793	-0.0293936	1	7.29487	7.15724	0.137627	1	6.42007	6.45879	-0.0387151	1	6.97534	7.16314	-0.187801	1	7.08891	6.98527	0.103649	1	7.26776	7.30585	-0.0380877	1	7.27564	7.18898	0.0866607	1	7.25304	7.25327	-0.00023137	1	7.71077	7.56437	0.146404	1	6.49274	6.70866	-0.215919	1	7.55111	7.36671	0.1844	1
CATMA1A03235	At1g04400	9.06676	9.41993	-0.35317	1	9.2014	8.5173	0.684102	0.0540396	9.49296	9.4526	0.0403626	1	8.32599	8.63782	-0.31183	1	8.73012	8.6824	0.0477263	1	9.82904	9.87442	-0.0453823	1	8.99289	9.85148	-0.858587	1	9.75177	10.1894	-0.437619	1	9.08283	9.05746	0.0253682	1	9.2316	9.55977	-0.328164	1	8.82901	8.15863	0.670388	1	9.17191	9.85218	-0.680262	1
CATMA1A03250	At1g04420	7.93869	7.4224	0.516287	1	7.36544	7.76635	-0.400906	1	7.40051	7.31922	0.0812856	1	6.90448	6.73549	0.168995	1	7.64223	7.6158	0.0264281	1	7.77831	7.69345	0.0848539	1	7.55407	7.55331	0.000756462	1	7.52372	7.42506	0.0986629	1	7.31828	7.33991	-0.0216321	1	7.86059	7.52142	0.339167	1	6.9186	7.30496	-0.386363	1	7.5723	7.59775	-0.0254512	1
CATMA1A03260	At1g04430	10.1334	9.39125	0.742163	0.00466784	10.0332	9.47696	0.556273	1	9.5714	10.3463	-0.774862	0.00224738	7.95289	8.08155	-0.128666	1	9.81712	9.83944	-0.0223233	1	10.7162	10.9632	-0.247019	1	9.58731	9.71496	-0.127651	1	8.96757	9.74561	-0.778047	0.0015738	8.58671	8.79378	-0.207067	1	9.98724	9.25392	0.733316	0.0817743	9.64535	9.20574	0.439612	1	10.0499	10.8334	-0.783482	1
CATMA1A03270	At1g04440	7.82104	7.86115	-0.0401161	1	8.03982	7.95033	0.0894971	1	8.07049	8.0344	0.0360868	1	7.10645	7.16467	-0.0582151	1	8.10853	8.01813	0.0903992	1	8.17982	8.22206	-0.0422376	1	8.22534	8.32365	-0.0983081	1	7.68402	7.72574	-0.0417208	1	7.62252	7.55429	0.0682304	1	8.18282	8.09584	0.0869859	1	7.30419	7.57781	-0.273617	1	8.46788	8.45527	0.0126139	1
CATMA1A03280	At1g04445	7.48017	7.5145	-0.0343314	1	7.73465	7.81389	-0.0792406	1	7.76948	7.77593	-0.00644389	1	6.76177	6.72303	0.038732	1	7.39971	7.17905	0.220666	1	7.77863	7.80156	-0.0229335	1	8.25479	8.20521	0.0495895	1	7.13371	7.13365	5.7489e-05	1	6.97051	7.03418	-0.0636674	1	7.35313	7.4269	-0.0737655	1	6.67044	6.61293	0.0575118	1	8.65474	8.56226	0.0924821	1
CATMA1A03290	At1g04450	6.71641	6.48553	0.230885	1	6.40937	6.49054	-0.0811628	1	6.19881	6.35494	-0.156129	1	6.27539	6.33661	-0.0612172	1	6.52306	6.71176	-0.188707	1	6.4772	6.38543	0.091771	1	6.31014	6.45686	-0.146721	1	6.58538	6.58017	0.00520969	1	6.48769	6.48445	0.00323401	1	6.65617	6.58748	0.0686868	1	6.20823	6.33201	-0.123781	1	6.61397	6.57134	0.0426285	1
CATMA1A03310	At1g04470	6.91109	7.05842	-0.147326	1	6.73567	6.77517	-0.0395031	1	6.67062	6.79877	-0.12815	1	6.35218	6.37104	-0.0188608	1	6.95263	7.30131	-0.348679	1	6.80062	6.82735	-0.0267282	1	6.82629	6.98268	-0.156386	1	7.14778	7.06161	0.0861692	1	6.81361	6.8519	-0.0382907	1	6.97921	6.88862	0.0905881	1	6.42818	6.31913	0.109047	1	7.33708	7.26431	0.072771	1
CATMA1C71041	At1g04480	11.2507	10.9722	0.278496	1	10.046	10.1293	-0.0833087	1	11.1153	10.955	0.160289	1	10.6564	10.1182	0.538191	1	11.5256	11.4687	0.0568796	1	11.3346	11.1572	0.17742	1	11.0674	11.0099	0.0574943	1	11.6861	12.1403	-0.454254	1	11.6661	12.0853	-0.41918	1	11.2183	10.918	0.300289	1	10.3331	10.4963	-0.163203	1	11.3514	11.3737	-0.0222784	1
CATMA1A03330	At1g04490	6.64908	6.5397	0.109386	1	6.49035	6.59769	-0.107338	1	6.36326	6.35962	0.00364455	1	6.14763	6.16909	-0.0214681	1	6.64032	6.56179	0.0785266	1	6.36303	6.46798	-0.10494	1	6.29064	6.06418	0.226461	1	6.47225	6.44082	0.0314338	1	6.56384	6.49551	0.0683376	1	6.6754	6.59943	0.0759719	1	6.31543	6.48584	-0.170405	1	6.54581	6.38829	0.15752	1
CATMA1A03340	At1g04500	6.87803	6.87646	0.00156474	1	7.77882	7.59903	0.179794	1	6.74104	6.73177	0.0092701	1	6.43309	6.3963	0.0367942	1	7.18495	7.09579	0.0891566	1	6.7706	6.79502	-0.0244163	1	7.49332	7.44968	0.0436402	1	7.3904	7.10723	0.283172	1	6.85069	6.81723	0.0334616	1	7.45275	7.50991	-0.0571584	1	6.25539	6.20419	0.0511984	1	7.60435	7.72192	-0.117568	1
CATMA1A03350	At1g04510	8.77011	8.62809	0.142028	1	8.43615	8.67027	-0.23412	1	8.67235	8.33756	0.33479	1	7.86519	7.7877	0.0774856	1	8.42211	8.23991	0.182201	1	8.66725	8.46008	0.207171	1	8.46901	8.53119	-0.0621813	1	9.33659	9.34567	-0.00907676	1	8.76498	8.9185	-0.153522	1	8.76591	8.50943	0.256487	1	8.05889	8.47892	-0.420027	1	8.86528	8.53729	0.327998	1
CATMA1A03360	At1g04520	6.99346	7.33699	-0.343534	1	7.07251	7.06688	0.00562563	1	6.64036	6.93704	-0.296675	1	6.63591	6.582	0.0539041	1	6.86775	7.02919	-0.161448	1	7.1086	7.22546	-0.116863	1	6.70896	6.97174	-0.262783	1	7.17282	7.38275	-0.20993	1	6.88738	7.20221	-0.31483	1	7.1344	7.22229	-0.0878913	1	6.8593	6.78023	0.0790741	1	7.26113	7.2939	-0.0327765	1
CATMA1A03380	At1g04530	8.45306	8.64398	-0.190918	1	8.14895	8.08723	0.0617265	1	7.70439	8.12385	-0.419464	1	6.43384	6.80339	-0.369548	1	7.73196	7.83908	-0.107117	1	8.42531	8.5893	-0.163991	1	7.49989	7.60532	-0.105429	1	7.28012	7.38411	-0.103997	1	8.04503	8.29018	-0.245149	1	8.12764	8.45957	-0.331923	1	7.5595	7.43648	0.123022	1	7.6549	8.13965	-0.484751	1
CATMA1A03390	At1g04540	6.58325	6.51573	0.0675278	1	6.75683	6.80694	-0.0501105	1	6.30647	6.34242	-0.0359467	1	6.26959	6.25678	0.0128033	1	6.59203	6.53312	0.0589119	1	6.42946	6.50743	-0.0779766	1	6.36961	6.33591	0.0337052	1	6.82343	6.58791	0.235513	1	6.66569	6.47981	0.185881	1	6.80124	6.81814	-0.0169042	1	6.31785	6.3927	-0.0748502	1	7.03894	6.64129	0.397655	1
CATMA1A03395	At1g04550	8.83615	8.76089	0.075259	1	8.12651	8.6813	-0.554791	1	7.75323	7.95392	-0.200696	1	6.96116	7.00899	-0.0478311	1	8.37415	8.41613	-0.0419773	1	8.21516	8.20843	0.00673457	1	7.53599	7.62718	-0.0911889	1	7.86968	8.05862	-0.188939	1	8.13819	8.41614	-0.277949	1	8.62094	8.65251	-0.031567	1	7.58102	8.08099	-0.499974	1	7.75391	7.87744	-0.123528	1
CATMA1A03400	At1g04555	7.46554	7.45856	0.00697592	1	8.13121	8.12565	0.00556018	1	7.32628	7.34071	-0.0144302	1	6.95592	6.82042	0.135502	1	7.67188	7.79065	-0.118763	1	7.63281	7.5884	0.0444082	1	7.81535	7.75344	0.0619078	1	8.35505	8.16024	0.194813	1	7.66402	7.45274	0.211282	1	8.20313	8.32308	-0.119951	1	7.1539	6.89226	0.261642	1	8.13902	8.21092	-0.0719038	1
CATMA1A03410	At1g04560	6.65778	6.67862	-0.0208449	1	6.83455	6.96252	-0.127973	1	6.77863	6.74991	0.0287179	1	6.34536	6.34837	-0.00300888	1	6.76197	6.83004	-0.0680626	1	6.79892	6.69611	0.102806	1	6.81275	6.83741	-0.0246545	1	6.94705	6.9779	-0.0308555	1	6.79733	6.83998	-0.0426501	1	6.92323	7.02849	-0.105258	1	6.3285	6.37586	-0.047354	1	7.02977	7.13248	-0.102707	1
CATMA1A03420	At1g04570	6.91768	7.10343	-0.185751	1	7.49587	7.42317	0.0727023	1	7.22874	7.46208	-0.233345	1	6.7299	6.65634	0.0735507	1	7.39904	7.28973	0.109317	1	7.07028	7.22332	-0.15304	1	7.65616	7.76845	-0.112289	1	7.81147	7.61564	0.195835	1	7.27895	7.41539	-0.136446	1	7.56452	7.4793	0.0852197	1	6.50637	6.33072	0.175655	1	8.06845	7.98573	0.0827148	1
CATMA1A03425	At1g04580	7.01926	6.64554	0.373724	1	6.71253	6.91584	-0.20331	1	7.02198	7.1131	-0.0911183	1	6.43562	6.61603	-0.180412	1	6.76393	6.75161	0.0123203	1	6.82447	6.8775	-0.0530355	1	7.30768	7.25232	0.055355	1	7.17925	7.20558	-0.0263255	1	7.1958	6.93956	0.256248	1	7.13086	7.19732	-0.06646	1	6.39091	6.39681	-0.00590085	1	7.51055	7.31914	0.19141	1
CATMA1A03430	At1g04590	7.86813	7.81695	0.0511838	1	7.39255	7.42005	-0.0275018	1	7.72115	7.61961	0.10154	1	6.65773	6.49993	0.157794	1	7.55654	7.56499	-0.00844919	1	7.63449	7.91865	-0.284156	1	7.75559	7.86186	-0.106272	1	8.09642	8.25843	-0.162004	1	7.69649	7.88335	-0.186862	1	7.92566	7.8185	0.107162	1	7.19927	7.36015	-0.160878	1	8.45715	8.14904	0.308107	1
CATMA1A03440	At1g04600	6.50188	6.48244	0.0194403	1	6.39106	6.24466	0.146396	1	6.22601	6.14683	0.0791844	1	6.06844	6.11362	-0.0451722	1	6.16193	6.35941	-0.197486	1	6.29349	6.35062	-0.0571318	1	6.34297	6.32813	0.014839	1	6.45367	6.48236	-0.0286988	1	6.65738	6.66313	-0.0057459	1	6.58826	6.40328	0.184971	1	5.97914	6.18111	-0.201968	1	6.42971	6.50111	-0.0714017	1
CATMA1A03450	At1g04610	6.60812	6.54692	0.0612015	1	6.65594	6.61849	0.0374495	1	6.38683	6.45353	-0.0667019	1	6.33678	6.34589	-0.00911451	1	6.77773	6.79153	-0.0138047	1	6.59462	6.68542	-0.0908005	1	6.67372	6.65145	0.0222722	1	6.69327	6.67242	0.0208532	1	6.60631	6.51348	0.092831	1	6.6844	6.64953	0.03487	1	6.34223	6.33468	0.00755345	1	6.77203	6.79582	-0.0237928	1
CATMA1A03460	At1g04620	7.32498	7.33418	-0.00920213	1	6.7895	6.79239	-0.00289513	1	7.52604	7.07929	0.446752	1	7.6609	7.06598	0.594923	1	7.18042	7.3242	-0.143774	1	7.34063	7.31317	0.0274603	1	7.3821	7.55641	-0.174317	1	8.4711	8.73544	-0.264339	1	7.34652	7.29897	0.0475479	1	7.10769	7.34221	-0.234525	1	6.84873	6.84643	0.0022983	1	7.90296	7.53458	0.368381	1
CATMA1C71042	At1g04630	8.34981	8.52662	-0.17681	1	7.82251	7.83219	-0.00967911	1	8.75382	8.68033	0.0734846	1	7.79382	7.94851	-0.154694	1	8.60234	8.32328	0.279061	1	8.60984	8.69996	-0.0901242	1	8.73084	8.75721	-0.0263747	1	7.80649	7.78667	0.0198177	1	8.12638	8.42754	-0.301166	1	8.40816	8.36139	0.0467673	1	7.59679	7.72423	-0.127438	1	8.70665	8.7167	-0.0100526	1
CATMA1A03480	At1g04635	6.69058	6.63289	0.0576901	1	6.62928	6.77415	-0.144873	1	7.47065	7.55241	-0.0817599	1	6.25004	6.31045	-0.0604153	1	6.83551	6.74893	0.0865797	1	6.77856	6.71512	0.0634376	1	6.85113	6.83717	0.0139591	1	6.74181	6.82354	-0.0817284	1	6.6204	6.65358	-0.0331852	1	6.83507	6.96942	-0.134345	1	6.52231	6.32538	0.196931	1	6.97594	6.81733	0.158617	1
CATMA1A03485	At1g04640	9.2225	9.28238	-0.0598834	1	8.78301	8.83219	-0.0491774	1	8.92441	9.08837	-0.163963	1	8.20883	7.75009	0.458742	1	8.92545	8.95715	-0.0316988	1	9.46203	9.34289	0.119148	1	9.10178	9.20034	-0.0985578	1	9.14905	9.2016	-0.052548	1	8.72258	9.06133	-0.338748	1	9.23127	9.42639	-0.195118	1	8.26444	8.20462	0.0598154	1	9.66111	9.7822	-0.121087	1
CATMA1C71043	At1g04645	6.95308	6.79719	0.155897	1	6.49161	6.53249	-0.0408795	1	6.55618	6.4769	0.0792799	1	6.38495	6.12878	0.256164	1	6.87251	6.82481	0.047698	1	6.74344	6.56039	0.183046	1	6.54627	6.60932	-0.0630444	1	6.7072	6.83609	-0.128896	1	6.83801	6.99132	-0.153307	1	6.86949	6.70984	0.159653	1	6.48813	6.3883	0.0998315	1	6.93364	7.05521	-0.121573	1
CATMA1A03490	At1g04650	6.67104	6.81575	-0.144709	1	7.25813	7.27262	-0.0144967	1	6.7026	6.83942	-0.136819	1	6.30176	6.3433	-0.0415413	1	6.91223	6.87174	0.0404865	1	6.68677	6.51229	0.174482	1	6.67167	6.54735	0.124321	1	7.16228	7.17026	-0.00798021	1	6.74344	6.8704	-0.126961	1	7.10979	7.274	-0.164212	1	6.45922	6.39434	0.0648726	1	6.63544	6.64813	-0.0126922	1
CATMA1A03500	At1g04660	7.2482	7.04331	0.204889	1	7.31979	7.38564	-0.0658517	1	6.59905	6.93551	-0.336459	1	6.42819	6.34527	0.082916	1	7.09239	7.04005	0.0523399	1	6.79942	6.69377	0.10565	1	6.56624	6.64777	-0.0815276	1	7.24024	7.02694	0.213299	1	6.93135	6.73317	0.198171	1	7.31032	7.38749	-0.0771692	1	6.5632	6.48576	0.0774453	1	7.09568	7.2833	-0.187627	1
CATMA1A03520	At1g04680	9.49131	9.21957	0.271746	1	8.49103	8.93318	-0.442147	1	7.96797	8.37363	-0.405666	1	7.27627	7.42361	-0.147338	1	8.74882	8.80172	-0.0529069	1	8.91476	8.83321	0.08155	1	7.68271	7.81123	-0.128522	1	7.5547	8.22707	-0.672366	0.0788627	7.21569	7.97038	-0.754692	0.00112345	9.32814	9.05953	0.268603	1	8.39886	8.80588	-0.407016	1	7.91349	8.61816	-0.704675	1
CATMA1A03525	At1g04690	9.80064	9.71454	0.0861074	1	9.88738	9.8046	0.0827717	1	9.69844	9.56916	0.129281	1	8.98346	9.04422	-0.0607536	1	9.71579	9.77803	-0.062231	1	10.1568	10.3473	-0.190453	1	9.61497	9.6927	-0.0777335	1	10.3728	10.5731	-0.200257	1	9.86169	9.49941	0.362288	1	9.68623	9.71054	-0.0243016	1	9.27642	9.19309	0.0833249	1	10.4516	10.1866	0.265014	1
CATMA1A03530	At1g04700	7.00873	7.02342	-0.0146872	1	7.0888	7.16633	-0.0775296	1	6.81904	6.95284	-0.133804	1	6.39215	6.27323	0.118917	1	6.92581	6.93499	-0.00918692	1	6.67856	6.90674	-0.228179	1	6.58693	6.76366	-0.176727	1	6.88507	7.04039	-0.155315	1	6.64448	6.75662	-0.112137	1	7.10842	7.02617	0.0822503	1	6.64467	6.70339	-0.0587279	1	6.803	6.68486	0.118133	1
CATMA1A03540	At1g04710	9.4047	9.47101	-0.0663134	1	9.28962	9.31863	-0.0290122	1	9.09802	8.97366	0.124359	1	8.08685	7.96332	0.123523	1	9.01484	9.02387	-0.00903013	1	9.66017	9.44803	0.212146	1	8.94322	9.06233	-0.119105	1	9.94743	9.30583	0.641594	0.223071	9.1323	8.70737	0.424934	1	9.28421	9.444	-0.159792	1	8.5318	8.50384	0.0279612	1	9.69619	9.73336	-0.0371712	1
CATMA1A03550	At1g04730	6.50871	6.7429	-0.234198	1	6.78237	6.56854	0.213832	1	6.54781	6.6334	-0.0855869	1	6.33246	6.09437	0.238097	1	6.74296	6.63156	0.111397	1	6.52842	6.55881	-0.030382	1	6.44019	6.28217	0.158019	1	6.6422	6.5965	0.0456994	1	6.60313	6.57609	0.0270479	1	6.72851	6.83065	-0.10214	1	6.25839	6.21561	0.0427719	1	6.52254	6.53099	-0.00844908	1
CATMA1A03555	At1g04750	6.54297	6.64896	-0.105989	1	6.19987	6.19439	0.00547627	1	6.10001	6.06536	0.0346579	1	5.85003	6.14001	-0.289982	1	6.44736	6.2813	0.166058	1	6.32285	6.34724	-0.0243972	1	6.2632	6.22844	0.0347586	1	6.37558	6.40691	-0.03133	1	6.54217	6.64565	-0.103476	1	6.55386	6.49406	0.0598	1	6.16499	5.91462	0.250371	1	6.3103	6.45198	-0.14168	1
CATMA1A03560	At1g04760	6.49651	6.4356	0.0609081	1	6.32597	6.47048	-0.144508	1	6.49063	6.50031	-0.00968224	1	6.33444	6.14766	0.186776	1	6.78128	6.63935	0.141929	1	6.84464	6.86797	-0.0233367	1	6.65896	6.58201	0.0769476	1	6.90996	7.07131	-0.16135	1	7.0125	6.9233	0.0891988	1	6.60501	6.65292	-0.047904	1	6.20389	6.18854	0.0153555	1	6.97957	6.86236	0.117215	1
CATMA1A03570	At1g04770	7.85103	8.31407	-0.463033	1	7.47958	7.79095	-0.311363	1	7.90335	7.54158	0.361775	1	7.32426	7.11003	0.214232	1	8.02142	7.8179	0.203519	1	8.51882	7.80007	0.718746	0.461876	9.18808	8.18369	1.00438	0.0498125	8.95335	8.23893	0.714418	0.0177082	8.72526	7.8264	0.898867	1.60698e-06	8.25429	8.37805	-0.123766	1	7.55073	7.38879	0.161948	1	9.1612	8.33477	0.82643	0.461354
CATMA1A03580	At1g04778	6.8013	6.89153	-0.0902273	1	6.86404	6.97724	-0.113195	1	6.86479	6.5889	0.275889	1	6.35872	6.4065	-0.0477764	1	6.79708	6.72985	0.0672287	1	6.9279	6.8304	0.0975034	1	7.22858	7.23257	-0.00399403	1	6.95215	6.91111	0.0410459	1	6.69524	6.75221	-0.0569636	1	6.82468	7.04124	-0.216564	1	6.3934	6.47677	-0.0833728	1	7.53524	7.29328	0.241954	1
CATMA1A03590	At1g04780	7.63458	7.58498	0.0496066	1	6.82407	7.0364	-0.212329	1	7.44766	7.52253	-0.0748706	1	6.98545	7.14777	-0.162323	1	7.46787	7.62409	-0.156218	1	7.92927	7.92278	0.00648894	1	7.81117	7.74041	0.0707589	1	8.23741	7.84744	0.389969	1	7.89374	7.61183	0.281903	1	7.71629	7.6218	0.0944823	1	7.43272	6.93127	0.501442	1	7.89566	8.0615	-0.165844	1
CATMA1A03600	At1g04790	6.65982	6.9355	-0.275683	1	6.62632	6.62627	5.59174e-05	1	6.57628	6.68925	-0.112966	1	6.2393	6.21667	0.0226306	1	7.49307	7.63904	-0.145963	1	7.384	7.17623	0.20777	1	7.12551	7.20409	-0.0785819	1	7.06815	7.20248	-0.13433	1	7.04185	7.02234	0.0195088	1	7.01761	7.09602	-0.0784023	1	6.41626	6.38589	0.0303735	1	7.3827	7.38822	-0.00551727	1
CATMA1A03630	At1g04810	7.72913	7.65727	0.0718592	1	7.03284	7.22686	-0.194019	1	7.70523	7.29897	0.406256	1	7.08112	7.06537	0.0157542	1	7.54014	7.60427	-0.0641372	1	7.66034	7.66335	-0.00300481	1	7.62645	7.80564	-0.179193	1	8.06297	8.06163	0.0013418	1	7.88086	7.5248	0.356055	1	7.75116	7.51011	0.241045	1	6.98234	7.44516	-0.46282	1	8.12755	7.92327	0.204285	1
CATMA1A03640	At1g04820	11.0439	10.7831	0.260844	1	10.5377	10.4836	0.0541658	1	10.5635	11.003	-0.439461	1	9.67495	9.70176	-0.0268063	1	10.9206	10.8202	0.100442	1	11.3155	11.3641	-0.0486163	1	10.6607	10.6613	-0.000669035	1	10.6699	10.9328	-0.262931	1	9.62865	9.95585	-0.327197	1	11.019	10.6731	0.345885	1	9.99139	9.84339	0.148003	1	10.9012	11.2258	-0.324555	1
CATMA1A03650	At1g04830	7.73611	7.96986	-0.233748	1	8.22031	7.84065	0.37966	1	8.13225	8.05869	0.0735533	1	6.87549	6.76664	0.108848	1	7.57167	7.4796	0.0920739	1	8.04993	8.05381	-0.00388835	1	8.90225	8.43309	0.469163	1	8.58014	8.09758	0.482564	1	8.14787	7.71087	0.436995	1	8.02722	8.13053	-0.103313	1	6.71268	6.55834	0.154337	1	9.10224	8.74333	0.358918	1
CATMA1A03660	At1g04840	7.49147	7.77468	-0.283213	1	8.55061	8.37801	0.172601	1	7.67328	7.66183	0.0114462	1	6.47358	6.20523	0.268347	1	7.74998	7.88329	-0.133317	1	7.63231	7.49078	0.141533	1	8.01105	7.95165	0.0594	1	7.44426	7.4147	0.0295605	1	7.14123	6.88873	0.252502	1	8.62796	8.77175	-0.143789	1	6.45859	6.50599	-0.0473984	1	8.3539	8.27867	0.0752317	1
CATMA1A03680	At1g04850	7.85216	7.75396	0.0981942	1	7.43267	7.48881	-0.0561425	1	7.32346	7.39873	-0.0752777	1	7.16713	6.89446	0.27267	1	7.41919	7.50715	-0.0879588	1	7.64884	7.79798	-0.149145	1	7.47247	7.16863	0.303841	1	8.13888	8.10618	0.0327076	1	7.98469	7.52861	0.456079	1	9.66719	9.48329	0.183901	1	8.93041	9.17746	-0.247051	1	9.59227	9.58923	0.00303883	1
CATMA1A03690	At1g04860	6.90168	6.87317	0.0285146	1	6.92779	6.96082	-0.0330283	1	6.49513	6.4621	0.0330291	1	6.31177	6.46488	-0.153108	1	6.81119	6.76952	0.0416731	1	6.9718	6.97309	-0.00129164	1	6.49296	6.59704	-0.104082	1	7.21232	7.07055	0.141767	1	6.90099	6.86202	0.0389654	1	6.97544	6.91369	0.061752	1	6.62695	6.37017	0.256783	1	7.07927	7.27277	-0.193492	1
CATMA1A03710	At1g04880	6.82102	6.73443	0.0865852	1	7.21846	7.13306	0.0854	1	6.60027	6.43546	0.164813	1	6.21496	6.25277	-0.0378138	1	7.12012	7.05799	0.0621327	1	6.5337	6.6385	-0.104803	1	6.61962	6.53139	0.0882303	1	7.03201	6.92662	0.105399	1	6.75846	6.91401	-0.155553	1	7.20779	7.02664	0.181152	1	6.22547	6.45216	-0.226685	1	7.13718	7.06462	0.0725664	1
CATMA1A03730	At1g04900	7.20407	6.92803	0.276038	1	6.77135	6.94932	-0.177969	1	6.45763	6.68057	-0.222943	1	6.54818	6.52545	0.0227319	1	7.19702	7.04486	0.152163	1	6.78865	6.81914	-0.0304875	1	6.7719	6.70045	0.0714518	1	7.35643	7.23902	0.117415	1	7.02527	7.09769	-0.0724287	1	7.35173	7.29042	0.0613081	1	6.64661	6.77648	-0.129866	1	7.28957	7.39884	-0.10927	1
CATMA1C71044	At1g04910	7.05686	6.92424	0.132621	1	6.83803	6.5729	0.265134	1	7.10131	7.38383	-0.282516	1	6.6952	6.59789	0.097315	1	8.41121	8.345	0.0662167	1	9.04265	9.00159	0.0410619	1	8.61449	8.45377	0.160722	1	8.03872	8.19819	-0.159467	1	8.13626	7.88041	0.25584	1	8.62857	8.51089	0.117683	1	7.8984	7.56662	0.331785	1	8.71287	9.01119	-0.298328	1
CATMA1A03750	At1g04920	7.26841	7.35494	-0.08653	1	7.84898	7.77496	0.0740216	1	7.58757	7.71752	-0.12995	1	6.14162	6.33462	-0.193001	1	7.1472	7.24827	-0.101072	1	7.35093	7.44178	-0.0908544	1	8.07829	7.93491	0.14338	1	7.17721	7.04723	0.129974	1	6.93605	6.92871	0.00734626	1	7.60486	7.63551	-0.0306469	1	6.10435	6.27638	-0.172034	1	8.50762	8.31663	0.190989	1
CATMA1A03760	At1g04930	6.6882	6.65106	0.03714	1	6.83635	6.80325	0.0330944	1	6.5466	6.55253	-0.00592857	1	6.40775	6.40093	0.00682872	1	6.81369	7.07657	-0.262874	1	6.8341	6.781	0.053093	1	7.04909	6.90854	0.140547	1	6.79961	6.76127	0.0383389	1	6.71377	6.69195	0.0218193	1	6.95406	6.91805	0.0360018	1	6.25328	6.36514	-0.111859	1	6.99353	6.99374	-0.000210129	1
CATMA1A03770	At1g04940	8.11199	8.47081	-0.358821	1	7.77314	7.77011	0.00302772	1	8.21028	8.07212	0.138154	1	7.64239	7.53812	0.104262	1	8.01337	8.02015	-0.00677946	1	8.43776	8.37115	0.0666104	1	8.36434	8.37577	-0.0114307	1	8.49858	8.69193	-0.193342	1	8.33313	8.47629	-0.143158	1	8.20386	8.56317	-0.359311	1	7.86988	8.0503	-0.180421	1	8.76209	8.69235	0.0697371	1
CATMA1A03780	At1g04945	7.33506	7.22807	0.106997	1	7.17303	7.19909	-0.0260547	1	7.45864	7.2641	0.194545	1	6.81537	6.82805	-0.01268	1	7.22207	7.42896	-0.206883	1	7.52846	7.42876	0.0996939	1	7.9201	7.58475	0.335348	1	7.43014	7.47909	-0.0489409	1	7.08963	7.18104	-0.0914013	1	7.56921	7.38574	0.18347	1	6.72483	6.81069	-0.0858618	1	8.1269	7.65783	0.469068	1
CATMA1A03785	At1g04950	8.03232	8.00237	0.0299499	1	7.64804	7.95249	-0.304445	1	8.06333	7.96536	0.0979701	1	7.3091	7.2234	0.0857003	1	8.1063	8.02529	0.081006	1	8.17284	8.21079	-0.0379408	1	7.93951	8.18373	-0.244213	1	7.7628	8.12463	-0.36182	1	7.63561	7.72644	-0.0908238	1	8.03078	7.92654	0.10424	1	7.33687	7.59682	-0.259946	1	8.43204	8.44315	-0.0111108	1
CATMA1A03790	At1g04960	8.54294	8.23874	0.3042	1	8.04186	8.0336	0.00826534	1	8.38159	8.32592	0.0556624	1	7.45395	7.70145	-0.247499	1	8.26934	8.22826	0.041077	1	9.01867	8.83535	0.183326	1	8.60055	8.53717	0.0633852	1	8.8264	8.345	0.481396	1	8.56789	8.11524	0.45265	1	8.38666	8.19631	0.190342	1	7.9835	7.88434	0.0991523	1	8.76737	8.68683	0.0805393	1
CATMA1A03800	At1g04970	6.96335	6.97263	-0.00928321	1	6.49277	6.62538	-0.132611	1	6.71712	6.52769	0.189426	1	6.99136	6.79418	0.197172	1	6.82418	6.92177	-0.0975865	1	6.91861	6.75549	0.163117	1	6.96352	7.05629	-0.0927767	1	6.99022	7.04145	-0.0512277	1	6.97061	6.97163	-0.00101402	1	7.00921	7.05172	-0.042509	1	6.51822	6.53031	-0.0120883	1	7.24716	7.23738	0.00977779	1
CATMA1A03820	At1g04985	9.59198	9.41605	0.175928	1	9.33779	9.24554	0.092248	1	9.11979	9.13013	-0.0103387	1	8.19163	8.35077	-0.159138	1	9.2111	9.25072	-0.0396275	1	9.88638	9.7684	0.117977	1	9.13734	9.08152	0.0558169	1	10.0799	9.54128	0.538598	1	9.1079	9.06587	0.0420256	1	9.47341	9.36101	0.1124	1	8.94229	8.64485	0.29744	1	9.86396	9.78272	0.0812443	1
CATMA1A03840	At1g05000	7.45598	7.35664	0.0993326	1	6.95799	7.32251	-0.364527	1	7.00539	6.82508	0.180304	1	7.11797	6.78469	0.333284	1	7.42171	7.36836	0.0533449	1	7.37094	7.27655	0.0943887	1	7.32402	7.07895	0.245075	1	8.39064	8.04403	0.346616	1	7.53449	6.94666	0.587832	0.570691	7.63267	7.43695	0.195723	1	7.05173	7.18354	-0.131807	1	7.85966	7.55517	0.304492	1
CATMA1A03870	At1g05030	7.12651	7.28039	-0.15388	1	7.25764	7.03363	0.22401	1	6.73951	6.87651	-0.136995	1	6.49641	6.61086	-0.114452	1	6.99151	7.10003	-0.108524	1	7.02874	7.02578	0.00295801	1	6.7841	6.95266	-0.168553	1	7.5722	7.69046	-0.118266	1	7.14315	7.16885	-0.0256984	1	7.33958	7.47073	-0.131152	1	6.83894	6.68176	0.157185	1	7.31369	7.32754	-0.0138507	1
CATMA1A03880	At1g05040	6.64288	6.57802	0.064862	1	6.82976	6.8108	0.0189596	1	6.57286	6.60181	-0.0289519	1	6.28792	6.34162	-0.053697	1	6.91867	6.9107	0.00796796	1	6.43033	6.52878	-0.0984489	1	6.73649	6.86813	-0.13164	1	6.69411	6.70163	-0.00752301	1	6.61936	6.63755	-0.0181839	1	6.96322	7.12684	-0.163614	1	6.24875	6.25912	-0.0103695	1	6.795	6.69368	0.101319	1
CATMA1A03890	At1g05055	7.67928	7.79771	-0.118433	1	7.73157	7.58955	0.142024	1	7.76274	7.8019	-0.0391565	1	6.88013	6.78136	0.0987729	1	7.83035	7.80874	0.0216136	1	7.76732	7.84974	-0.0824235	1	8.04917	7.99989	0.0492797	1	8.14684	8.03762	0.109221	1	7.78078	7.71876	0.0620212	1	7.81032	8.01486	-0.204544	1	7.08067	7.12754	-0.046868	1	8.46984	8.41595	0.0538881	1
CATMA1A03900	At1g05060	6.79497	6.96443	-0.169454	1	7.01451	6.8212	0.193312	1	6.88286	6.83557	0.0472949	1	6.50517	6.55595	-0.0507767	1	7.06945	7.07861	-0.00916201	1	7.03284	6.58532	0.447513	1	7.3358	7.1141	0.221695	1	7.19026	6.95956	0.230699	1	7.14383	7.0537	0.0901372	1	7.18529	7.31863	-0.133334	1	6.29108	6.24819	0.0428872	1	7.20076	7.03368	0.167079	1
CATMA1A03920	At1g05070	7.44219	7.64069	-0.198502	1	7.41296	7.40847	0.00449038	1	7.50885	7.39546	0.113395	1	6.61436	6.62078	-0.00642068	1	7.39776	7.29882	0.0989418	1	7.60226	7.68525	-0.0829847	1	7.64595	7.61434	0.0316109	1	7.26207	7.4441	-0.182033	1	7.02869	7.23095	-0.202267	1	7.59845	7.69933	-0.100879	1	6.8089	6.75017	0.0587333	1	7.66155	7.80338	-0.141823	1
CATMA1A03940	At1g05080	6.61114	6.58057	0.0305689	1	6.68354	6.65248	0.0310572	1	6.31087	6.50305	-0.192182	1	6.22412	6.30239	-0.0782675	1	6.32489	6.3655	-0.040603	1	6.75464	6.72896	0.0256815	1	6.58999	6.70357	-0.113581	1	6.52457	6.61796	-0.0933891	1	6.4419	6.65193	-0.210031	1	6.62878	6.72496	-0.0961827	1	6.26202	6.14355	0.118464	1	6.96426	7.13846	-0.174197	1
CATMA1C71045	At1g05085	6.71268	6.76971	-0.0570322	1	6.48378	6.63087	-0.147094	1	6.731	6.58692	0.144082	1	6.3131	6.41922	-0.106124	1	6.92567	6.93383	-0.00815786	1	6.62897	6.46536	0.163606	1	6.61522	6.73801	-0.122791	1	6.98212	6.93129	0.0508312	1	6.97914	7.19672	-0.217585	1	7.0347	7.14852	-0.113823	1	6.30774	6.20816	0.0995756	1	7.00611	7.06041	-0.0542924	1
CATMA4D03166	At1g05090	6.91213	7.05739	-0.14526	1	6.70642	6.73988	-0.0334616	1	6.9917	6.97014	0.0215614	1	6.29552	6.51821	-0.222684	1	6.79129	6.87446	-0.083162	1	7.20098	7.18848	0.0125011	1	6.94794	7.18909	-0.241147	1	6.73356	6.64901	0.0845545	1	6.68026	6.64938	0.0308712	1	6.88948	6.90611	-0.0166391	1	6.38423	6.4463	-0.0620724	1	7.06272	7.04406	0.0186556	1
CATMA1A03970	At1g05100	6.6774	6.53762	0.139785	1	6.62151	6.8326	-0.211095	1	6.11471	6.26428	-0.149565	1	6.18057	6.16948	0.0110864	1	6.81162	6.66796	0.143662	1	7.22677	6.52971	0.697061	0.834349	6.56442	6.30883	0.255596	1	7.43638	6.45075	0.985632	1.51454e-07	6.8876	6.56755	0.320054	1	7.04063	6.69857	0.342068	1	6.50108	6.42043	0.0806505	1	6.82016	6.88237	-0.0622088	1
CATMA1A03980	At1g05120	6.7177	6.66939	0.0483152	1	6.69459	6.99962	-0.305029	1	6.52547	6.49159	0.0338763	1	6.44978	6.58801	-0.138233	1	6.92341	6.81544	0.107971	1	6.72589	6.5617	0.164186	1	6.76546	6.88067	-0.115202	1	6.83547	6.88664	-0.0511682	1	6.73088	6.89454	-0.163654	1	6.72933	6.70088	0.028453	1	6.51846	6.3565	0.161959	1	6.90324	6.94747	-0.0442271	1
CATMA1A03990	At1g05135	9.75893	9.77133	-0.012391	1	10.2879	9.96835	0.319547	1	9.74339	10.0341	-0.290715	1	8.76702	8.43858	0.328436	1	9.26324	9.35911	-0.0958674	1	9.79296	10.1349	-0.341933	1	10.1262	9.63243	0.49378	1	10.0467	9.95376	0.0929493	1	9.77952	9.87229	-0.0927643	1	9.64652	9.80531	-0.158782	1	8.79848	8.15587	0.642607	1	10.4895	9.98982	0.499712	1
CATMA1A04010	At1g05150	8.08598	7.72318	0.362806	1	7.18872	7.33469	-0.145972	1	7.58615	7.69734	-0.111191	1	7.19758	7.2411	-0.0435155	1	7.76158	7.81796	-0.0563826	1	7.95244	8.05559	-0.103154	1	7.64019	7.68621	-0.0460207	1	7.73573	8.18637	-0.450633	1	7.92297	8.03173	-0.108763	1	7.83207	7.95727	-0.125194	1	7.27905	7.29747	-0.0184247	1	7.7887	8.05019	-0.261496	1
CATMA1A04030	At1g05170	8.18018	8.24096	-0.060782	1	7.71587	7.75387	-0.0379937	1	7.77907	8.03914	-0.260068	1	6.91932	6.83058	0.0887375	1	7.94461	8.02844	-0.0838283	1	8.20898	8.29118	-0.0822051	1	8.20703	7.80844	0.398582	1	7.9244	7.79353	0.13087	1	8.25215	8.11418	0.137969	1	8.11211	8.14282	-0.0307129	1	7.39118	7.4597	-0.0685204	1	8.60451	8.42776	0.176744	1
CATMA1A04035	At1g05180	7.41568	7.28331	0.132368	1	6.95065	7.018	-0.0673489	1	7.16805	7.05923	0.108826	1	6.47627	6.57927	-0.102999	1	7.14815	7.26301	-0.114857	1	7.52716	7.4981	0.0290577	1	7.39555	7.42109	-0.0255433	1	7.73139	7.84341	-0.112014	1	7.49466	7.33282	0.161837	1	7.38977	7.29064	0.0991231	1	6.68112	7.02417	-0.343045	1	7.68653	7.49061	0.195916	1
CATMA1A04040	At1g05190	10.1663	10.1429	0.0233432	1	9.69464	9.62072	0.0739284	1	9.92235	10.1263	-0.203909	1	9.2776	9.09766	0.179939	1	9.73905	9.90502	-0.16597	1	10.3476	10.5592	-0.211592	1	10.0021	10.3601	-0.357997	1	10.0929	10.109	-0.016064	1	9.38696	9.94466	-0.557694	1	10.0477	9.98477	0.062918	1	8.97644	8.98767	-0.0112287	1	10.4016	10.671	-0.26939	1
CATMA1C71046	At1g05200	7.08463	7.10412	-0.0194884	1	6.6567	6.59817	0.0585284	1	7.18943	7.10241	0.0870167	1	6.65131	6.79265	-0.141341	1	6.49454	6.46964	0.0249003	1	6.44305	6.37335	0.0697034	1	6.50823	6.36554	0.142683	1	6.54799	6.25069	0.297301	1	6.36718	6.53953	-0.172356	1	6.31863	6.353	-0.0343743	1	6.18324	6.10716	0.0760719	1	6.5948	6.61891	-0.0241158	1
CATMA1A04050	At1g05205	6.80526	6.71549	0.0897744	1	6.44082	6.3961	0.044716	1	6.59693	6.5058	0.0911317	1	6.51354	6.54231	-0.0287695	1	6.8631	6.75791	0.105192	1	6.88891	6.80677	0.0821366	1	6.91424	6.81898	0.09526	1	7.14846	6.98014	0.168316	1	7.1477	7.18289	-0.035183	1	7.00662	7.06239	-0.055766	1	6.39976	6.58997	-0.190214	1	7.26965	7.23931	0.0303353	1
CATMA1A04060	At1g05210	7.13361	7.08963	0.043982	1	6.91049	6.84139	0.0690979	1	6.86638	6.83681	0.029567	1	6.38732	6.39395	-0.00662619	1	7.16887	7.12883	0.0400416	1	7.05125	6.96473	0.0865181	1	7.05532	7.01118	0.044135	1	7.06355	7.17978	-0.11623	1	7.17294	7.22388	-0.0509346	1	7.389	7.17525	0.213753	1	6.66708	6.60541	0.061668	1	7.35525	7.48209	-0.126837	1
CATMA1A04070	At1g05220	6.53649	6.34814	0.188347	1	6.36539	6.19152	0.173865	1	6.01965	6.19588	-0.176227	1	6.06892	6.24927	-0.180345	1	6.27642	6.16385	0.112567	1	6.50794	6.3316	0.176338	1	6.40428	6.29181	0.112471	1	6.49497	6.824	-0.329028	1	6.63321	6.43068	0.202533	1	6.46611	6.46506	0.00105027	1	6.06328	5.93988	0.123404	1	6.38921	6.498	-0.108795	1
CATMA_GFT_02501	At1g05240	6.8559	6.75766	0.0982457	1	6.55547	6.47842	0.0770502	1	8.4653	7.40461	1.0607	4.77222e-09	7.82898	7.87487	-0.0458892	1	7.46367	7.38179	0.081881	1	7.71136	7.52164	0.18972	1	7.50274	8.5755	-1.07276	0.00913856	7.04402	8.5287	-1.48468	0	7.33852	8.25013	-0.911608	8.54874e-07	7.47275	7.25448	0.218267	1	7.06567	6.99778	0.067892	1	7.91589	7.88364	0.0322523	1
CATMA1A04090	At1g05250	6.617	6.48209	0.134907	1	6.50328	6.30589	0.197389	1	7.33012	6.36209	0.968036	5.0458e-07	6.97911	6.93997	0.0391424	1	6.70112	6.66485	0.0362689	1	6.90988	6.77766	0.132218	1	6.83581	7.14058	-0.304771	1	6.75402	7.27784	-0.523816	1	6.98266	7.26236	-0.279695	1	7.10156	7.15456	-0.0529989	1	6.66925	6.34578	0.323472	1	7.17592	7.1785	-0.00258086	1
CATMA1A04120	At1g05270	6.10098	6.18416	-0.0831806	1	6.24113	6.24259	-0.00145455	1	5.93521	5.99116	-0.0559501	1	6.12963	5.9512	0.178431	1	6.08041	6.38093	-0.300523	1	6.08665	6.20852	-0.121871	1	6.13925	6.30577	-0.166523	1	5.98446	6.15826	-0.173798	1	6.27634	6.33805	-0.0617037	1	6.30706	6.29529	0.0117644	1	6.20455	6.11409	0.0904661	1	6.42569	6.2845	0.141188	1
CATMA1A04130	At1g05280	6.72586	6.63491	0.0909558	1	6.76125	6.78508	-0.0238264	1	6.66305	6.64585	0.017195	1	6.64713	6.64365	0.00347715	1	6.85905	6.88697	-0.0279179	1	6.86353	6.70585	0.157683	1	6.95236	7.13903	-0.186672	1	6.86716	6.83888	0.0282797	1	7.41958	7.42221	-0.002629	1	7.09037	7.09463	-0.00425858	1	6.2487	6.34057	-0.0918684	1	7.43721	7.39616	0.0410578	1
CATMA1A04140	At1g05290	6.34756	6.38781	-0.0402436	1	6.37267	6.43065	-0.0579763	1	6.33789	6.42041	-0.0825196	1	6.42182	6.31142	0.110402	1	6.74736	6.59039	0.156971	1	6.46993	6.45086	0.0190743	1	6.47255	6.42159	0.0509571	1	6.72048	6.79138	-0.0708927	1	6.68031	6.65633	0.0239782	1	6.74125	6.64542	0.0958387	1	6.35279	6.2477	0.105086	1	6.73073	6.63449	0.0962371	1
CATMA1A04160	At1g05291	6.51091	6.48685	0.0240602	1	6.4722	6.57892	-0.106714	1	6.38649	6.41766	-0.0311656	1	6.1634	6.27368	-0.110284	1	6.86454	6.91357	-0.0490252	1	6.32079	6.31266	0.00812876	1	6.36343	6.26085	0.102587	1	6.66683	6.44852	0.218311	1	6.55261	6.53019	0.0224142	1	6.52065	6.58279	-0.0621404	1	6.19338	6.21689	-0.0235066	1	6.57853	6.40326	0.175275	1
CATMA1A04170	At1g05300	7.05488	7.24081	-0.185925	1	7.30106	6.8898	0.411266	1	8.18459	7.69027	0.494327	1	7.23287	7.42938	-0.196505	1	6.92627	6.85554	0.0707379	1	7.67467	8.12453	-0.449867	1	8.09201	8.40608	-0.314077	1	7.47014	8.06089	-0.590756	1	7.81759	7.34239	0.475202	1	7.18954	7.16424	0.0253068	1	6.77355	6.50068	0.272866	1	8.57518	7.76701	0.808177	0.712179
CATMA1A04190	At1g05310	6.87297	7.00967	-0.136698	1	7.22981	7.29051	-0.0607003	1	7.09161	7.02589	0.0657234	1	6.23457	6.73557	-0.501	1	7.16333	7.04153	0.121794	1	7.05644	7.10478	-0.0483437	1	7.27499	7.38021	-0.105215	1	6.5767	6.67315	-0.096449	1	6.71679	6.60285	0.113938	1	7.20835	7.37839	-0.170038	1	6.30256	6.33715	-0.0345839	1	7.51214	7.70821	-0.196069	1
CATMA1A04200	At1g05320	7.11799	6.99304	0.124955	1	6.73155	6.8342	-0.102653	1	6.81851	6.89672	-0.0782157	1	6.21635	6.57863	-0.362286	1	6.80277	6.80157	0.00120314	1	6.9297	6.99803	-0.0683241	1	7.01376	7.09835	-0.0845831	1	6.69947	6.73729	-0.037824	1	6.89448	6.87994	0.0145413	1	6.91015	6.95745	-0.047301	1	6.53334	6.31766	0.215679	1	7.20685	7.2688	-0.0619435	1
CATMA1A04210	At1g05330	6.64295	6.70027	-0.0573233	1	7.14317	7.09748	0.0456856	1	6.91919	6.87276	0.0464275	1	6.38875	6.39944	-0.0106828	1	6.9577	6.9995	-0.0417972	1	6.77303	6.73854	0.0344821	1	6.99185	7.07707	-0.0852198	1	6.9805	6.94008	0.0404143	1	6.97933	7.18751	-0.208182	1	7.18837	7.11399	0.0743707	1	6.40124	6.33469	0.0665563	1	7.32247	7.44936	-0.126898	1
CATMA1C71047	At1g05340	9.59318	8.72087	0.872306	1.99826e-05	8.27774	8.48667	-0.208932	1	9.16941	9.46154	-0.292129	1	8.43453	8.33813	0.0964056	1	9.75383	9.90122	-0.147393	1	10.1992	9.73102	0.468198	1	9.2129	9.08596	0.126944	1	10.2808	9.48413	0.796675	0.000746914	10.4391	9.32392	1.11519	7.47757e-12	9.24426	8.49336	0.750899	0.0466069	9.08605	8.68898	0.397076	1	10.0127	10.6179	-0.605183	1
CATMA1A04230	At1g05350	7.39753	7.225	0.172529	1	7.01829	7.04728	-0.0289912	1	7.20138	7.17394	0.0274401	1	6.98861	6.8339	0.154708	1	7.17554	7.23536	-0.0598238	1	7.65169	7.86341	-0.211716	1	7.37259	7.33619	0.0363936	1	7.63015	7.47366	0.15649	1	7.83377	7.79349	0.040276	1	7.5713	7.22522	0.346077	1	6.2019	6.36681	-0.164906	1	7.69133	7.78637	-0.0950425	1
CATMA1C71048	At1g05360	6.92911	6.85643	0.0726799	1	6.58121	6.51906	0.0621442	1	6.70613	6.83419	-0.128061	1	6.23685	6.38951	-0.152658	1	6.83712	7.0161	-0.17898	1	6.99223	6.86059	0.131632	1	6.74781	6.72446	0.0233497	1	6.60084	6.44592	0.154917	1	7.13919	7.06946	0.0697293	1	6.98839	7.16437	-0.175981	1	6.16338	6.45764	-0.294262	1	7.0519	7.09392	-0.042025	1
CATMA1A04270	At1g05370	6.43602	6.57425	-0.138231	1	6.53064	6.48725	0.0433899	1	6.07422	6.31723	-0.243007	1	6.33367	6.0895	0.244176	1	6.49845	6.59507	-0.0966223	1	6.35978	6.35576	0.0040186	1	6.16243	6.30283	-0.140399	1	6.53429	6.48169	0.0526046	1	6.71322	6.51409	0.199135	1	7.21393	7.33165	-0.117721	1	6.39392	6.25995	0.133971	1	8.09289	8.11445	-0.0215584	1
CATMA1A04280	At1g05380	7.9757	7.58753	0.388169	1	7.46775	7.58436	-0.116615	1	8.31706	8.17226	0.14479	1	7.41446	7.43976	-0.0252982	1	8.0805	8.06872	0.0117864	1	8.49008	8.45232	0.0377524	1	8.2144	8.46403	-0.24963	1	7.79654	8.21121	-0.414668	1	8.1584	8.09625	0.0621455	1	7.91681	7.54141	0.375396	1	7.497	7.3516	0.145397	1	8.61514	8.84302	-0.227872	1
CATMA1A04290	At1g05385	7.15564	7.27796	-0.122317	1	6.89935	6.96532	-0.0659726	1	7.02521	6.97917	0.0460376	1	6.64621	6.60981	0.0364015	1	7.20372	7.24345	-0.0397327	1	7.60663	7.50286	0.103772	1	7.21323	7.34901	-0.135782	1	7.35237	7.3628	-0.0104224	1	7.75072	8.04033	-0.289615	1	7.32622	7.34203	-0.0158125	1	6.66213	6.58559	0.0765483	1	7.73438	7.89108	-0.156702	1
CATMA1A04310	At1g05410	8.00794	8.01112	-0.0031809	1	7.57408	7.63249	-0.0584088	1	8.11962	8.16052	-0.0409032	1	7.23738	7.02683	0.210553	1	8.19353	8.19726	-0.00372207	1	8.17534	8.24603	-0.0706902	1	8.25955	8.41394	-0.15439	1	8.22028	8.44404	-0.22376	1	8.14985	8.29894	-0.149088	1	6.6789	6.83228	-0.153381	1	6.25061	6.27048	-0.01987	1	6.7666	6.77419	-0.0075903	1
CATMA1A04320	At1g05420	10.1958	10.5525	-0.356753	1	11.2347	10.8107	0.424085	1	10.7111	10.7024	0.00869682	1	9.09069	9.01175	0.0789406	1	10.4312	10.4915	-0.0602774	1	10.4502	10.7205	-0.270294	1	11.1654	10.6061	0.559359	1	10.766	10.4718	0.294178	1	11.1956	10.7096	0.486006	1	10.2136	10.619	-0.405481	1	9.27365	8.96756	0.30609	1	11.6799	10.9122	0.767649	1
CATMA1A04340	At1g05440	6.69754	6.64568	0.0518656	1	7.04874	7.18891	-0.140178	1	6.72228	6.62109	0.10119	1	6.31224	6.50885	-0.196612	1	6.96606	7.00586	-0.0398017	1	6.5587	6.62799	-0.0692988	1	6.80748	7.00229	-0.194808	1	7.03694	6.93916	0.0977814	1	7.20561	7.26835	-0.0627332	1	6.72958	6.92069	-0.191104	1	6.31081	6.33016	-0.0193549	1	7.26648	7.52079	-0.254311	1
CATMA1A04360	At1g05450	7.19242	7.05568	0.13674	1	7.41248	7.35165	0.0608322	1	7.09683	6.76743	0.329395	1	6.46852	6.70161	-0.233087	1	7.15094	7.10259	0.0483454	1	7.13993	7.40626	-0.266335	1	7.31139	7.36875	-0.0573641	1	8.011	7.98675	0.0242508	1	8.35141	8.21232	0.139086	1	7.67783	7.80274	-0.124909	1	6.6518	6.48311	0.168691	1	8.08269	8.17119	-0.0885057	1
CATMA1C71049	At1g05460	6.71991	6.51787	0.202047	1	6.70112	6.72945	-0.0283303	1	6.53046	6.52691	0.00354074	1	6.22344	6.25305	-0.0296084	1	6.82342	6.80103	0.0223929	1	6.49983	6.51132	-0.0114954	1	6.90748	7.03841	-0.130923	1	6.90457	6.94418	-0.0396139	1	6.92672	6.83515	0.0915765	1	6.81158	6.66738	0.144204	1	6.34972	6.19596	0.153759	1	7.4241	7.2044	0.219701	1
CATMA2B03580	At1g05470	6.25464	6.37346	-0.118824	1	6.10969	6.35216	-0.242473	1	6.05203	6.1789	-0.126864	1	6.27192	6.34122	-0.0693049	1	6.54992	6.34113	0.208791	1	6.44661	6.47124	-0.0246324	1	6.447	6.44516	0.00183389	1	6.60927	6.60948	-0.000206488	1	6.78916	7.09908	-0.309924	1	6.6496	6.85475	-0.205148	1	6.11329	6.14104	-0.027746	1	6.42572	6.55234	-0.126617	1
CATMA1C71050	At1g05490	6.23936	6.37797	-0.138619	1	6.31099	6.08962	0.221368	1	6.2134	6.09863	0.11477	1	6.01965	5.88243	0.137222	1	6.54333	6.29543	0.247898	1	6.46177	6.32248	0.139287	1	6.40202	6.44698	-0.0449624	1	6.26044	6.41978	-0.159344	1	6.49144	6.49165	-0.000213867	1	6.5819	6.58446	-0.00255608	1	6.16707	6.05225	0.114817	1	6.59035	6.66739	-0.0770427	1
CATMA1A04400	At1g05500	8.50613	8.46644	0.0396852	1	8.19877	8.19792	0.000850464	1	8.48097	8.61111	-0.130138	1	7.53402	7.71032	-0.1763	1	8.56955	8.56849	0.00105828	1	8.79112	8.83245	-0.041333	1	8.57396	8.67932	-0.105364	1	8.29632	8.74655	-0.450231	1	8.65576	8.57776	0.0780094	1	8.64025	8.62738	0.0128696	1	7.9483	8.26704	-0.318742	1	8.55865	8.7913	-0.23265	1
CATMA1A04410	At1g05510	6.55148	6.47587	0.0756126	1	6.34185	6.44187	-0.100028	1	6.16599	6.12678	0.0392088	1	6.21971	6.35285	-0.133136	1	6.46048	6.52948	-0.0690004	1	6.59862	6.44981	0.148812	1	6.41356	6.42225	-0.00869696	1	6.47411	6.4328	0.04131	1	6.51408	6.47333	0.0407445	1	6.53715	6.5531	-0.0159511	1	6.26892	6.13339	0.135532	1	6.59632	6.7656	-0.169282	1
CATMA1A04430	At1g05530	6.67928	6.68929	-0.0100102	1	7.08717	6.50318	0.583984	1	6.41239	6.29301	0.119376	1	6.27087	6.19925	0.0716164	1	6.87551	6.74347	0.132048	1	6.93846	6.82236	0.116109	1	7.02508	6.99851	0.0265682	1	7.12134	7.0245	0.0968469	1	7.20092	6.97683	0.224086	1	6.82532	6.61318	0.212144	1	5.96259	6.23788	-0.275292	1	7.48523	7.61448	-0.129249	1
CATMA1A04450	At1g05540	7.31197	7.2747	0.0372709	1	7.37917	7.60685	-0.227681	1	7.07409	7.24731	-0.173219	1	6.88034	6.86341	0.0169303	1	6.32536	6.41178	-0.0864183	1	6.42949	6.475	-0.0455056	1	6.42987	6.4044	0.0254661	1	6.38336	6.36316	0.0202077	1	6.47261	6.36409	0.108518	1	6.63786	6.5739	0.0639638	1	6.15186	6.15658	-0.00471343	1	6.72741	6.60979	0.11762	1
CATMA1A04480	At1g05550	6.63168	6.65562	-0.0239471	1	6.4528	6.4062	0.0465945	1	6.15668	6.17788	-0.0212013	1	6.323	6.31433	0.00866734	1	6.40201	6.51349	-0.111482	1	6.62806	6.47938	0.148676	1	6.59981	6.55213	0.047682	1	6.48617	6.62279	-0.136618	1	6.67193	6.7429	-0.0709692	1	6.49577	6.58526	-0.0894871	1	6.12095	5.85171	0.269239	1	6.50424	6.55313	-0.0488936	1
CATMA1C71051	At1g05560	9.00683	9.52304	-0.516217	1	10.3487	8.38195	1.96676	0	10.7083	11.044	-0.335746	1	9.54956	9.34997	0.199589	1	9.30622	8.93892	0.367301	1	11.2512	11.118	0.133206	1	10.9819	10.6313	0.350596	1	10.9725	10.0689	0.903641	7.49038e-06	10.7988	9.68214	1.11667	7.47757e-12	9.23851	9.59622	-0.357701	1	10.497	8.19408	2.30295	0	11.2932	11.4699	-0.176717	1
CATMA1A04510	At1g05570	6.456	6.46758	-0.0115787	1	6.22213	6.15973	0.0624023	1	6.16522	6.17239	-0.00717206	1	6.06557	6.12349	-0.05792	1	6.30927	6.27995	0.0293236	1	6.39334	6.36403	0.0293077	1	6.32348	6.04551	0.277967	1	6.52501	6.53953	-0.0145153	1	6.5913	6.60051	-0.00920876	1	7.30617	7.19382	0.112351	1	6.8625	6.98404	-0.121532	1	7.642	7.51568	0.126324	1
CATMA1C71052	At1g05575	7.34578	7.02658	0.319201	1	6.6709	6.56079	0.110108	1	7.10696	7.38724	-0.280276	1	6.9489	6.85381	0.0950899	1	7.61461	7.52817	0.0864463	1	7.99587	7.54521	0.450662	1	7.70938	7.13477	0.574615	1	8.75553	7.55014	1.2054	0	7.97971	7.71561	0.264093	1	7.92922	7.24963	0.679593	0.422132	6.70009	6.61544	0.0846439	1	8.01572	8.06042	-0.0446974	1
CATMA1A04540	At1g05580	6.22387	6.38162	-0.157752	1	6.52658	6.20667	0.319905	1	6.09967	6.18259	-0.0829147	1	6.34333	6.32718	0.016156	1	6.60529	6.48102	0.124268	1	6.23289	6.28448	-0.0515867	1	6.3359	6.37431	-0.0384027	1	6.4619	6.50545	-0.0435474	1	6.52403	6.50484	0.0191905	1	6.50582	6.56395	-0.0581237	1	6.21044	6.20136	0.00907975	1	6.65906	6.62201	0.0370547	1
CATMA1A04560	At1g05600	7.86507	8.02189	-0.156819	1	7.84763	8.12439	-0.276767	1	8.08214	8.04775	0.0343937	1	6.98537	6.7075	0.277868	1	8.0606	8.1397	-0.0791089	1	7.83324	7.95883	-0.125588	1	8.08759	8.08498	0.00260535	1	8.10615	8.36578	-0.25963	1	8.58043	8.73084	-0.150416	1	8.16382	8.3019	-0.138083	1	6.9551	7.17825	-0.223147	1	8.50944	8.53096	-0.0215188	1
CATMA1A04590	At1g05615	6.31579	6.49386	-0.178069	1	6.36494	6.44799	-0.083047	1	6.32621	6.2671	0.05911	1	6.21004	6.25903	-0.04899	1	6.5366	6.51307	0.0235317	1	6.3437	6.3656	-0.0219012	1	6.28091	6.46983	-0.188915	1	6.67044	6.62724	0.0431949	1	6.72825	6.6875	0.0407546	1	6.45912	6.55241	-0.0932915	1	6.12999	6.14357	-0.013579	1	6.44131	6.42396	0.0173554	1
CATMA1A04610	At1g05630	7.32391	7.34774	-0.023825	1	8.24134	8.24826	-0.00691503	1	7.93442	7.87036	0.0640602	1	6.5822	6.44128	0.140919	1	7.67285	7.66963	0.00322256	1	7.66472	7.69001	-0.0252894	1	8.46257	8.22773	0.234831	1	7.82045	7.67685	0.143606	1	7.48032	7.44131	0.0390063	1	7.71576	7.76135	-0.0455869	1	6.49133	6.23481	0.256517	1	8.89781	8.55123	0.346588	1
CATMA1A04620	At1g05640	7.46082	7.53157	-0.070751	1	7.58656	7.75257	-0.166008	1	7.52013	7.5879	-0.0677727	1	6.76049	6.64278	0.11771	1	7.10333	6.98223	0.121106	1	6.50384	6.60011	-0.0962662	1	6.83605	6.81714	0.0189129	1	7.22038	7.24181	-0.0214319	1	7.38969	7.48854	-0.0988442	1	7.87419	8.00643	-0.132233	1	6.60058	6.44584	0.154737	1	8.18441	8.22401	-0.0395937	1
CATMA1C71053	At1g05650	7.14267	7.09404	0.0486298	1	6.32898	6.62376	-0.29478	1	6.47072	6.38128	0.0894396	1	6.28138	6.30964	-0.0282554	1	7.09207	7.11074	-0.0186672	1	6.55654	6.47214	0.0844085	1	6.85753	6.6089	0.248638	1	6.92376	6.86112	0.0626411	1	6.95118	6.9387	0.0124746	1	7.14784	7.28013	-0.132286	1	6.4081	6.65833	-0.25023	1	7.13872	6.80598	0.332742	1
CATMA1C71054	At1g05660	6.43723	6.367	0.0702271	1	6.22773	6.25211	-0.0243821	1	6.20925	6.12352	0.0857307	1	6.04503	6.07183	-0.0268017	1	6.60273	6.54602	0.0567149	1	6.28081	6.21953	0.0612887	1	6.28257	6.20173	0.0808458	1	6.51596	6.26159	0.254365	1	6.37984	6.31886	0.0609806	1	6.55565	6.5398	0.01585	1	6.06128	6.05231	0.00897529	1	6.45128	6.37216	0.0791263	1
CATMA1A04670	At1g05670	7.79631	7.86329	-0.0669756	1	7.8907	7.19277	0.697924	0.0331546	8.05183	8.32018	-0.268348	1	7.13891	7.4959	-0.356986	1	7.69126	7.49114	0.200126	1	8.81891	8.79789	0.0210224	1	8.8881	8.18163	0.70647	1	9.54998	8.24568	1.3043	0	8.97022	8.28364	0.686589	0.0170031	6.57961	6.59219	-0.0125801	1	6.21672	6.24185	-0.0251316	1	6.60196	6.60342	-0.00146346	1
CATMA_GFT_00023	At1g05680	7.56913	7.90016	-0.331029	1	8.354	7.32452	1.02948	1.74203e-08	8.7425	9.38574	-0.643234	0.250534	7.21374	7.52047	-0.306729	1	7.7217	7.58449	0.137207	1	9.26096	9.3111	-0.0501346	1	9.85984	8.8473	1.01254	0.0409126	10.0649	8.26103	1.80391	0	8.92923	8.09686	0.832373	3.77198e-05	7.67333	7.82157	-0.148238	1	7.83139	6.84048	0.990903	0.00048816	10.3719	10.0473	0.324699	1
CATMA1A04690	At1g05690	6.73045	6.83807	-0.107625	1	6.64331	6.72645	-0.083145	1	6.48365	6.59699	-0.113333	1	6.2619	6.34555	-0.0836522	1	6.56639	6.70335	-0.136956	1	6.92201	6.8055	0.116514	1	6.68725	6.70349	-0.01624	1	6.61251	6.62209	-0.00958119	1	6.93313	6.75651	0.176618	1	6.64021	6.9053	-0.26509	1	6.32928	6.29294	0.0363412	1	6.80333	6.80891	-0.00558036	1
CATMA1A04700	At1g05700	6.70216	6.64489	0.0572705	1	6.56588	6.75772	-0.191831	1	6.64672	6.60157	0.0451511	1	6.34449	6.36846	-0.0239706	1	6.5701	6.50555	0.0645445	1	6.69853	6.67574	0.0227856	1	6.82044	6.82283	-0.00238758	1	6.83929	6.61731	0.221975	1	6.89308	6.71948	0.173604	1	6.77897	6.84119	-0.0622172	1	6.15816	6.07752	0.0806316	1	7.25849	7.10105	0.157442	1
CATMA1A04720	At1g05720	8.1179	7.98648	0.131418	1	7.35313	7.30754	0.0455936	1	7.93401	8.14601	-0.212005	1	7.43733	7.33783	0.099501	1	7.86681	7.7719	0.0949136	1	8.39163	8.47618	-0.0845479	1	8.31856	8.32458	-0.00601915	1	8.53425	8.50564	0.0286151	1	8.20873	8.07631	0.13242	1	7.97323	8.06779	-0.0945617	1	7.54077	7.38717	0.153601	1	8.6398	8.49354	0.146264	1
CATMA1A04730	At1g05730	6.57627	6.58302	-0.00674371	1	6.31885	6.29286	0.025994	1	6.19597	6.23949	-0.0435226	1	6.31731	6.06956	0.247759	1	6.30285	6.34547	-0.0426185	1	6.4585	6.4932	-0.0347022	1	6.40805	6.2977	0.110348	1	6.82261	6.59544	0.227174	1	6.66429	6.67576	-0.011466	1	6.5961	6.46727	0.12883	1	6.2107	6.18789	0.022813	1	6.68592	6.63647	0.0494518	1
CATMA1C71055	At1g05740	6.46456	6.35564	0.108924	1	6.23552	6.31639	-0.0808674	1	6.25518	6.08853	0.166652	1	6.21107	6.34575	-0.134682	1	6.37095	6.40992	-0.0389677	1	6.08502	6.38478	-0.299758	1	6.5174	6.36721	0.150186	1	6.70519	6.64955	0.0556393	1	6.4377	6.43802	-0.000325839	1	6.64447	6.55115	0.0933204	1	6.02985	6.14569	-0.115835	1	6.73527	6.6191	0.116172	1
CATMA1A04750	At1g05750	6.92087	7.10897	-0.188099	1	7.36735	7.43318	-0.0658302	1	7.14672	7.22829	-0.0815779	1	6.44364	6.34622	0.0974122	1	7.23194	7.15482	0.077118	1	7.09916	7.1852	-0.0860474	1	7.28005	7.15466	0.125391	1	7.35997	7.15893	0.201039	1	7.5165	7.57956	-0.0630544	1	7.56589	7.45522	0.110669	1	6.12787	6.25032	-0.122456	1	7.70147	7.85154	-0.150071	1
CATMA1C71056	At1g05760	6.72803	6.62962	0.0984062	1	6.31844	6.1539	0.164534	1	6.53998	6.46082	0.079153	1	6.28079	6.28795	-0.00716281	1	6.73731	6.66909	0.0682285	1	6.60453	6.62298	-0.0184478	1	6.70143	6.61224	0.0891918	1	6.80546	6.96997	-0.164512	1	6.93728	6.96649	-0.0292123	1	6.81826	6.8811	-0.0628383	1	6.29502	6.29874	-0.003726	1	6.73786	6.75091	-0.0130455	1
CATMA1A04770	At1g05770	6.40189	6.47238	-0.070489	1	6.26197	6.08343	0.178541	1	6.10038	6.14542	-0.0450456	1	6.12286	6.1486	-0.0257438	1	6.57951	6.38672	0.192788	1	6.50285	6.49341	0.00944295	1	6.54595	6.52235	0.0236042	1	6.44023	6.41901	0.0212225	1	6.64007	6.52739	0.112679	1	6.63314	6.61611	0.0170358	1	6.05692	6.0381	0.0188277	1	6.7783	6.65313	0.125179	1
CATMA1C71057	At1g05780	6.77133	6.64497	0.126366	1	6.3383	6.52522	-0.186927	1	6.49743	6.54313	-0.0457089	1	6.37934	6.47007	-0.0907272	1	6.79353	6.86403	-0.0705002	1	7.00017	6.90125	0.0989162	1	6.69176	6.62168	0.0700733	1	6.49627	6.51653	-0.0202568	1	6.96573	6.8633	0.102424	1	7.00276	6.99567	0.00708906	1	6.46913	6.46349	0.00564515	1	7.18933	7.17066	0.0186684	1
CATMA1C71058	At1g05785	6.73852	6.65296	0.0855643	1	6.34528	6.39216	-0.0468876	1	6.73287	6.59331	0.139569	1	6.38599	6.40102	-0.0150278	1	6.76854	6.78151	-0.0129714	1	6.7656	6.59292	0.172678	1	6.71945	6.73292	-0.013474	1	6.94136	6.75082	0.190542	1	7.02561	6.6928	0.332805	1	6.89857	6.9522	-0.0536323	1	6.35118	6.35803	-0.00684909	1	7.10514	7.06539	0.0397514	1
CATMA1A04780	At1g05790	7.92688	8.18003	-0.253148	1	8.10226	7.95641	0.145851	1	8.29998	8.06241	0.23757	1	7.50233	7.21276	0.289569	1	8.08922	8.08758	0.00163957	1	8.47733	8.53707	-0.0597426	1	8.44426	8.71059	-0.266327	1	8.95227	9.16646	-0.214181	1	8.97818	9.17826	-0.200085	1	8.294	8.24991	0.0440823	1	7.35258	7.57045	-0.217863	1	9.075	9.05215	0.0228519	1
CATMA1A04790	At1g05800	6.54073	6.5553	-0.0145766	1	6.32073	6.34197	-0.021245	1	6.12062	6.25344	-0.132817	1	6.22964	6.25441	-0.0247635	1	6.36255	6.39379	-0.0312337	1	6.46169	6.49121	-0.0295219	1	6.61951	6.39705	0.22246	1	6.84815	6.75148	0.0966679	1	7.10295	7.02158	0.0813638	1	6.50733	6.57876	-0.0714316	1	5.9624	6.0881	-0.125694	1	7.07503	6.90642	0.168609	1
CATMA1A04800	At1g05805	8.32146	8.72337	-0.401909	1	8.82227	8.19002	0.632254	0.311537	9.45213	9.28105	0.171074	1	7.53308	8.11665	-0.583566	1	8.4942	8.50747	-0.0132717	1	9.18192	9.44153	-0.259607	1	8.64848	9.44132	-0.792841	1	8.66928	8.98736	-0.31808	1	9.18159	9.13813	0.043465	1	8.46699	8.85136	-0.38437	1	7.98516	7.48349	0.501678	1	9.15219	9.55776	-0.40557	1
CATMA1C71059	At1g05810	7.18255	7.32632	-0.143764	1	6.88942	6.5881	0.301327	1	7.559	7.42314	0.135858	1	7.02734	7.31919	-0.291856	1	7.30239	7.25665	0.0457433	1	7.75738	7.89397	-0.136586	1	7.2249	7.57618	-0.351285	1	7.60706	7.86491	-0.257846	1	7.34631	7.50467	-0.158361	1	7.22583	7.39163	-0.165801	1	6.89538	6.77092	0.124463	1	7.6855	7.98607	-0.300571	1
CATMA1C71060	At1g05820	6.67778	6.48466	0.193122	1	6.51142	6.44481	0.0666081	1	6.63279	6.79015	-0.157359	1	6.37634	6.27111	0.105232	1	6.78059	6.77979	0.000797241	1	6.60091	6.75948	-0.158578	1	6.50439	6.77136	-0.266969	1	6.52441	6.4841	0.0403158	1	6.75155	6.81268	-0.0611357	1	6.75433	6.84518	-0.0908438	1	6.25032	6.27282	-0.0224995	1	6.58246	7.02098	-0.438527	1
CATMA1A04840	At1g05830	6.58702	6.56099	0.0260298	1	6.50158	6.44877	0.0528099	1	6.30072	6.3623	-0.0615788	1	6.42019	6.5102	-0.0900061	1	6.73349	6.63647	0.0970171	1	6.57875	6.3741	0.204649	1	6.46999	6.57134	-0.101354	1	7.13664	7.0824	0.0542427	1	7.72213	7.82843	-0.106303	1	6.93742	6.93139	0.00602767	1	6.29377	6.20917	0.0845942	1	7.80719	7.63564	0.171544	1
CATMA1A04870	At1g05850	10.2256	10.6903	-0.464668	1	10.3854	9.75268	0.632754	0.306509	11.0333	10.9347	0.0985769	1	9.81513	10.0745	-0.259418	1	10.5124	10.6008	-0.0883653	1	11.2578	11.4468	-0.189027	1	10.7618	11.3314	-0.569603	1	10.772	11.0446	-0.272592	1	9.0286	9.3701	-0.341499	1	10.2309	10.6479	-0.417032	1	10.1723	9.82517	0.34716	1	11.0457	11.4403	-0.39456	1
CATMA1A04880	At1g05860	7.12223	6.92112	0.201105	1	7.07124	6.95378	0.117458	1	6.96332	7.01517	-0.0518504	1	6.31217	6.2493	0.062872	1	6.95045	7.00713	-0.0566868	1	7.08831	7.16755	-0.0792467	1	6.87984	6.97703	-0.0971892	1	7.08824	7.16581	-0.0775682	1	6.9501	7.01135	-0.061249	1	6.9141	6.76205	0.152054	1	6.53997	6.40225	0.137719	1	7.34578	7.23711	0.10867	1
CATMA1A04890	At1g05870	7.27488	7.48649	-0.211613	1	7.23786	7.15262	0.0852376	1	6.93218	7.2246	-0.292414	1	6.46653	6.50097	-0.0344394	1	7.14222	7.31097	-0.168752	1	7.70163	7.51267	0.188962	1	7.49006	7.4277	0.0623655	1	7.03537	7.09914	-0.0637703	1	7.29363	7.27719	0.0164404	1	7.26612	7.35535	-0.0892326	1	6.86291	6.58003	0.282882	1	7.6732	8.0636	-0.390403	1
CATMA1A04910	At1g05880	6.50142	6.38869	0.112725	1	6.21571	5.97903	0.236682	1	5.99497	6.08982	-0.0948448	1	5.97339	6.10094	-0.127553	1	6.22608	6.4479	-0.221815	1	6.28671	6.40156	-0.114854	1	6.33031	6.32783	0.00247843	1	6.51954	6.45604	0.0634973	1	6.6824	6.81439	-0.131991	1	6.83265	6.90976	-0.0771139	1	6.06339	6.30901	-0.245622	1	7.80138	7.59577	0.205612	1
CATMA1A04920	At1g05890	9.01604	8.68974	0.326301	1	8.37141	8.50435	-0.132946	1	9.43831	9.10019	0.338122	1	8.51	8.42147	0.0885287	1	8.79179	8.68017	0.11162	1	9.32907	9.46113	-0.132061	1	9.18405	9.28765	-0.103591	1	9.59963	9.63411	-0.0344767	1	9.06888	9.09258	-0.0237008	1	8.83867	8.67792	0.160749	1	8.1622	8.12489	0.0373027	1	9.74674	9.52249	0.224242	1
CATMA1A04930	At1g05894	6.5625	6.53985	0.0226483	1	6.86528	6.81854	0.0467433	1	6.5419	6.72479	-0.182888	1	6.41455	6.32185	0.0926952	1	6.8625	6.63973	0.222768	1	6.72221	6.53665	0.185558	1	6.58728	6.66429	-0.077004	1	6.74005	6.70209	0.0379608	1	6.75896	6.84446	-0.0854956	1	6.7253	6.79632	-0.0710243	1	6.33384	6.17939	0.154451	1	6.99784	6.93315	0.0646952	1
CATMA1A04950	At1g05910	7.26604	7.1023	0.163739	1	7.62269	7.58656	0.0361293	1	7.67936	7.73107	-0.0517159	1	6.5751	6.658	-0.0828947	1	7.60323	7.59991	0.00331862	1	7.45824	7.49341	-0.0351723	1	8.09147	7.95969	0.131779	1	7.41556	7.4116	0.00396052	1	7.78613	7.67448	0.111652	1	7.94201	7.81915	0.122863	1	6.55487	6.79525	-0.240385	1	8.29653	8.26386	0.0326693	1
CATMA1A04960	At1g05920	6.53014	6.60028	-0.0701355	1	6.69787	6.96437	-0.266495	1	6.28587	6.86315	-0.577276	1	6.34369	6.1934	0.150291	1	6.82246	6.63247	0.189996	1	6.56066	6.55774	0.00291107	1	6.77306	6.82872	-0.0556558	1	6.7792	6.82198	-0.0427795	1	6.93326	7.04316	-0.109899	1	6.92818	6.88151	0.0466708	1	6.20139	6.22278	-0.0213908	1	6.95562	7.01461	-0.0589813	1
CATMA1A04980	At1g05940	7.36254	7.40129	-0.0387569	1	6.40602	6.39702	0.00900338	1	6.18186	6.16234	0.0195215	1	6.92927	6.93549	-0.00621215	1	6.95336	7.0848	-0.131435	1	6.98055	6.98475	-0.00419782	1	6.30627	6.37685	-0.0705722	1	7.67077	7.62538	0.0453828	1	8.22734	7.86664	0.360702	1	7.1243	7.47034	-0.346037	1	7.10849	6.77967	0.328821	1	6.54839	6.48275	0.0656376	1
CATMA1A04990	At1g05950	6.46348	6.47949	-0.0160105	1	6.2755	6.38667	-0.11117	1	6.11696	6.05672	0.0602329	1	6.24939	6.15385	0.095532	1	6.20757	6.37915	-0.171583	1	6.2205	6.47281	-0.252316	1	6.30441	6.38556	-0.0811489	1	6.48511	6.56171	-0.0765979	1	6.53946	6.57206	-0.0325988	1	6.60188	6.58148	0.0204077	1	5.96187	6.30543	-0.343564	1	6.51775	6.55943	-0.0416787	1
CATMA1A05000	At1g05960	7.04864	7.01859	0.0300462	1	7.00853	6.84007	0.168457	1	7.1826	6.95189	0.230709	1	6.69843	6.66864	0.0297911	1	7.23533	6.97766	0.257678	1	7.34171	7.18425	0.157463	1	7.4296	7.50552	-0.0759162	1	7.21168	7.3701	-0.158428	1	7.48463	7.41878	0.0658475	1	7.24864	7.27641	-0.0277612	1	6.5414	6.6545	-0.1131	1	7.81686	7.74202	0.0748347	1
CATMA1A05010	At1g05970	7.13139	7.09282	0.0385668	1	6.66319	6.49761	0.165576	1	6.70757	6.67895	0.0286152	1	6.46905	6.39339	0.0756573	1	7.01027	6.84577	0.164507	1	6.94744	6.95839	-0.010953	1	6.73815	6.93342	-0.195273	1	6.84942	7.0727	-0.223285	1	6.93838	7.12428	-0.185897	1	7.02216	7.03222	-0.0100614	1	6.5808	6.4914	0.0893985	1	7.4108	7.24527	0.16553	1
CATMA1C71061	At1g05990	6.45843	6.29833	0.160096	1	6.41393	6.35762	0.056313	1	6.1927	6.29812	-0.105412	1	6.21562	6.06229	0.153329	1	6.82525	6.90463	-0.0793749	1	6.32592	6.2594	0.0665211	1	6.33891	6.37558	-0.0366795	1	6.6877	6.70989	-0.022196	1	6.57882	6.59711	-0.0182936	1	6.44164	6.62237	-0.180723	1	6.2398	6.05045	0.189345	1	6.55618	6.67469	-0.11851	1
CATMA1A05030	At1g06000	7.31777	7.52215	-0.204378	1	7.98871	7.88106	0.107649	1	7.89359	7.83595	0.0576402	1	7.00463	6.93651	0.0681216	1	7.48686	7.51342	-0.0265575	1	7.84141	7.87834	-0.036929	1	8.43379	8.19603	0.237767	1	7.7256	7.7254	0.000197042	1	7.87828	7.90365	-0.0253732	1	7.6289	7.73836	-0.109455	1	6.91278	6.78369	0.129089	1	8.81112	8.54336	0.26776	1
CATMA1C71062	At1g06010	6.86054	6.79283	0.0677075	1	6.48325	6.61543	-0.13218	1	6.68281	6.68706	-0.00424626	1	6.45563	6.37236	0.0832714	1	6.89883	6.76737	0.131458	1	6.76487	6.78262	-0.0177524	1	6.73489	6.93288	-0.197989	1	6.51571	6.78106	-0.265354	1	6.83608	6.71525	0.12083	1	6.61102	6.63731	-0.0262884	1	6.38792	6.29043	0.0974947	1	6.82446	6.81344	0.0110147	1
CATMA1A05050	At1g06020	6.34914	6.44091	-0.0917632	1	6.18556	6.08662	0.09894	1	6.26616	6.28708	-0.0209154	1	6.16429	6.18213	-0.0178414	1	6.16569	6.23458	-0.0688894	1	6.30402	6.28088	0.0231343	1	6.33662	6.35112	-0.014508	1	6.12869	6.33245	-0.203757	1	6.5495	6.45374	0.09576	1	6.37469	6.29373	0.080966	1	6.11581	6.09362	0.0221893	1	6.56895	6.35241	0.216547	1
CATMA_GFT_00366	At1g06030	6.83828	6.65583	0.182451	1	6.32864	6.38651	-0.0578738	1	6.49774	6.35284	0.144903	1	6.15486	6.20379	-0.0489248	1	6.68994	6.70298	-0.0130316	1	6.85809	7.03404	-0.175948	1	7.08255	6.82081	0.261741	1	6.59589	6.51051	0.0853801	1	6.89471	6.9215	-0.0267939	1	6.84782	6.92023	-0.0724169	1	6.48507	6.39869	0.0863802	1	7.41855	6.94994	0.468611	1
CATMA1A05065	At1g06040	9.45534	10.0193	-0.56396	1	9.14518	8.76804	0.377132	1	9.43594	9.57549	-0.139542	1	7.64154	8.72198	-1.08044	2.04533e-06	9.15968	9.1938	-0.0341218	1	10.0726	9.94091	0.131702	1	9.15039	9.68334	-0.532946	1	8.91715	8.9679	-0.0507494	1	10.0067	10.3336	-0.326891	1	9.3609	9.87078	-0.509878	1	9.34633	8.80811	0.538228	1	9.22865	9.95841	-0.729766	1
CATMA1A05070	At1g06050	7.37277	7.61869	-0.245916	1	7.48397	7.47991	0.00405737	1	7.74525	7.77588	-0.0306339	1	6.71699	6.81579	-0.0987949	1	7.49595	7.46771	0.0282385	1	7.92075	7.83671	0.0840409	1	7.95027	7.90112	0.0491472	1	8.07684	7.66529	0.411544	1	7.91608	7.96464	-0.0485663	1	7.63285	7.77146	-0.138609	1	7.28483	6.9415	0.343321	1	8.29693	8.5388	-0.241876	1
CATMA1A05080	At1g06060	6.48653	6.67187	-0.18534	1	6.31242	6.3816	-0.0691833	1	5.99514	6.0854	-0.0902643	1	6.27726	6.62208	-0.344825	1	6.44675	6.31387	0.132875	1	6.49811	6.45502	0.0430953	1	6.22657	6.13124	0.0953272	1	6.20952	6.12629	0.083229	1	6.43505	6.48898	-0.0539355	1	6.45914	6.69913	-0.239993	1	7.3825	7.25394	0.128566	1	6.38213	6.34935	0.0327725	1
CATMA1C71063	At1g06070	7.02925	6.96561	0.0636373	1	6.51991	6.4739	0.0460128	1	6.9105	7.0089	-0.0983954	1	6.33253	6.61621	-0.28368	1	8.11528	8.1405	-0.025217	1	7.14477	7.07397	0.0708005	1	6.86169	6.92173	-0.060039	1	6.93532	6.97261	-0.0372904	1	7.23895	7.16915	0.0698073	1	8.17545	8.12891	0.0465425	1	7.65609	7.76379	-0.1077	1	8.84329	8.87481	-0.0315198	1
CATMA1A05120	At1g06110	7.89771	8.34284	-0.445133	1	7.38927	7.62682	-0.237555	1	8.08481	7.92901	0.155799	1	7.27047	7.22407	0.0464032	1	7.76104	7.86263	-0.10159	1	8.14724	8.23329	-0.0860465	1	7.78807	8.13007	-0.341997	1	8.22842	8.34486	-0.116441	1	8.19453	8.29213	-0.0976088	1	7.84119	8.19786	-0.356664	1	7.28664	7.44524	-0.158603	1	8.23672	8.3959	-0.159186	1
CATMA1A05150	At1g06135	6.4916	6.40883	0.0827703	1	6.32498	6.19314	0.131841	1	6.13699	6.12176	0.0152375	1	6.12586	6.10332	0.0225414	1	6.34972	6.5005	-0.15078	1	6.42827	6.36987	0.0584024	1	6.14411	6.35934	-0.215226	1	6.58204	6.50713	0.0749192	1	6.4111	6.63671	-0.225604	1	6.6096	6.51732	0.0922859	1	6.12055	6.29766	-0.177109	1	6.47402	6.57727	-0.103249	1
CATMA1A05160	At1g06137	6.37913	6.40484	-0.0257135	1	6.60252	6.4713	0.131223	1	6.30747	6.25906	0.0484164	1	6.22712	6.06756	0.159564	1	6.60778	6.52523	0.0825515	1	6.37528	6.26035	0.114933	1	6.52063	6.40828	0.112351	1	6.76204	6.70925	0.052786	1	7.03687	7.06112	-0.0242421	1	6.49257	6.63042	-0.13785	1	6.29486	6.20635	0.088504	1	6.88529	6.95962	-0.0743267	1
CATMA1A05170	At1g06140	6.66747	6.72097	-0.0534994	1	7.06416	6.98419	0.0799752	1	6.85864	6.73827	0.12037	1	6.35055	6.15385	0.196694	1	6.93133	6.97503	-0.0437059	1	6.79937	6.79772	0.00165421	1	6.85341	6.8014	0.0520069	1	7.16022	7.08714	0.0730777	1	7.21443	7.335	-0.120567	1	7.05943	7.12076	-0.0613314	1	6.13248	6.373	-0.240518	1	7.27171	7.32108	-0.0493727	1
CATMA1A05180	At1g06145	7.26833	7.0987	0.169627	1	7.44593	7.34785	0.0980838	1	7.29911	7.38627	-0.0871603	1	6.35048	6.34671	0.00376678	1	7.72086	7.65696	0.0638981	1	7.24299	7.16992	0.0730723	1	7.0879	7.29373	-0.205823	1	7.29026	7.3766	-0.0863355	1	7.37182	7.45295	-0.0811272	1	7.52659	7.5492	-0.022609	1	6.25876	6.28658	-0.0278225	1	8.14444	8.07625	0.0681899	1
CATMA1A05190	At1g06149	8.196	8.30528	-0.109281	1	7.70617	8.23148	-0.525305	1	8.12065	7.79634	0.324307	1	6.97327	6.89224	0.0810389	1	8.24292	8.28098	-0.0380631	1	7.93053	7.91988	0.0106468	1	7.88279	8.15508	-0.272287	1	7.83225	8.29522	-0.462969	1	8.30186	8.50955	-0.207691	1	8.39216	8.30716	0.0850008	1	6.84791	7.41599	-0.568081	1	8.41843	8.29235	0.126083	1
CATMA1A05200	At1g06160	6.4104	6.38633	0.0240785	1	6.7325	6.76725	-0.0347578	1	6.67473	6.24702	0.42771	1	6.44375	6.51051	-0.0667618	1	6.19648	6.17242	0.0240537	1	6.84349	6.52725	0.316241	1	6.88863	6.84173	0.0469052	1	7.03022	6.8464	0.183822	1	6.7984	6.4616	0.336805	1	6.45032	6.45367	-0.00335458	1	6.3736	6.11011	0.263486	1	7.28662	6.96957	0.317047	1
CATMA1A05210	At1g06170	8.08597	8.36857	-0.282593	1	9.07657	8.85963	0.216942	1	8.56314	8.73667	-0.173538	1	7.28044	7.26344	0.0169986	1	8.2542	8.23004	0.0241663	1	8.40015	8.50607	-0.10592	1	9.39685	8.97614	0.420709	1	9.10836	8.91865	0.189709	1	9.42648	9.59719	-0.170708	1	8.83268	9.01909	-0.186405	1	6.96039	6.81124	0.149151	1	9.91217	9.63792	0.274243	1
CATMA1A05230	At1g06190	8.61833	8.77784	-0.159506	1	8.161	8.31854	-0.157548	1	8.64678	8.54454	0.102242	1	7.65632	7.44595	0.21037	1	8.74715	8.67736	0.069783	1	8.74943	8.68889	0.0605394	1	8.59757	8.57882	0.0187497	1	8.48486	8.79529	-0.310427	1	8.81111	9.18603	-0.374923	1	8.8392	8.69042	0.148776	1	7.63784	8.1635	-0.525662	1	9.04398	9.05386	-0.00987489	1
CATMA1A05250	At1g06210	8.05057	8.05095	-0.000371402	1	8.75393	8.66816	0.0857714	1	7.90904	7.83522	0.0738226	1	7.41455	7.44785	-0.0332928	1	8.29874	8.29373	0.00501026	1	8.26901	8.11164	0.157367	1	8.11356	8.09829	0.0152699	1	9.03636	9.02033	0.0160288	1	8.62087	8.53713	0.0837402	1	8.81878	8.82704	-0.00826444	1	8.05499	7.79705	0.257939	1	8.09819	8.16913	-0.0709471	1
CATMA1A05270	At1g06225	6.80925	6.64172	0.167539	1	6.74779	6.75685	-0.00906681	1	6.29805	6.36517	-0.067122	1	6.51539	6.39157	0.123816	1	6.66605	6.75605	-0.0900012	1	6.62919	6.48889	0.140299	1	6.37971	6.66594	-0.28623	1	7.02668	6.97891	0.0477782	1	7.25806	7.08722	0.170838	1	6.97057	6.89412	0.0764528	1	6.38544	6.46755	-0.0821128	1	7.07294	6.9464	0.12654	1
CATMA1A05280	At1g06230	7.48065	7.37455	0.106095	1	8.48794	8.27022	0.217721	1	7.28453	7.56545	-0.280922	1	6.72915	6.80725	-0.078095	1	7.65596	7.74403	-0.0880749	1	7.49836	7.5238	-0.0254446	1	7.48765	7.42235	0.0653015	1	8.35225	8.12754	0.224718	1	7.69765	7.80244	-0.104784	1	8.1447	8.29832	-0.153627	1	7.22557	6.83319	0.392373	1	7.57342	7.87385	-0.300432	1
CATMA1A05290	At1g06240	7.60022	7.48402	0.116209	1	7.12269	7.22696	-0.10427	1	6.6691	6.6292	0.0398972	1	6.72688	6.59179	0.135091	1	7.51686	7.55274	-0.0358766	1	7.29677	7.25098	0.0457923	1	6.55386	6.65756	-0.103703	1	7.28847	7.52691	-0.238439	1	7.34411	7.50822	-0.16411	1	7.66458	7.71864	-0.0540605	1	7.02713	7.29046	-0.26333	1	7.2881	7.35536	-0.0672595	1
CATMA1A05300	At1g06250	6.88753	6.65001	0.237522	1	7.58375	7.61081	-0.0270646	1	6.48507	6.78472	-0.299652	1	6.28322	6.43679	-0.153567	1	7.00879	7.04392	-0.0351257	1	6.41935	6.69938	-0.280033	1	6.82937	6.99975	-0.170389	1	7.3194	7.16467	0.154735	1	7.00761	6.89434	0.113273	1	7.44719	7.35723	0.0899576	1	6.3047	6.48572	-0.181021	1	6.70746	6.65255	0.0549083	1
CATMA1A05310	At1g06260	6.90454	6.88007	0.0244696	1	7.47818	7.59264	-0.114456	1	6.67867	6.68002	-0.001354	1	6.40112	6.42934	-0.0282208	1	7.17582	7.37926	-0.203439	1	6.84105	6.91415	-0.0731059	1	7.10612	7.15748	-0.0513687	1	7.73742	7.48379	0.253635	1	7.17336	7.14993	0.0234304	1	7.70166	7.81708	-0.115416	1	6.15975	6.39565	-0.235902	1	7.63162	7.4874	0.144214	1
CATMA1A05320	At1g06270	6.93175	7.0669	-0.135144	1	7.88889	7.94244	-0.0535518	1	6.94067	7.02812	-0.0874515	1	6.5887	6.39316	0.195534	1	7.3285	7.37065	-0.0421493	1	6.86511	6.87383	-0.00871381	1	7.24324	7.2248	0.0184381	1	7.78572	7.83156	-0.045835	1	7.38892	7.19059	0.198333	1	7.82811	7.82475	0.00336078	1	6.4685	6.58415	-0.115654	1	7.35665	7.34394	0.0127097	1
CATMA1A05330	At1g06280	6.87773	6.97658	-0.0988538	1	7.81118	7.80916	0.00202181	1	6.54254	6.66372	-0.121181	1	6.47086	6.3475	0.123362	1	7.31952	7.50276	-0.183241	1	6.77069	6.69903	0.0716661	1	7.41077	7.36847	0.0422951	1	7.65878	7.55208	0.106694	1	7.19792	7.21886	-0.0209405	1	7.84906	7.99398	-0.144928	1	6.36624	6.32002	0.0462216	1	7.72734	7.70322	0.0241149	1
CATMA1A05350	At1g06310	6.47426	6.5562	-0.081935	1	6.13313	6.06631	0.0668275	1	6.14566	6.29762	-0.151955	1	6.0334	6.24706	-0.213657	1	6.47214	6.21431	0.257832	1	6.34424	6.25227	0.0919757	1	6.19777	6.2729	-0.0751329	1	6.45335	6.43515	0.0181915	1	6.61938	6.64462	-0.0252394	1	6.50213	6.59959	-0.0974561	1	6.05918	5.93219	0.126986	1	6.52661	6.60133	-0.0747207	1
CATMA1A05360	At1g06320	7.59039	7.3747	0.215694	1	7.62686	7.669	-0.0421336	1	7.4809	7.24765	0.233251	1	6.92448	6.78048	0.143992	1	7.46438	7.4729	-0.00851263	1	7.4831	7.4032	0.0798936	1	7.3059	7.55126	-0.245362	1	7.90751	7.87603	0.0314706	1	7.55839	7.536	0.0223915	1	7.86898	7.84575	0.0232285	1	6.68466	6.87547	-0.190812	1	7.6806	7.65036	0.030246	1
CATMA1A05370	At1g06330	7.33257	7.41464	-0.0820651	1	7.7097	7.42419	0.28551	1	7.33579	7.20183	0.133963	1	6.84535	6.81433	0.0310224	1	7.21992	7.37318	-0.153259	1	7.38036	7.38111	-0.000744307	1	7.79068	7.84435	-0.0536716	1	8.03248	7.93707	0.0954105	1	7.64599	7.61713	0.0288647	1	7.5693	7.61893	-0.0496208	1	6.58218	6.65209	-0.0699056	1	8.10022	7.92954	0.170675	1
CATMA1A05380	At1g06340	8.07569	8.24989	-0.174202	1	8.31744	8.28564	0.0317929	1	8.23705	7.96309	0.273951	1	7.72195	7.6743	0.0476471	1	8.26675	8.26131	0.00543594	1	8.15342	8.10167	0.0517557	1	8.58102	8.56389	0.0171265	1	9.31943	9.3276	-0.00816873	1	8.6684	8.50385	0.164553	1	8.67363	8.63135	0.0422785	1	7.5849	7.74865	-0.163749	1	8.49365	8.42501	0.0686415	1
CATMA1C71065	At1g06350	6.44901	6.46336	-0.0143483	1	6.37076	6.35142	0.0193436	1	6.31957	6.41766	-0.0980897	1	6.22782	6.17039	0.0574247	1	6.5218	6.3558	0.166006	1	6.47162	6.29386	0.177761	1	6.30155	6.37485	-0.0732967	1	6.59936	6.66051	-0.0611454	1	6.70833	6.69433	0.0140031	1	6.50381	6.5635	-0.0596979	1	6.16647	6.14283	0.0236321	1	6.55224	6.62263	-0.0703845	1
CATMA1C71066	At1g06360	7.2546	7.59582	-0.341221	1	6.13332	6.41522	-0.281897	1	6.59323	6.98055	-0.387313	1	6.37782	6.32413	0.0536932	1	7.17917	7.3724	-0.193225	1	7.36842	7.17029	0.198136	1	6.52495	6.72889	-0.203937	1	6.58239	6.64294	-0.0605491	1	6.75557	6.76922	-0.0136579	1	7.35187	7.727	-0.375133	1	6.54105	6.31241	0.22864	1	6.78113	7.48987	-0.708742	1
CATMA1A05410	At1g06370	7.48218	7.67331	-0.191131	1	7.34064	7.42809	-0.0874527	1	7.58864	7.27857	0.310074	1	7.39	7.32751	0.0624946	1	6.86743	6.88642	-0.0189875	1	6.45869	6.44121	0.017483	1	6.92282	7.03655	-0.113734	1	6.98483	7.00106	-0.0162304	1	6.91604	6.93221	-0.0161722	1	7.67259	7.6467	0.0258917	1	6.85229	6.9529	-0.100616	1	8.1529	7.79874	0.354169	1
CATMA1A05420	At1g06380	7.25868	7.18614	0.0725394	1	6.87398	6.95574	-0.0817623	1	6.9016	6.87668	0.0249196	1	6.76817	6.29732	0.470854	1	6.8585	7.02215	-0.163654	1	7.49798	7.27073	0.227246	1	7.27244	6.85989	0.412548	1	7.63669	7.43319	0.203506	1	7.08226	7.00546	0.076798	1	7.51264	7.23412	0.278526	1	6.78182	6.71206	0.0697601	1	7.50124	7.2716	0.229638	1
CATMA1A05430	At1g06390	8.00759	8.21512	-0.207535	1	7.77453	7.64117	0.133367	1	8.15889	8.1596	-0.000709827	1	7.50947	7.55223	-0.0427584	1	7.988	7.96472	0.0232778	1	8.48581	8.50755	-0.0217415	1	7.90249	8.34797	-0.445476	1	8.21274	8.52652	-0.313772	1	7.97637	7.93198	0.0443865	1	7.9153	8.04308	-0.127783	1	7.87289	7.88665	-0.0137617	1	8.43052	8.61974	-0.189222	1
CATMA1A05435	At1g06400	9.36266	9.21494	0.147722	1	9.16862	9.10598	0.0626389	1	9.35392	9.33112	0.0227985	1	8.28139	8.38519	-0.103801	1	9.11658	9.08742	0.0291578	1	9.8939	9.83959	0.0543165	1	9.03106	9.55543	-0.524364	1	9.75631	9.74091	0.0154016	1	9.14881	9.22268	-0.0738712	1	9.32416	9.13657	0.187586	1	9.07822	8.71053	0.36769	1	9.24675	9.75879	-0.512039	1
CATMA1A05440	At1g06410	7.89796	7.76419	0.133775	1	7.58244	7.33844	0.244003	1	7.39748	7.96065	-0.563171	1	6.86352	6.83718	0.0263452	1	7.24808	7.70878	-0.460702	1	8.16481	8.29934	-0.134531	1	7.09425	7.52728	-0.433029	1	7.75779	7.56604	0.191747	1	7.59408	7.62664	-0.0325614	1	7.56226	7.60565	-0.0433866	1	7.43758	6.91198	0.525595	1	7.25486	8.24462	-0.989765	0.00638089
CATMA1A05450	At1g06420	8.47629	8.60811	-0.131818	1	8.50875	8.4407	0.0680497	1	7.85836	7.74032	0.11804	1	7.3094	7.30537	0.00403722	1	8.27454	8.34031	-0.065773	1	8.22955	8.15958	0.069972	1	7.7064	7.88137	-0.174974	1	8.77092	8.83983	-0.06891	1	8.44797	8.52705	-0.0790826	1	8.86913	8.96996	-0.100829	1	7.95558	7.91784	0.0377396	1	8.03201	7.94434	0.0876736	1
CATMA1A05460	At1g06430	9.58631	9.85172	-0.265412	1	9.70256	9.56535	0.137209	1	8.93348	8.89674	0.0367376	1	8.2014	8.63355	-0.43215	1	9.63724	9.59051	0.0467235	1	9.78052	9.79145	-0.0109315	1	8.97646	9.19471	-0.218248	1	9.98772	9.95319	0.0345289	1	9.76801	9.92889	-0.160878	1	9.90238	10.1303	-0.22796	1	8.96464	9.3225	-0.35786	1	9.82139	9.74305	0.0783337	1
CATMA1A05470	At1g06440	8.73321	8.73995	-0.00674428	1	8.90471	8.84667	0.0580433	1	8.47549	8.21066	0.264831	1	7.86105	7.94529	-0.084238	1	8.60794	8.60675	0.00119724	1	8.46363	8.51574	-0.0521048	1	7.95125	8.13244	-0.181189	1	9.49457	9.4968	-0.00223108	1	9.16721	9.20602	-0.0388088	1	9.11829	9.19836	-0.0800642	1	8.33533	8.32025	0.0150717	1	8.5297	8.44782	0.0818863	1
CATMA1C71067	At1g06450	6.75852	6.70451	0.0540155	1	6.96392	6.9662	-0.00227557	1	6.7533	6.76635	-0.013049	1	6.27712	6.28176	-0.00464396	1	6.72137	6.691	0.030374	1	6.45951	6.60238	-0.142872	1	7.05808	6.8555	0.202581	1	6.67446	6.64032	0.0341426	1	6.78019	6.8148	-0.0346056	1	7.55507	7.59753	-0.0424589	1	6.72453	6.69357	0.0309651	1	7.21169	7.30407	-0.0923837	1
CATMA1A05490	At1g06460	8.06819	8.42449	-0.356294	1	8.12605	8.04425	0.0817992	1	8.66852	7.82613	0.842395	0.000145741	8.03012	7.7957	0.234426	1	7.85766	7.80456	0.0530982	1	8.3354	8.22954	0.105858	1	8.02517	8.32116	-0.295991	1	9.16176	9.50196	-0.340207	1	7.96238	7.99967	-0.037289	1	8.27058	8.44112	-0.170533	1	7.93669	7.60852	0.328172	1	8.56713	8.10307	0.464063	1
CATMA1A05500	At1g06470	7.52918	7.29684	0.23234	1	7.21518	7.31414	-0.0989634	1	6.73967	6.90631	-0.166644	1	6.76422	6.63325	0.130969	1	7.37852	7.19183	0.186683	1	7.61818	7.57269	0.0454893	1	6.94128	6.7672	0.174079	1	7.37768	7.54524	-0.167554	1	7.37923	7.16856	0.210677	1	7.562	7.46816	0.0938403	1	7.04868	7.04296	0.00572321	1	7.63872	7.65275	-0.0140274	1
CATMA1A05510	At1g06475	6.97866	6.81858	0.160078	1	7.10308	7.29379	-0.190708	1	6.71142	6.74922	-0.0378076	1	6.28374	6.16255	0.121186	1	6.98316	7.02613	-0.042961	1	6.79982	6.75073	0.049085	1	7.03946	7.00972	0.0297377	1	7.14422	6.926	0.218216	1	6.80355	6.72924	0.0743088	1	7.16937	7.08718	0.0821987	1	6.51912	6.66196	-0.142838	1	6.94906	6.98858	-0.0395213	1
CATMA1A05520	At1g06490	6.47455	6.51494	-0.0403871	1	6.35986	6.43326	-0.0734026	1	6.28984	6.33237	-0.0425261	1	6.03471	6.01153	0.0231796	1	6.54382	6.58545	-0.041632	1	6.3725	6.41531	-0.0428111	1	6.28928	6.28159	0.00769048	1	6.55132	6.61873	-0.067409	1	6.43077	6.46293	-0.0321609	1	6.7879	6.78751	0.000389305	1	6.27348	6.14371	0.129768	1	6.66548	6.60508	0.0603987	1
CATMA1A05540	At1g06510	7.86565	7.91209	-0.0464341	1	7.44302	7.32118	0.121842	1	7.72921	7.64428	0.0849287	1	7.30494	7.01274	0.292207	1	7.70022	7.59103	0.109185	1	7.94993	7.9482	0.00173808	1	7.42818	7.64522	-0.217033	1	8.15015	8.37796	-0.227809	1	7.72992	7.98449	-0.254565	1	7.92839	7.94371	-0.0153204	1	7.26701	7.16336	0.103644	1	7.86435	8.03584	-0.171487	1
CATMA1A05530	At1g06515	8.91306	8.98798	-0.0749255	1	8.71797	8.877	-0.15903	1	8.9581	8.89682	0.0612751	1	7.87241	8.06006	-0.187659	1	8.83412	8.67704	0.15708	1	8.99855	9.04567	-0.0471185	1	8.88447	9.03347	-0.148991	1	9.23525	9.30912	-0.0738704	1	8.897	8.98913	-0.0921217	1	9.14646	9.25731	-0.110854	1	8.30432	8.35209	-0.0477746	1	9.26531	9.23115	0.0341546	1
CATMA1A05550	At1g06520	6.78174	6.80529	-0.02355	1	6.66222	6.61551	0.04671	1	6.51876	6.58527	-0.0665051	1	6.23424	6.38657	-0.152332	1	6.7436	6.81477	-0.0711669	1	6.75127	6.64865	0.10262	1	6.48921	6.48972	-0.000505022	1	7.04416	7.14203	-0.0978681	1	6.87503	6.85803	0.017001	1	6.88178	6.97317	-0.0913877	1	6.53462	6.40786	0.126762	1	6.76042	6.80629	-0.0458662	1
CATMA1A05560	At1g06530	7.20214	7.48081	-0.27867	1	6.90804	7.00282	-0.0947744	1	6.94262	6.91348	0.0291451	1	6.75545	6.57179	0.183665	1	7.10777	7.34538	-0.237608	1	7.34093	7.14146	0.19947	1	7.46842	7.39855	0.0698689	1	7.64199	7.50498	0.137013	1	7.36537	7.39713	-0.0317558	1	7.58079	7.66043	-0.0796443	1	6.5503	6.77053	-0.220236	1	7.75397	7.556	0.197977	1
CATMA1A05570	At1g06540	6.44717	6.64429	-0.197124	1	6.78354	6.74497	0.0385751	1	6.52819	6.6886	-0.160412	1	6.13501	6.28664	-0.151632	1	6.75662	6.74886	0.00775729	1	6.66801	6.5901	0.0779127	1	6.63601	6.70398	-0.0679634	1	6.53757	6.69185	-0.154278	1	6.54599	6.37463	0.171361	1	6.79498	6.78484	0.010135	1	6.28318	6.18111	0.102072	1	7.13535	6.98696	0.148393	1
CATMA1A05590	At1g06550	9.03741	9.09167	-0.0542537	1	8.52931	8.68253	-0.153214	1	8.34467	8.61759	-0.272917	1	7.51623	7.43161	0.0846183	1	8.68263	8.51317	0.169459	1	8.18673	8.34471	-0.157978	1	8.15169	7.95862	0.193068	1	7.76288	8.53713	-0.774252	0.00182811	7.46954	8.0848	-0.61526	0.226207	8.96317	8.6626	0.300572	1	7.64576	8.15298	-0.507216	1	8.59481	8.38741	0.207396	1
CATMA1A05610	At1g06560	7.20066	7.11419	0.0864664	1	7.01165	7.14946	-0.137819	1	6.6316	6.79214	-0.160544	1	6.47947	6.45671	0.0227611	1	11.3979	11.2866	0.111297	1	10.994	11.1028	-0.108766	1	10.3234	10.7614	-0.438044	1	10.7965	11.2855	-0.489004	1	10.7298	11.1556	-0.425752	1	11.1024	11.319	-0.216536	1	10.4625	10.6248	-0.162273	1	10.7702	11.3267	-0.556476	1
CATMA1A05615	At1g06570	10.1691	10.9632	-0.794127	0.000584476	10.9359	9.73126	1.20468	0	10.7375	10.2373	0.500218	1	10.0035	10.8254	-0.821932	0.0218718	9.84205	10.0133	-0.171214	1	11.5052	11.4241	0.0811008	1	9.57467	10.8081	-1.23343	0.000112716	11.9831	11.5147	0.468363	1	11.4416	11.7513	-0.309684	1	10.3224	11.3456	-1.02327	1.57447e-06	11.347	9.51813	1.82886	0	10.6707	11.195	-0.524332	1
CATMA1C71068	At1g06580	6.96889	6.84954	0.119358	1	6.27332	6.14426	0.129061	1	6.44935	6.6479	-0.198551	1	6.27593	6.38044	-0.104508	1	7.10377	7.20166	-0.097889	1	6.96467	6.68893	0.275742	1	6.49136	6.38554	0.105824	1	6.90552	6.73353	0.171995	1	6.99995	7.04216	-0.0422029	1	7.31347	6.87273	0.440735	1	6.47416	6.26561	0.208553	1	6.99349	7.05834	-0.0648568	1
CATMA1A05630	At1g06590	7.09241	7.17074	-0.0783336	1	7.8523	7.78437	0.0679271	1	7.1229	7.09621	0.0266925	1	6.74407	6.72879	0.0152857	1	6.46912	6.4977	-0.0285863	1	6.3278	6.46512	-0.13732	1	7.06503	6.75155	0.31348	1	7.21542	7.21736	-0.00193085	1	6.87583	7.0943	-0.218475	1	7.93089	7.99702	-0.0661272	1	6.95452	6.87952	0.0750003	1	7.41568	7.47543	-0.0597553	1
CATMA1A05650	At1g06620	7.86277	7.35411	0.50866	1	7.53172	7.65702	-0.125302	1	7.16131	7.41249	-0.251178	1	6.83907	6.82578	0.0132918	1	7.61032	7.55582	0.0545	1	7.93805	7.80501	0.13304	1	7.1029	7.04888	0.0540128	1	7.54762	7.82648	-0.278861	1	7.10996	7.55655	-0.446594	1	7.79209	7.3867	0.405396	1	7.40074	7.25898	0.14176	1	7.44108	7.45294	-0.0118578	1
CATMA1C71069	At1g06630	7.25552	7.42031	-0.164794	1	6.88314	6.88683	-0.00368944	1	7.2126	7.27963	-0.0670259	1	6.7606	6.69005	0.0705557	1	6.5098	6.81618	-0.30638	1	6.85475	6.75682	0.0979249	1	6.67575	6.79852	-0.122774	1	6.90468	6.73701	0.167671	1	6.94699	7.12894	-0.181952	1	6.76663	6.76671	-8.68939e-05	1	6.33322	6.12425	0.208971	1	6.98633	7.04464	-0.0583135	1
CATMA1C71070	At1g06640	8.19419	8.09271	0.101477	1	6.88798	6.85345	0.0345256	1	7.96473	8.18985	-0.225118	1	7.30064	7.57946	-0.278823	1	8.18729	8.18697	0.000322289	1	8.62598	8.3573	0.268678	1	8.14235	8.08545	0.0569029	1	7.88619	8.05182	-0.165634	1	8.01007	8.02478	-0.0147131	1	8.28957	8.20465	0.0849188	1	6.88179	6.91186	-0.0300693	1	8.37537	8.69658	-0.321214	1
CATMA_GFT_00032	At1g06650	8.88828	9.05763	-0.169352	1	8.37506	8.18717	0.187883	1	9.0576	9.24988	-0.192281	1	7.95945	8.11568	-0.156234	1	8.78315	8.89166	-0.108508	1	9.45261	9.54468	-0.0920725	1	9.22088	9.09862	0.122256	1	8.78408	8.60252	0.181553	1	9.19594	9.02677	0.169166	1	8.76761	8.96237	-0.194754	1	8.52543	8.14308	0.382346	1	9.73554	9.90886	-0.173313	1
CATMA1A05700	At1g06660	6.70636	6.6058	0.100564	1	6.50399	6.47649	0.0275059	1	6.39921	6.15822	0.240992	1	6.11732	6.25872	-0.141399	1	6.52176	6.5556	-0.0338405	1	6.52492	6.39486	0.130063	1	6.26485	6.40895	-0.144099	1	6.69716	6.74344	-0.0462853	1	6.64191	6.66378	-0.0218754	1	6.83035	7.01652	-0.186179	1	6.34874	6.2545	0.0942422	1	6.70061	6.77673	-0.0761118	1
CATMA1A05710	At1g06670	9.85077	9.98264	-0.131867	1	9.40531	9.5998	-0.194499	1	8.80355	8.96437	-0.160819	1	8.17553	8.49158	-0.31605	1	9.7777	9.77907	-0.00136324	1	9.51474	9.45687	0.0578718	1	8.54191	8.79691	-0.255004	1	9.48628	9.81747	-0.331189	1	9.29924	9.88579	-0.586549	0.595366	10.0525	10.1319	-0.0794316	1	9.26337	9.69268	-0.42931	1	8.80269	9.11928	-0.316587	1
CATMA1A05720	At1g06680	11.4559	11.7796	-0.323682	1	11.2807	11.212	0.0687351	1	10.7608	11.1449	-0.384186	1	9.92222	10.4716	-0.549396	1	11.9416	11.7781	0.16347	1	11.7905	11.8021	-0.011609	1	10.5277	11.1075	-0.579789	1	11.3099	11.7943	-0.484411	1	11.1118	11.5409	-0.429028	1	11.7886	11.8884	-0.0998124	1	11.0965	11.2181	-0.121561	1	11.1095	11.5669	-0.457375	1
CATMA1A05730	At1g06690	8.5818	8.64409	-0.0622912	1	8.37196	8.54802	-0.176063	1	8.32664	8.407	-0.0803568	1	7.30673	7.36607	-0.0593474	1	8.76131	8.74008	0.0212356	1	9.01659	8.76684	0.249753	1	8.44671	8.40188	0.0448345	1	8.64418	8.47342	0.170761	1	8.54919	8.65023	-0.101039	1	8.88647	8.8406	0.0458682	1	8.13723	8.21071	-0.0734798	1	8.81774	8.89329	-0.0755595	1
CATMA1C71071	At1g06700	8.68099	8.63722	0.0437716	1	7.86797	7.82703	0.0409429	1	8.55142	8.59969	-0.0482704	1	7.82134	7.84505	-0.023714	1	8.72147	8.78026	-0.0587967	1	8.8012	8.79775	0.00344818	1	8.35486	8.43617	-0.081307	1	8.7804	9.03963	-0.259223	1	9.04802	9.15849	-0.110468	1	7.65503	8.27382	-0.618792	1	8.20902	7.24202	0.967005	0.00107462	7.71936	8.27467	-0.555308	1
CATMA1A05750	At1g06710	6.61472	6.69125	-0.0765274	1	6.77955	6.90272	-0.123174	1	6.5684	6.37091	0.197486	1	6.39457	6.46385	-0.0692831	1	6.82612	6.68822	0.137895	1	6.56376	6.76619	-0.20243	1	6.7281	6.645	0.0831059	1	7.13485	7.10159	0.0332533	1	6.70175	6.82645	-0.124703	1	6.9354	7.04795	-0.112555	1	6.46304	6.42264	0.0404017	1	7.16307	7.03615	0.126912	1
CATMA1A05780	At1g06720	6.69398	6.63847	0.0555157	1	6.6433	6.69574	-0.0524389	1	6.53325	6.50922	0.0240288	1	6.25129	6.09856	0.152729	1	6.83539	6.7285	0.10689	1	6.68997	6.53162	0.158351	1	6.62978	6.61635	0.0134297	1	6.50919	6.64156	-0.132374	1	6.68618	6.61204	0.0741451	1	7.06014	7.11536	-0.055223	1	6.56685	6.55575	0.0110946	1	7.61754	7.42284	0.194703	1
CATMA1A05790	At1g06730	8.28039	8.23721	0.0431849	1	8.25158	8.33812	-0.0865425	1	8.15122	8.11127	0.0399528	1	7.40801	7.27372	0.134287	1	8.23882	8.27206	-0.0332405	1	8.3139	8.33588	-0.0219837	1	8.25845	8.33072	-0.0722705	1	8.2804	8.47725	-0.196856	1	8.16114	8.21871	-0.0575674	1	8.5671	8.44528	0.121815	1	7.47779	7.42613	0.0516597	1	8.60857	8.52581	0.0827598	1
CATMA1A05800	At1g06750	10.7586	11.0169	-0.258285	1	10.0851	10.2332	-0.148044	1	10.1316	10.4495	-0.317873	1	9.35897	9.89459	-0.535622	1	10.7706	10.7477	0.0228324	1	10.7347	10.9036	-0.168907	1	10.0819	10.4213	-0.339414	1	10.5061	11.1022	-0.596106	0.955616	10.4601	11.0093	-0.54922	1	10.8416	11.0301	-0.188454	1	9.90614	10.1514	-0.245255	1	10.3454	10.9244	-0.578964	1
CATMA1A05820	At1g06760	8.65144	9.25913	-0.607685	0.547567	8.81522	8.91068	-0.0954602	1	9.18441	8.41922	0.765197	0.00326632	8.44054	8.22391	0.216633	1	8.72021	8.84519	-0.124984	1	8.9887	8.87664	0.112065	1	8.47418	9.25852	-0.784339	1	10.0137	9.58828	0.425421	1	9.21934	8.96306	0.256284	1	9.12165	9.94932	-0.827668	0.00346318	8.49106	8.6351	-0.144041	1	8.86306	8.71205	0.151013	1
CATMA1C71072	At1g06780	6.49145	6.54526	-0.0538129	1	6.35408	6.25146	0.102619	1	6.41354	6.27624	0.137306	1	6.22532	6.17649	0.0488345	1	6.58698	6.47071	0.116264	1	6.59768	6.44655	0.151123	1	6.40924	6.42795	-0.0187121	1	6.81649	6.61481	0.201681	1	6.9154	6.75583	0.159575	1	6.62866	6.78761	-0.158955	1	6.28177	6.06961	0.212161	1	6.92591	6.88276	0.0431543	1
CATMA1A05870	At1g06790	7.30334	7.12477	0.178565	1	6.48671	6.71644	-0.229721	1	6.96511	6.78011	0.185007	1	6.82245	6.83917	-0.0167199	1	7.22921	6.96291	0.266298	1	6.86124	6.83361	0.0276349	1	7.21086	6.94792	0.262938	1	7.24027	7.4023	-0.162037	1	7.47627	7.61285	-0.136584	1	7.56853	7.32016	0.248371	1	6.53217	6.93142	-0.399243	1	7.42217	7.27299	0.14919	1
CATMA1A05880	At1g06800	6.7545	6.71835	0.0361444	1	7.1293	7.00513	0.12417	1	6.48102	6.62233	-0.141311	1	6.29464	6.47456	-0.179925	1	7.16667	7.09776	0.0689182	1	6.51091	6.67646	-0.165552	1	6.78695	6.60169	0.185256	1	7.26688	7.20434	0.0625358	1	6.95459	6.90645	0.0481404	1	7.31858	7.422	-0.103422	1	6.43782	6.46725	-0.0294309	1	7.00332	6.80763	0.195689	1
CATMA_GFT_02503_N	At1g06810	6.45283	6.50565	-0.0528171	1	6.35315	6.06891	0.284245	1	6.15665	6.04046	0.11619	1	6.21485	6.22911	-0.0142557	1	6.49492	6.45085	0.0440689	1	6.17567	6.30271	-0.127035	1	6.09019	6.24908	-0.158889	1	6.76203	6.64237	0.119657	1	6.63564	6.57129	0.0643527	1	6.53395	6.54342	-0.00947664	1	6.21634	6.21982	-0.00347953	1	6.46286	6.5159	-0.0530412	1
CATMA1A05890	At1g06820	7.13156	7.2791	-0.147537	1	7.09694	6.9526	0.144342	1	6.61816	6.97161	-0.353451	1	6.54969	6.34226	0.207433	1	7.24321	7.17838	0.0648285	1	7.23928	7.33128	-0.0919996	1	6.61384	6.673	-0.0591578	1	7.33816	7.13562	0.202534	1	7.10661	7.33825	-0.231643	1	7.18104	7.38873	-0.20769	1	6.83699	6.62919	0.207796	1	7.24466	7.43959	-0.194931	1
CATMA1C71073	At1g06830	7.77145	7.30533	0.466112	1	7.32277	7.26151	0.0612636	1	7.72043	7.854	-0.13357	1	6.75911	6.77719	-0.0180864	1	7.77856	7.81168	-0.0331264	1	7.6159	7.93373	-0.317821	1	7.71603	7.62212	0.09391	1	7.49795	7.53039	-0.0324454	1	7.37292	7.65374	-0.280819	1	7.85506	7.5452	0.309857	1	6.92566	7.02102	-0.095361	1	8.20725	8.01883	0.188416	1
CATMA1A05910	At1g06840	6.88119	6.829	0.0521931	1	7.27165	7.20497	0.0666842	1	6.95423	6.84072	0.11351	1	6.48163	6.36222	0.119405	1	7.03	7.06678	-0.0367869	1	6.73114	6.86029	-0.129152	1	6.99105	6.99701	-0.00595703	1	7.30364	7.41027	-0.106636	1	7.09412	6.93088	0.163241	1	7.20714	7.11412	0.0930258	1	6.54166	6.69763	-0.155968	1	7.25928	7.04785	0.211433	1
CATMA1A05920	At1g06850	6.74715	6.84503	-0.0978735	1	6.76992	6.84974	-0.0798211	1	6.47405	6.59682	-0.12277	1	6.12057	6.24299	-0.122422	1	6.96278	6.88529	0.0774891	1	6.93817	6.87177	0.0664022	1	6.63959	6.42265	0.216946	1	7.15496	6.9239	0.23106	1	6.94942	6.86133	0.0880927	1	7.24724	7.1601	0.08714	1	6.6292	6.81332	-0.184112	1	7.00825	6.91337	0.0948798	1
CATMA1A05930	At1g06870	6.96876	7.24834	-0.279578	1	8.21358	7.86692	0.346659	1	7.38295	7.42361	-0.0406549	1	6.88826	6.58248	0.305776	1	7.36226	7.28958	0.0726805	1	7.79964	7.42071	0.37893	1	7.60201	7.54466	0.0573452	1	8.43932	7.84991	0.589411	1	7.80399	7.36386	0.44013	1	7.80374	7.90732	-0.103585	1	7.28318	6.70307	0.580108	1	7.70142	7.84693	-0.14551	1
CATMA1A05940	At1g06890	9.47642	9.36839	0.108025	1	9.47463	9.3586	0.116027	1	8.88731	8.91212	-0.0248153	1	8.69881	8.83691	-0.138098	1	9.28929	9.3971	-0.10781	1	9.94644	9.85683	0.0896109	1	8.96868	9.30387	-0.335189	1	10.2152	10.2361	-0.0209174	1	9.1823	9.1272	0.0551039	1	9.67895	9.68714	-0.00819046	1	9.25669	9.01051	0.246187	1	9.58072	9.49401	0.0867088	1
CATMA1A05960	At1g06900	8.03381	7.45635	0.577463	1	7.59869	7.8822	-0.28351	1	7.63273	7.46043	0.172299	1	6.93674	7.06115	-0.124413	1	7.90261	7.89306	0.00955061	1	7.95272	7.8812	0.0715208	1	7.7237	7.7819	-0.0581989	1	8.11705	8.08021	0.0368389	1	7.68324	7.5919	0.0913434	1	8.15364	7.68739	0.466257	1	7.4249	7.60733	-0.182425	1	7.86078	7.77785	0.0829275	1
CATMA1A05970	At1g06910	7.67941	7.24595	0.433463	1	7.03678	7.3218	-0.28502	1	7.27549	7.09604	0.179455	1	6.75551	6.70481	0.0507085	1	7.4342	7.49296	-0.0587524	1	7.54345	7.38429	0.15916	1	7.58854	7.44184	0.146702	1	7.59796	7.67851	-0.0805546	1	7.48205	7.30312	0.178932	1	7.70971	7.42726	0.282446	1	7.11836	7.19188	-0.0735162	1	7.63192	7.61947	0.0124479	1
CATMA1A05980	At1g06920	6.58891	6.58318	0.00573531	1	6.44005	6.30764	0.1324	1	6.299	6.40935	-0.110349	1	6.19149	6.10725	0.0842451	1	6.63108	6.58161	0.0494723	1	6.60255	6.4585	0.144055	1	6.39224	6.40001	-0.00777374	1	6.49832	6.48992	0.00839453	1	6.50902	6.47828	0.0307368	1	6.84889	6.77093	0.0779647	1	6.09762	6.16152	-0.0639027	1	6.51539	6.59999	-0.0845989	1
CATMA1A05990	At1g06923	6.80932	6.66196	0.147359	1	6.37637	6.39144	-0.0150743	1	6.52819	6.37101	0.15718	1	6.24259	6.24824	-0.00565414	1	6.67939	6.47216	0.207231	1	6.59832	6.54989	0.0484249	1	6.59932	6.4596	0.139724	1	6.753	6.75819	-0.00519703	1	6.65343	6.57278	0.0806514	1	6.87661	6.7728	0.103816	1	6.15449	6.3186	-0.16411	1	6.83426	6.95416	-0.119901	1
CATMA1C71074	At1g06925	6.52511	6.48252	0.0425845	1	6.48503	6.45423	0.0307941	1	6.43992	6.5199	-0.079977	1	6.18018	6.29745	-0.117261	1	6.87832	7.00301	-0.124687	1	6.50631	6.45051	0.0558092	1	6.55014	6.52909	0.0210549	1	6.79146	6.67615	0.115307	1	6.92434	7.20339	-0.279046	1	6.91719	6.92382	-0.00662375	1	6.27453	6.08341	0.191119	1	6.88781	6.85745	0.0303592	1
CATMA1A06000	At1g06930	6.36256	6.58871	-0.226152	1	6.30978	6.53594	-0.226158	1	6.29858	6.32055	-0.0219729	1	6.16861	6.24526	-0.0766522	1	6.62704	6.74487	-0.117822	1	6.47423	6.50124	-0.0270072	1	6.42442	6.51302	-0.0886074	1	6.44353	6.43403	0.00950443	1	6.53718	6.45742	0.0797614	1	6.58268	6.50881	0.0738612	1	6.3598	6.29224	0.0675638	1	6.4028	6.56306	-0.160256	1
CATMA1A06010	At1g06950	9.5679	9.36897	0.198929	1	8.58014	9.0121	-0.431958	1	9.22522	8.84753	0.377693	1	8.70628	8.3509	0.355374	1	9.51614	9.38695	0.129193	1	9.20924	9.23423	-0.0249919	1	9.10991	9.36136	-0.251451	1	9.32391	10.0974	-0.773479	0.00188459	9.00851	9.25669	-0.248171	1	9.60992	9.19108	0.418839	1	8.4196	9.237	-0.817396	0.0994428	9.51357	9.31833	0.195235	1
CATMA1A06020	At1g06960	7.61284	7.61711	-0.00427604	1	7.17491	7.45994	-0.285034	1	7.20023	7.24363	-0.0433971	1	6.66619	6.62297	0.0432172	1	7.44642	7.50185	-0.0554282	1	7.65314	7.53728	0.115858	1	7.17098	7.13345	0.037532	1	7.23618	7.23224	0.00394748	1	7.1179	7.15062	-0.0327136	1	7.66598	7.40359	0.262389	1	6.97835	7.12861	-0.150263	1	7.40196	7.62458	-0.222619	1
CATMA1A06030	At1g06970	8.52812	8.51301	0.0151112	1	8.19891	8.05287	0.14604	1	8.47989	8.52295	-0.0430618	1	8.26744	8.10563	0.161809	1	8.34645	8.18853	0.157917	1	9.05115	8.91136	0.139791	1	8.83238	8.81458	0.0177976	1	9.55983	9.49663	0.0632002	1	8.70721	8.46368	0.243522	1	8.75244	8.43727	0.315171	1	8.31125	7.95271	0.358541	1	9.12488	9.10224	0.0226354	1
CATMA1A06040	At1g06980	7.31944	7.15719	0.16225	1	7.66359	7.61537	0.0482263	1	6.88368	7.08611	-0.202431	1	6.67414	6.56619	0.107949	1	7.37364	7.38278	-0.00913875	1	7.2652	7.19615	0.0690537	1	7.20343	7.05662	0.146805	1	7.7383	7.67854	0.0597607	1	7.427	7.31756	0.109439	1	7.76753	7.66528	0.102255	1	7.13241	7.0493	0.0831154	1	7.46106	7.31997	0.14109	1
CATMA1A06060	At1g07000	8.96549	7.59297	1.37253	0	8.65956	8.99296	-0.333401	1	7.9671	8.09635	-0.129256	1	7.30902	7.58951	-0.280493	1	8.75066	8.80587	-0.0552108	1	8.75243	8.48782	0.264612	1	7.82381	7.93521	-0.111398	1	8.66841	8.55081	0.117602	1	8.4929	8.00677	0.486121	1	9.11582	8.06813	1.04769	5.40333e-07	8.25079	8.4311	-0.18031	1	8.19018	8.42716	-0.236976	1
CATMA1A06070	At1g07010	8.17494	8.31998	-0.145037	1	7.67293	7.77659	-0.103668	1	7.21238	7.36556	-0.153175	1	6.58269	6.88561	-0.302928	1	7.98898	8.08746	-0.0984769	1	8.09865	8.19622	-0.0975752	1	7.01539	7.14501	-0.129611	1	7.24601	7.30228	-0.0562616	1	8.22027	8.40438	-0.184112	1	8.3282	8.50575	-0.177552	1	7.8051	7.70769	0.0974056	1	7.62872	8.0597	-0.430979	1
CATMA1C71075	At1g07020	6.47316	6.69701	-0.223848	1	6.46284	6.49552	-0.0326765	1	6.68141	6.52556	0.155852	1	6.09715	6.08237	0.0147826	1	6.82105	6.86957	-0.048523	1	6.52424	6.37732	0.146924	1	6.47767	6.55153	-0.0738624	1	7.0232	6.92657	0.0966301	1	7.11872	7.15177	-0.0330516	1	6.85092	6.96758	-0.116654	1	6.25979	6.26462	-0.00482966	1	6.73109	6.95361	-0.222521	1
CATMA1A06090	At1g07025	6.71867	6.77816	-0.0594824	1	7.15623	7.08746	0.0687667	1	6.73406	6.6428	0.0912644	1	6.38894	6.22251	0.16643	1	7.10244	6.95888	0.14356	1	6.66699	6.67842	-0.0114294	1	6.61282	6.70692	-0.0940955	1	7.10299	7.02124	0.0817585	1	7.03927	7.07563	-0.0363598	1	7.36032	7.2773	0.0830183	1	6.49196	6.48369	0.00826315	1	7.30995	7.48639	-0.176434	1
CATMA1A06100	At1g07030	8.07521	8.20347	-0.128262	1	8.09677	7.9633	0.133469	1	7.84326	7.79175	0.0515107	1	7.40856	7.28493	0.123627	1	7.80978	7.78698	0.0227919	1	8.6775	8.38826	0.289243	1	7.86343	7.72954	0.133888	1	8.76398	8.55222	0.211763	1	8.27153	8.09497	0.176556	1	8.1072	8.04212	0.0650799	1	8.14713	7.64011	0.507014	1	8.2817	8.36232	-0.0806213	1
CATMA1A06110	At1g07040	9.76335	8.66526	1.09809	2.14787e-10	8.72944	9.43594	-0.706498	0.0243755	8.69032	8.35985	0.330469	1	8.57705	8.33452	0.242529	1	9.37621	9.58604	-0.209835	1	9.30058	9.22926	0.0713141	1	8.65365	8.96004	-0.306391	1	10.1768	9.94957	0.227278	1	8.87453	8.5324	0.34213	1	9.75551	8.89903	0.856483	0.001228	8.67406	8.96938	-0.29532	1	9.58564	9.38115	0.204489	1
CATMA1A06120	At1g07050	6.66881	6.54448	0.12433	1	6.82857	6.68057	0.148004	1	6.87287	6.50236	0.370513	1	7.45175	6.69311	0.758641	0.147533	6.63031	6.62019	0.0101265	1	6.55751	6.63119	-0.0736812	1	6.83063	7.04216	-0.211526	1	7.95642	8.53087	-0.574451	1	6.48884	6.66022	-0.171373	1	6.65784	6.79933	-0.141493	1	6.07562	6.40345	-0.327823	1	7.20401	6.76371	0.440305	1
CATMA1C71076	At1g07060	6.37868	6.30981	0.0688709	1	6.35821	6.26321	0.095001	1	6.20836	6.2087	-0.000340832	1	6.15877	5.92554	0.233229	1	6.54815	6.47547	0.0726794	1	6.33069	6.34882	-0.0181374	1	6.33671	6.20262	0.13409	1	6.33198	6.31904	0.0129397	1	6.5887	6.36185	0.226847	1	6.43142	6.53252	-0.101098	1	6.11823	6.2875	-0.169262	1	6.48677	6.62151	-0.134741	1
CATMA1A06140	At1g07070	7.68831	7.71558	-0.027277	1	6.98019	7.32839	-0.348206	1	7.49246	7.23969	0.252773	1	6.63442	6.47773	0.156698	1	7.691	7.70868	-0.0176822	1	7.71448	7.65985	0.0546334	1	7.87294	7.72341	0.149528	1	7.86425	8.12054	-0.256289	1	7.68492	8.0915	-0.406583	1	7.7683	7.78158	-0.0132768	1	6.53335	6.76376	-0.230409	1	8.24536	8.01523	0.230132	1
CATMA1A06150	At1g07080	10.0758	10.3943	-0.318491	1	9.60181	9.80764	-0.205833	1	9.87412	9.76699	0.107123	1	8.70791	8.75967	-0.0517686	1	9.89138	9.8733	0.018084	1	10.5794	10.2453	0.334016	1	10.0005	10.0003	0.000244415	1	10.3025	10.1292	0.173294	1	9.95954	9.98047	-0.0209377	1	10.0087	10.3098	-0.301145	1	9.48075	9.58824	-0.107487	1	10.2744	10.1688	0.105608	1
CATMA1A06160	At1g07090	7.39304	7.31664	0.0764	1	7.07114	6.89356	0.177583	1	7.17968	7.21476	-0.0350819	1	7.0353	6.73108	0.304225	1	7.15134	7.07465	0.0766841	1	7.13801	7.31969	-0.181682	1	7.66518	7.33025	0.334932	1	7.81249	7.65111	0.161382	1	7.24827	7.29476	-0.046482	1	7.39911	7.66505	-0.265937	1	6.61647	6.61092	0.00555148	1	8.11469	7.28652	0.828166	0.442489
CATMA1A06165	At1g07110	9.87039	9.75823	0.11216	1	8.99142	9.47554	-0.484112	1	9.18859	9.35495	-0.166361	1	8.21083	8.23591	-0.0250742	1	9.68436	9.56792	0.116438	1	9.69194	9.74667	-0.0547291	1	8.91641	9.29015	-0.373739	1	8.95969	9.5752	-0.615511	0.519923	9.37645	9.66146	-0.285009	1	9.80096	9.64487	0.156089	1	8.95091	9.44066	-0.489756	1	9.18199	9.68481	-0.502826	1
CATMA1A06170	At1g07120	6.74692	6.66381	0.083114	1	6.33514	6.46121	-0.126064	1	6.4201	6.46288	-0.0427835	1	6.27383	6.09069	0.183138	1	6.81014	6.79905	0.0110874	1	6.58831	6.59763	-0.00931949	1	6.57748	6.59499	-0.0175173	1	6.69694	6.63991	0.0570396	1	6.70353	6.61472	0.0888155	1	6.923	6.88302	0.0399736	1	6.17672	6.34889	-0.172175	1	6.95576	6.90673	0.0490306	1
CATMA1A06180	At1g07130	8.12742	7.91183	0.215592	1	8.71247	8.47646	0.236013	1	8.81572	8.56731	0.24841	1	7.82886	7.67783	0.151033	1	7.97285	8.06578	-0.092934	1	8.6418	8.69731	-0.0555141	1	9.00949	9.1695	-0.160015	1	8.98905	8.86524	0.123807	1	8.03261	7.93085	0.101753	1	8.37055	8.22443	0.146113	1	7.72587	7.60891	0.11696	1	9.36658	9.19016	0.176418	1
CATMA1A06190	At1g07135	10.5093	9.0796	1.42966	0	9.11031	10.3639	-1.2536	0	9.37957	9.40766	-0.0280861	1	8.67588	8.5396	0.136282	1	10.0866	10.3542	-0.26754	1	9.63333	9.70833	-0.0749972	1	9.62896	9.55596	0.072999	1	10.2011	9.94141	0.259679	1	9.26391	8.60335	0.660557	0.0450782	10.2459	9.07209	1.1738	1.46707e-09	8.88608	9.46005	-0.573977	1	10.0812	9.98165	0.0995785	1
CATMA1A06195	At1g07140	9.93733	9.77573	0.161595	1	9.06809	9.15886	-0.0907745	1	9.55147	9.37372	0.177745	1	9.4586	9.34634	0.112261	1	9.90119	9.89291	0.00828382	1	9.96646	9.92853	0.0379248	1	9.87904	9.82272	0.0563273	1	10.3296	10.3297	-0.000143424	1	10.2914	10.2282	0.0631282	1	10.1342	9.79998	0.33426	1	9.31353	9.26177	0.0517539	1	10.1964	10.1065	0.0898883	1
CATMA1A06200	At1g07150	7.23417	7.28674	-0.0525713	1	7.25061	7.03199	0.218615	1	7.04502	7.12085	-0.0758317	1	6.60416	6.58206	0.0221036	1	7.02894	7.18331	-0.154377	1	7.45113	7.41277	0.0383669	1	6.96332	7.28084	-0.317521	1	7.54639	7.59125	-0.044859	1	7.37479	7.60205	-0.227262	1	7.32876	7.34865	-0.0198866	1	6.88844	6.64031	0.248132	1	7.28211	7.40164	-0.119533	1
CATMA1A06210	At1g07160	6.86419	6.9005	-0.0363036	1	7.06259	7.05019	0.0123949	1	6.58215	6.62682	-0.0446682	1	6.29861	6.36273	-0.0641223	1	7.00915	6.93172	0.0774281	1	6.92869	6.8861	0.042595	1	6.92992	6.80934	0.120588	1	7.27766	6.91514	0.362528	1	6.8887	6.67402	0.214674	1	7.30388	7.33515	-0.0312695	1	6.13901	6.23022	-0.0912064	1	7.31097	7.30971	0.00126534	1
CATMA1C71077	At1g07170	8.14858	8.04079	0.107781	1	7.41354	7.26229	0.151244	1	8.27936	8.11625	0.163104	1	7.54084	7.50834	0.0325044	1	8.23351	8.14495	0.0885606	1	8.4409	8.4343	0.00659571	1	8.16025	8.3268	-0.166544	1	8.48154	8.44663	0.0349166	1	8.29951	8.53372	-0.234205	1	8.14899	7.97602	0.172974	1	7.64399	7.58431	0.0596712	1	8.78134	8.79381	-0.0124726	1
CATMA1A06230	At1g07180	7.32462	7.7704	-0.445778	1	7.45761	7.38095	0.076666	1	6.7522	6.94731	-0.195109	1	6.28096	6.45155	-0.17059	1	7.00816	7.45597	-0.447807	1	7.10437	7.26227	-0.157903	1	6.75034	6.87964	-0.129303	1	7.02774	6.89131	0.136433	1	7.43456	7.71159	-0.277032	1	7.5483	8.07991	-0.531614	1	7.11789	6.89798	0.21991	1	7.0659	7.19668	-0.130783	1
CATMA1C71078	At1g07190	6.59903	6.35162	0.24741	1	6.39373	6.19792	0.195807	1	6.26189	6.22404	0.0378421	1	6.26087	6.05907	0.201798	1	6.61949	6.63626	-0.0167654	1	6.41703	6.4734	-0.0563744	1	6.52508	6.55838	-0.0333021	1	6.63215	6.61796	0.0141871	1	6.66357	6.70002	-0.0364498	1	6.55835	6.69367	-0.13532	1	6.18229	6.08589	0.096403	1	6.82899	6.97428	-0.145284	1
CATMA1A06250	At1g07200	6.82732	6.87498	-0.0476566	1	7.05762	6.82068	0.236941	1	6.6469	6.62011	0.0267861	1	6.3306	6.39349	-0.0628947	1	6.705	6.6269	0.0780989	1	6.89177	6.91506	-0.0232898	1	6.6973	6.81777	-0.120471	1	7.25573	7.14612	0.109607	1	6.79553	7.04454	-0.24901	1	7.04713	7.13349	-0.0863671	1	6.43261	6.35269	0.0799155	1	7.12516	7.23273	-0.10757	1
CATMA1A06260	At1g07210	8.81933	8.70728	0.112053	1	8.361	8.43109	-0.0700946	1	8.08881	8.05589	0.0329243	1	7.61349	7.60107	0.0124215	1	8.50243	8.39222	0.110208	1	8.86524	8.56676	0.298476	1	8.15572	7.84303	0.312687	1	8.79944	8.8847	-0.0852633	1	8.30514	8.43163	-0.126492	1	8.8186	8.70277	0.115828	1	8.34158	8.34895	-0.00736983	1	8.37565	8.30995	0.0657041	1
CATMA1A06270	At1g07220	7.62408	7.6373	-0.0132141	1	7.63414	7.6627	-0.0285593	1	7.44769	7.13852	0.309176	1	7.35583	7.32112	0.0347182	1	7.53641	7.48714	0.0492681	1	7.49376	7.65621	-0.162449	1	7.47751	7.7001	-0.222585	1	8.02062	8.23384	-0.213215	1	7.39214	7.63634	-0.244199	1	8.03207	8.32076	-0.288696	1	7.14101	7.13755	0.00345717	1	8.22277	8.07932	0.143454	1
CATMA1A06280	At1g07230	8.00625	8.15345	-0.147192	1	8.531	8.18673	0.34427	1	8.18019	8.05893	0.121255	1	7.36217	7.50681	-0.144636	1	7.82549	7.93485	-0.109361	1	8.39984	8.28728	0.112564	1	7.70518	8.1303	-0.425118	1	8.3356	8.57431	-0.238715	1	8.10568	8.00958	0.0960991	1	8.25095	8.38725	-0.1363	1	7.90047	7.61535	0.285118	1	8.05789	8.30176	-0.243866	1
CATMA1A06290	At1g07240	9.49559	8.49255	1.00304	3.59922e-08	8.64691	9.22906	-0.582146	1	8.34242	8.38424	-0.0418256	1	8.21679	8.21851	-0.00171067	1	9.17302	9.16108	0.0119444	1	9.13637	9.13818	-0.00180426	1	8.6519	8.64101	0.0108978	1	9.95681	9.56667	0.390146	1	8.69052	8.20488	0.485644	1	9.63847	8.70789	0.930578	7.32237e-05	8.56685	8.84858	-0.281727	1	9.31244	9.03278	0.279665	1
CATMA1A06300	At1g07250	7.14249	7.12312	0.0193708	1	7.04138	6.95871	0.0826762	1	7.12861	7.01491	0.113704	1	6.51186	6.55601	-0.0441438	1	6.96083	6.85691	0.103916	1	7.20747	7.11626	0.0912129	1	7.15853	7.38316	-0.224637	1	7.2839	7.15566	0.128244	1	6.98086	7.00821	-0.0273435	1	7.39601	7.23503	0.160979	1	6.67058	6.72598	-0.0553948	1	7.37281	7.53653	-0.163727	1
CATMA1A06310	At1g07260	10.9402	10.9778	-0.0375399	1	10.6872	10.4715	0.215737	1	10.7659	10.7139	0.0519346	1	10.1465	10.0922	0.0543635	1	10.3691	10.4264	-0.0572495	1	10.9578	11.0351	-0.0773241	1	10.8648	10.9183	-0.0535393	1	11.5609	11.8603	-0.29936	1	11.0386	11.248	-0.209347	1	11.1793	11.2418	-0.0624185	1	10.2942	9.97743	0.316778	1	11.1365	11.0764	0.0600946	1
CATMA1A06320	At1g07270	8.53331	8.56592	-0.0326165	1	8.34179	8.15667	0.185127	1	8.46955	8.19525	0.274295	1	7.86573	7.82334	0.0423913	1	8.12604	8.11373	0.0123047	1	8.46508	8.6009	-0.135821	1	8.32937	8.59504	-0.265668	1	8.82495	9.07573	-0.25078	1	8.31772	8.50407	-0.186347	1	8.67079	8.78847	-0.117685	1	8.04757	7.81068	0.236892	1	8.60747	8.5195	0.0879688	1
CATMA1A06330	At1g07280	8.97971	9.67345	-0.693735	0.0287334	8.99361	8.38683	0.606779	0.703237	9.71924	9.24	0.479237	1	9.23132	9.11943	0.111889	1	8.5041	8.59869	-0.0945942	1	9.30181	9.65324	-0.35143	1	9.23154	9.82557	-0.594035	1	9.63814	10.557	-0.918896	3.71505e-06	8.6828	9.26192	-0.57912	0.759512	8.89319	9.63021	-0.737028	0.0726955	8.69163	8.14289	0.548735	1	9.72474	9.46166	0.263081	1
CATMA1C71079	At1g07290	6.61844	6.4796	0.138835	1	6.37323	6.51891	-0.145676	1	6.6035	6.50857	0.0949274	1	6.33391	6.19084	0.143065	1	6.36179	6.35323	0.00855573	1	6.21116	6.30639	-0.095234	1	6.30858	6.42946	-0.120876	1	6.39125	6.37037	0.0208799	1	6.55626	6.47425	0.0820091	1	7.51326	7.82707	-0.313803	1	6.80044	6.78163	0.0188065	1	7.95864	7.74936	0.209273	1
CATMA1A06370	At1g07300	7.56528	7.7154	-0.150129	1	7.30648	7.14727	0.159216	1	7.64344	7.3287	0.31474	1	7.07865	7.09873	-0.0200852	1	7.39133	7.38825	0.00307781	1	7.50169	7.58694	-0.0852576	1	7.39296	7.63526	-0.242297	1	7.64233	8.11497	-0.47265	1	7.327	7.46147	-0.13447	1	7.73218	7.74278	-0.0105973	1	7.09067	7.19804	-0.107378	1	7.64545	7.55633	0.0891175	1
CATMA1A06380	At1g07310	9.06365	8.97216	0.0914862	1	8.97324	8.74055	0.232694	1	9.55254	9.42015	0.132389	1	8.78878	8.97814	-0.189353	1	9.03148	9.06994	-0.0384551	1	9.85098	9.67355	0.177432	1	9.71996	9.76304	-0.0430814	1	10.2254	9.80592	0.419521	1	9.33789	9.28655	0.0513437	1	9.26626	9.24301	0.0232534	1	9.2285	8.59385	0.634653	1	9.97338	9.99075	-0.0173687	1
CATMA1A06385	At1g07320	10.9101	10.9294	-0.0192933	1	9.54435	9.70478	-0.160432	1	10.5951	10.748	-0.152892	1	9.47336	9.21783	0.255531	1	10.8145	10.7238	0.09068	1	10.8803	11.021	-0.140727	1	10.252	10.6912	-0.439185	1	10.36	10.8449	-0.484898	1	10.327	10.7147	-0.387699	1	10.8118	10.8094	0.00240393	1	9.63877	9.82651	-0.187737	1	10.5299	10.9377	-0.407744	1
CATMA1A06390	At1g07330	6.39206	6.50154	-0.109482	1	6.17658	6.04089	0.135685	1	6.18651	6.11928	0.0672315	1	6.2273	6.1573	0.0700015	1	6.26313	6.30883	-0.0457052	1	6.29859	6.47396	-0.175367	1	6.35383	6.49898	-0.145145	1	6.53481	6.51103	0.0237777	1	6.57932	6.57718	0.00213838	1	6.4322	6.44336	-0.0111514	1	6.21111	6.09495	0.116162	1	6.50673	6.57515	-0.0684264	1
CATMA1A06400	At1g07340	6.69708	6.69753	-0.000442691	1	7.14245	7.10504	0.0374129	1	6.74333	6.83739	-0.0940531	1	6.5375	6.30159	0.235909	1	7.025	7.00357	0.0214244	1	6.8494	6.89469	-0.0452936	1	7.35281	7.31535	0.0374637	1	7.27092	7.29559	-0.0246759	1	7.26428	7.3357	-0.0714239	1	6.84421	6.89862	-0.0544096	1	6.37734	6.35267	0.0246757	1	7.81256	7.51312	0.299439	1
CATMA1A06410	At1g07350	7.55632	7.73078	-0.174453	1	7.692	7.30001	0.391997	1	8.05253	8.20241	-0.149876	1	7.39523	7.43211	-0.036876	1	6.84901	6.8916	-0.0425931	1	7.71758	7.66022	0.0573624	1	7.34142	7.36041	-0.0189858	1	7.72531	7.073	0.652308	0.15611	7.37252	7.35962	0.0128957	1	8.01636	8.14687	-0.13051	1	7.72865	7.23326	0.495391	1	8.53923	8.52255	0.0166873	1
CATMA1A06430	At1g07360	8.05079	8.08959	-0.0387966	1	8.35767	8.36456	-0.00689789	1	8.33141	8.47893	-0.147517	1	7.86192	7.89427	-0.0323499	1	8.31315	8.44725	-0.134104	1	8.44837	8.42533	0.0230421	1	8.81753	8.89837	-0.0808439	1	8.88684	8.6747	0.212135	1	9.02717	8.88418	0.142992	1	8.73503	8.84098	-0.105947	1	7.84965	7.77573	0.0739181	1	8.90903	8.88795	0.0210855	1
CATMA1A06435	At1g07370	7.78435	7.67601	0.108345	1	7.18088	7.62127	-0.440394	1	7.30311	7.28223	0.0208766	1	7.15504	6.95966	0.195376	1	7.79435	7.71878	0.0755676	1	7.79896	7.68001	0.118955	1	7.70835	7.3032	0.405147	1	7.9345	8.15373	-0.219231	1	7.45455	7.72928	-0.274729	1	7.96485	7.86317	0.101681	1	7.13056	7.57289	-0.442325	1	7.82199	7.82209	-0.000102835	1
CATMA1A06440	At1g07380	7.56242	7.61713	-0.0547103	1	6.52791	6.57363	-0.0457223	1	6.63115	6.34285	0.2883	1	6.30783	6.36864	-0.0608004	1	6.69989	6.70949	-0.00960638	1	6.4635	6.45893	0.0045731	1	6.83853	6.72897	0.10956	1	6.5203	6.40157	0.11873	1	6.80117	6.77403	0.0271393	1	6.71959	6.88043	-0.160842	1	6.3072	6.29335	0.0138515	1	6.63761	6.71365	-0.0760363	1
CATMA1A06460	At1g07390	6.509	6.21581	0.293187	1	6.25151	6.24127	0.0102347	1	6.41565	6.06319	0.352455	1	6.15718	6.18835	-0.0311649	1	6.42351	6.49025	-0.0667416	1	6.39587	6.42244	-0.0265727	1	6.39193	6.56447	-0.172536	1	6.48386	6.55388	-0.0700182	1	6.67713	6.73087	-0.053742	1	6.54874	6.53712	0.0116204	1	6.05683	6.20214	-0.145306	1	6.71245	6.57543	0.137017	1
CATMA1A06480	At1g07410	6.92861	7.02767	-0.099064	1	6.4258	6.48872	-0.0629201	1	6.77163	6.66993	0.101704	1	6.60988	6.61039	-0.000511495	1	6.49841	6.6396	-0.141191	1	6.18367	6.31932	-0.135649	1	6.35842	6.21084	0.147578	1	6.32134	6.38216	-0.0608261	1	6.48176	6.30934	0.172422	1	7.00911	7.10155	-0.0924408	1	6.52948	6.25637	0.273112	1	7.43819	7.28998	0.14821	1
CATMA1A06500	At1g07430	6.54701	6.61194	-0.0649293	1	7.18391	6.91483	0.269072	1	6.92982	6.73201	0.197809	1	6.30324	6.27862	0.024624	1	6.67781	6.69452	-0.0167112	1	6.77415	6.81117	-0.0370148	1	7.17373	7.28416	-0.110429	1	6.61399	6.6672	-0.0532125	1	6.79757	6.74195	0.0556189	1	6.6829	6.88303	-0.200139	1	6.25137	6.2299	0.0214734	1	7.64287	7.50686	0.136014	1
CATMA1A06520	At1g07450	6.72638	6.69546	0.0309242	1	6.32893	6.15248	0.17645	1	6.34366	6.26116	0.0824923	1	6.22577	6.17244	0.0533355	1	6.48083	6.51299	-0.0321662	1	6.52203	6.50895	0.0130822	1	6.40535	6.23682	0.168529	1	6.47475	6.61226	-0.137508	1	6.62666	6.71796	-0.0913081	1	6.77334	6.84381	-0.0704682	1	6.23764	6.32171	-0.0840707	1	6.51912	6.62045	-0.10133	1
CATMA1A06530	At1g07460	6.56052	6.33998	0.220538	1	6.5658	6.47875	0.0870421	1	6.44705	6.41719	0.0298544	1	6.45107	6.33636	0.114711	1	6.67375	6.79238	-0.11863	1	6.59919	6.45813	0.141065	1	6.53179	6.61251	-0.0807243	1	6.65212	6.74358	-0.091461	1	6.80235	6.78752	0.0148318	1	6.55836	6.52424	0.0341245	1	6.1528	6.0118	0.141	1	6.90463	6.96058	-0.0559512	1
CATMA1A06550	At1g07473	6.65308	6.44216	0.210924	1	6.36732	6.15168	0.21564	1	6.06443	6.06998	-0.00554756	1	6.09481	6.15144	-0.0566266	1	6.50831	6.52895	-0.0206428	1	6.33566	6.45187	-0.116211	1	6.22253	6.21179	0.0107451	1	6.52709	6.61008	-0.0829919	1	6.50339	6.4458	0.0575884	1	6.6827	6.47721	0.205497	1	6.23346	6.15333	0.0801268	1	6.42744	6.40846	0.0189846	1
CATMA_GFT_02504	At1g07480	8.35097	8.40943	-0.058461	1	7.7667	7.92721	-0.160507	1	8.65279	8.61551	0.0372736	1	7.09256	7.01655	0.0760077	1	6.48775	6.3307	0.157047	1	6.33544	6.35777	-0.02233	1	6.24397	6.15572	0.0882502	1	6.45501	6.45932	-0.0043069	1	6.52402	6.39079	0.133231	1	8.7783	8.67219	0.10611	1	7.43842	7.58764	-0.149216	1	9.21698	9.30038	-0.083398	1
CATMA1A06570	At1g07485	6.38512	6.39099	-0.00587222	1	6.15393	6.33879	-0.184861	1	6.10572	6.17693	-0.0712153	1	6.10944	6.24495	-0.135505	1	6.40743	6.23719	0.170238	1	6.33835	6.27476	0.0635854	1	6.44016	6.47888	-0.0387202	1	6.63165	6.7703	-0.138653	1	6.74935	6.65309	0.0962561	1	6.50005	6.54052	-0.0404673	1	6.07645	5.92017	0.156282	1	6.60512	6.72722	-0.122101	1
CATMA1A06580	At1g07500	6.80482	6.86287	-0.058059	1	7.03718	7.15903	-0.121851	1	6.63785	6.7709	-0.133047	1	6.27085	6.29337	-0.0225176	1	7.09615	7.02319	0.0729551	1	6.84036	6.76607	0.074289	1	7.16856	7.12499	0.0435729	1	6.75711	6.73893	0.0181799	1	6.86236	6.84934	0.01302	1	7.16539	6.95964	0.205755	1	6.3667	6.5421	-0.175402	1	7.52079	7.46293	0.0578561	1
CATMA1A06590	At1g07510	8.64451	8.17268	0.471837	1	7.76349	8.0949	-0.331404	1	8.15606	8.04298	0.113079	1	7.49789	7.49748	0.000405918	1	8.63968	8.46162	0.178062	1	8.41892	8.21644	0.202485	1	8.45808	8.28927	0.168816	1	8.58493	8.59119	-0.00625766	1	8.67775	8.62728	0.0504642	1	8.7793	8.37725	0.402046	1	7.70966	7.97728	-0.267621	1	8.75647	8.5251	0.231371	1
CATMA1C71084	At1g07520	6.61545	6.64402	-0.0285745	1	6.08426	6.02492	0.0593399	1	6.2903	6.21711	0.073191	1	6.10243	6.2446	-0.142176	1	6.52668	6.61321	-0.0865302	1	6.56357	6.66658	-0.10301	1	6.15367	6.59715	-0.44348	1	6.77642	6.66537	0.111047	1	6.96385	6.90469	0.0591671	1	6.50478	6.39253	0.112247	1	6.15933	6.21024	-0.050907	1	6.34282	6.43737	-0.0945549	1
CATMA1A06610	At1g07530	8.73475	8.72022	0.0145291	1	7.77871	8.13156	-0.352848	1	8.41634	8.34881	0.0675288	1	7.9462	7.80131	0.144896	1	8.48729	8.53737	-0.0500812	1	8.74727	8.76298	-0.0157105	1	8.30528	8.32201	-0.01673	1	8.78764	9.09974	-0.312099	1	8.9601	8.69785	0.262245	1	8.93986	8.95708	-0.0172198	1	8.00873	8.06172	-0.0529938	1	8.74381	8.73115	0.012665	1
CATMA1A06620	At1g07540	6.65231	6.36576	0.286546	1	6.56391	6.49723	0.0666801	1	6.25462	6.27866	-0.0240454	1	6.18305	6.32718	-0.144126	1	6.51122	6.51179	-0.000573666	1	6.47807	6.35327	0.1248	1	6.40783	6.67722	-0.269387	1	6.62195	6.60271	0.0192482	1	6.44465	6.46677	-0.0221198	1	6.50826	6.62358	-0.115314	1	6.1011	6.17326	-0.0721631	1	6.73606	6.81332	-0.0772612	1
CATMA1A06630	At1g07550	6.57732	6.40351	0.173812	1	6.11567	6.29003	-0.17436	1	6.16404	6.27638	-0.112336	1	6.09071	6.24105	-0.150343	1	6.42523	6.33759	0.0876464	1	6.54379	6.48313	0.0606651	1	6.39611	6.50794	-0.111831	1	6.48593	6.59007	-0.104137	1	6.65943	6.57041	0.0890205	1	6.59146	6.66537	-0.0739086	1	6.1638	6.08006	0.0837363	1	6.48927	6.43418	0.0550893	1
CATMA1A06650	At1g07560	6.31105	6.46371	-0.152656	1	6.32215	6.32945	-0.00729042	1	6.20919	6.0924	0.116795	1	6.18876	6.31766	-0.128901	1	6.47181	6.55415	-0.0823435	1	6.24234	6.34604	-0.103701	1	6.4696	6.33609	0.133509	1	6.67172	6.65375	0.0179686	1	6.51652	6.47373	0.0427988	1	6.49206	6.51494	-0.0228844	1	6.14854	6.11897	0.0295678	1	6.65163	6.44542	0.206209	1
CATMA1A06670	At1g07570	7.87489	7.91012	-0.0352308	1	7.44933	7.25093	0.198407	1	7.76035	8.05247	-0.292126	1	7.03827	7.13792	-0.0996448	1	7.73401	7.63051	0.1035	1	8.07569	8.4394	-0.363712	1	7.58585	8.05637	-0.470525	1	7.5673	7.88444	-0.317145	1	7.98625	8.19232	-0.206069	1	7.96836	8.04192	-0.0735668	1	7.39341	7.36117	0.0322423	1	7.8983	8.25115	-0.352852	1
CATMA_GFT_06001	At1g07590	10.7948	10.6122	0.182546	1	9.39967	9.98858	-0.588911	1	10.2956	10.6944	-0.398792	1	9.72244	9.59624	0.126203	1	6.96213	6.86767	0.0944649	1	6.99023	7.03565	-0.0454194	1	7.10557	7.01005	0.0955211	1	6.86468	6.86958	-0.00490264	1	7.05923	7.06706	-0.00783324	1	10.7818	10.8001	-0.018312	1	10.1691	10.0917	0.0773606	1	10.7664	10.9779	-0.211459	1
CATMA1C71085	At1g07610	11.5415	11.5255	0.0160223	1	10.3165	10.7888	-0.472381	1	10.8762	11.3705	-0.494328	1	9.16604	9.27824	-0.112194	1	11.8285	11.8135	0.0150282	1	11.7594	11.5493	0.21001	1	11.1978	10.6641	0.533683	1	10.8711	10.7681	0.102982	1	11.8983	11.5785	0.319823	1	11.2599	11.276	-0.0160985	1	10.2366	10.3764	-0.139877	1	11.8173	11.9214	-0.104099	1
CATMA1A06690	At1g07615	7.23644	7.39048	-0.154039	1	7.06723	6.86091	0.206318	1	7.57892	7.30631	0.272609	1	6.93873	7.13273	-0.194001	1	7.54151	7.51906	0.0224448	1	7.35588	7.38395	-0.0280692	1	7.57227	7.75138	-0.17911	1	7.77127	8.02747	-0.2562	1	7.98191	8.11623	-0.134325	1	7.7655	7.78679	-0.0212976	1	6.67763	6.62199	0.0556373	1	7.98398	7.78756	0.196418	1
CATMA1A06705	At1g07640	8.94524	8.61244	0.332797	1	7.61495	8.10199	-0.48704	1	8.62498	8.46847	0.156512	1	7.96387	7.94571	0.018161	1	8.93774	8.99013	-0.0523993	1	8.88141	8.59825	0.28316	1	8.98934	8.79069	0.198643	1	8.99064	8.95493	0.0357165	1	9.24106	8.72318	0.517875	1	9.10957	8.65392	0.455651	1	8.133	8.27749	-0.144484	1	9.44336	9.14897	0.294385	1
CATMA1A06720	At1g07645	6.33909	6.4442	-0.105115	1	6.37442	6.28243	0.0919869	1	6.22295	6.29151	-0.0685613	1	6.31101	6.36881	-0.0578024	1	6.56099	6.53184	0.0291457	1	6.34533	6.46028	-0.114952	1	6.64786	6.70866	-0.0608008	1	6.42154	6.45088	-0.0293391	1	6.5813	6.59582	-0.0145238	1	6.55148	6.41338	0.138094	1	6.22559	6.21649	0.00909947	1	6.76478	6.80364	-0.0388599	1
CATMA1A06710	At1g07650	7.73423	7.15102	0.583202	1	7.23368	7.33208	-0.0983972	1	7.61024	7.42543	0.184808	1	6.86241	6.9152	-0.0527872	1	6.71208	6.78173	-0.0696513	1	7.07309	6.90158	0.171512	1	6.82023	6.96988	-0.149651	1	6.9102	6.96256	-0.0523605	1	7.6641	7.52569	0.138408	1	7.96927	7.53291	0.43636	1	6.92281	7.42652	-0.503703	1	7.7664	7.93384	-0.167449	1
CATMA_GFT_00040	At1g07660	9.95436	9.86141	0.0929519	1	8.30662	8.88528	-0.578664	1	9.36925	9.70489	-0.335641	1	8.77823	8.36751	0.410726	1	10.0723	10.1697	-0.0974572	1	9.46916	9.52624	-0.0570809	1	9.44656	9.07463	0.371922	1	9.761	9.74611	0.0148887	1	9.25053	9.52843	-0.277904	1	10.0238	9.99427	0.0294887	1	9.04	9.43496	-0.394961	1	9.98188	9.98769	-0.00581219	1
CATMA1A06746	At1g07690	6.44748	6.41666	0.030825	1	6.72432	6.83903	-0.114706	1	6.7119	6.62542	0.0864772	1	6.32448	6.29088	0.0336014	1	6.96847	6.88402	0.0844493	1	6.63356	6.42855	0.205006	1	6.78222	6.82591	-0.0436874	1	6.98785	6.93372	0.0541222	1	6.9361	7.00681	-0.0707116	1	6.81864	6.95507	-0.13643	1	6.20244	6.17139	0.0310494	1	6.98188	7.20885	-0.22697	1
CATMA1A06750	At1g07700	9.24822	9.20214	0.0460799	1	8.15871	8.30591	-0.147201	1	8.69477	8.89464	-0.199863	1	7.57948	7.99397	-0.414485	1	8.95795	9.16824	-0.210286	1	9.15489	9.16158	-0.00669104	1	8.85663	8.66995	0.186677	1	9.09779	8.54353	0.554256	1	9.69881	9.40831	0.2905	1	9.12437	9.20114	-0.0767637	1	8.32272	8.32998	-0.00725148	1	9.16214	9.10648	0.0556582	1
CATMA1A06760	At1g07705	6.72331	6.67861	0.0446983	1	6.47411	6.27234	0.201771	1	6.81253	6.79236	0.0201642	1	6.4431	6.42196	0.0211324	1	6.49484	6.69172	-0.196877	1	6.8467	6.65662	0.190082	1	6.75927	6.79543	-0.0361611	1	6.88615	6.9374	-0.0512528	1	6.93382	6.96531	-0.0314859	1	6.70694	6.76441	-0.0574673	1	6.36381	6.183	0.180807	1	6.88145	6.80371	0.0777421	1
CATMA1A06770	At1g07710	6.501	6.49487	0.00613071	1	6.32414	6.37033	-0.0461925	1	6.41254	6.35597	0.0565738	1	6.14426	6.12953	0.0147314	1	6.48208	6.29589	0.186194	1	6.43428	6.44101	-0.0067329	1	6.44046	6.49266	-0.0521945	1	6.60795	6.5054	0.102545	1	6.71136	6.54473	0.166627	1	6.59066	6.58207	0.008586	1	6.18024	6.19486	-0.0146255	1	6.76646	6.7524	0.0140509	1
CATMA1A06780	At1g07720	8.1691	7.87753	0.291564	1	7.2056	7.29594	-0.0903333	1	7.52407	7.81979	-0.295717	1	6.67427	6.49801	0.176254	1	7.7706	8.01579	-0.245198	1	7.80101	8.19165	-0.390637	1	7.75007	7.78363	-0.0335608	1	7.30739	7.63049	-0.323099	1	7.42026	7.3974	0.0228634	1	8.02536	7.79929	0.226075	1	6.89736	7.13377	-0.236408	1	7.85849	7.93017	-0.0716802	1
CATMA1A06790	At1g07725	6.6651	6.60547	0.0596342	1	6.37212	6.2328	0.139319	1	6.48607	6.48694	-0.000864024	1	6.28378	6.26489	0.0188889	1	6.47893	6.51475	-0.0358142	1	6.72678	6.53686	0.189923	1	6.59904	6.55219	0.0468508	1	6.85916	6.76972	0.0894425	1	6.74515	6.89214	-0.146992	1	6.79136	6.85209	-0.0607281	1	6.2477	6.38987	-0.142172	1	6.94124	6.83964	0.101594	1
CATMA1A06800	At1g07730	7.99189	7.89614	0.0957578	1	7.62893	7.4228	0.206125	1	8.0308	7.98578	0.045022	1	6.92366	6.94811	-0.0244456	1	7.29191	7.49428	-0.20237	1	8.2144	8.17845	0.0359429	1	8.036	8.22647	-0.190477	1	8.43006	8.29872	0.131336	1	7.95714	7.74261	0.214532	1	7.68601	7.91017	-0.224151	1	7.38649	6.73143	0.655057	1	8.37592	8.62988	-0.253957	1
CATMA1A06802	At1g07740	6.46216	6.32603	0.136128	1	6.33222	6.31721	0.0150134	1	6.55252	6.36285	0.189667	1	6.12788	6.32236	-0.19448	1	6.30741	6.37763	-0.0702133	1	6.44213	6.35804	0.0840858	1	6.66996	6.59761	0.0723559	1	6.61259	6.60281	0.00978522	1	6.58682	6.69142	-0.104605	1	6.73813	6.74765	-0.00951959	1	5.89275	6.15998	-0.267233	1	6.7303	6.75856	-0.0282657	1
CATMA1A06805	At1g07745	6.75883	6.53173	0.2271	1	6.45194	6.63686	-0.184915	1	6.41077	6.32881	0.0819598	1	6.31777	6.30524	0.0125314	1	6.35603	6.43017	-0.0741375	1	6.39144	6.30481	0.0866231	1	6.3893	6.40416	-0.0148504	1	6.5125	6.55465	-0.0421453	1	6.58415	6.52988	0.0542721	1	6.68247	6.82453	-0.142066	1	6.36086	6.25758	0.103282	1	6.76575	6.8491	-0.0833562	1
CATMA1A06820	At1g07750	7.51624	7.51635	-0.000107645	1	6.84237	7.11276	-0.27039	1	7.18103	6.98816	0.192871	1	6.75435	6.78308	-0.0287292	1	7.55314	7.59322	-0.0400836	1	7.3859	7.21295	0.172956	1	7.45267	7.38949	0.0631805	1	7.48456	7.49426	-0.00969194	1	7.89848	7.84304	0.0554456	1	7.66621	7.65443	0.0117809	1	6.88612	7.13673	-0.250606	1	7.66169	7.67151	-0.00981421	1
CATMA1C71087	At1g07770	11.607	11.5366	0.0703361	1	10.5452	10.8376	-0.292419	1	11.6164	11.5396	0.0767554	1	10.2556	10.0445	0.211112	1	12.1416	12.0899	0.0516729	1	11.7115	11.5233	0.1882	1	10.9707	11.1815	-0.210836	1	11.5676	11.9534	-0.385778	1	11.8429	12.27	-0.427098	1	11.5171	11.3788	0.138264	1	10.4399	10.79	-0.350023	1	11.4134	11.6644	-0.250969	1
CATMA1A06840	At1g07790	9.49618	9.48555	0.0106314	1	8.07195	8.70946	-0.637513	0.262343	8.83142	8.88473	-0.0533058	1	8.24002	8.19185	0.0481707	1	9.4437	9.5179	-0.0741939	1	9.20891	9.1757	0.0332079	1	8.99213	9.02117	-0.0290431	1	9.41282	9.18706	0.225758	1	8.96662	9.14718	-0.180553	1	9.4543	9.44099	0.0133002	1	8.3629	8.87341	-0.510514	1	9.44603	9.44972	-0.0036885	1
CATMA1A06847	At1g07810	6.44147	6.45636	-0.0148839	1	6.29199	6.40807	-0.116078	1	6.12881	6.09634	0.0324736	1	6.27725	5.98925	0.288001	1	6.42408	6.66156	-0.237478	1	6.446	6.26796	0.178041	1	6.28064	6.44317	-0.162528	1	6.61222	6.50443	0.107786	1	6.55036	6.48358	0.0667794	1	6.59612	6.56163	0.0344956	1	5.99595	6.06271	-0.0667558	1	6.60076	6.49121	0.109546	1
CATMA1A06862	At1g07840	7.68032	7.61313	0.0671911	1	7.1758	7.19694	-0.0211344	1	7.7249	7.55003	0.174871	1	7.23834	7.03847	0.199874	1	7.53832	7.54861	-0.0102945	1	7.90045	7.94767	-0.0472276	1	8.0278	8.01181	0.0159918	1	8.40714	8.19202	0.215111	1	8.06932	8.03539	0.0339246	1	7.7586	7.81419	-0.0555934	1	7.20421	7.23197	-0.0277584	1	8.22175	8.06175	0.160002	1
CATMA1A06865	At1g07850	6.93782	6.93631	0.00151073	1	7.4782	7.46552	0.0126768	1	7.15961	7.02317	0.136448	1	6.50864	6.58897	-0.0803306	1	7.26995	7.19404	0.0759092	1	7.09034	7.15133	-0.0609845	1	7.58587	7.47043	0.115437	1	7.2822	7.21859	0.0636049	1	7.51599	7.73679	-0.220794	1	7.51563	7.51149	0.00413253	1	6.08397	6.35196	-0.267984	1	7.9529	7.89026	0.062642	1
CATMA1A06867	At1g07860	7.05445	7.28519	-0.230743	1	7.48181	7.28846	0.193347	1	7.34855	7.31463	0.0339165	1	6.43271	6.67251	-0.239801	1	7.23129	7.1928	0.0384982	1	7.41683	7.39046	0.0263749	1	7.86569	7.73153	0.134168	1	7.57319	7.4899	0.083295	1	7.52354	7.60558	-0.0820425	1	7.35915	7.4212	-0.062057	1	6.56474	6.44052	0.124213	1	8.26254	8.17373	0.0888097	1
CATMA1A06870	At1g07870	7.73963	7.08668	0.652959	0.12146	6.57937	7.28819	-0.708822	0.022412	6.79844	6.76099	0.0374516	1	6.51861	6.39139	0.127225	1	7.70031	7.69965	0.000664133	1	7.37987	7.04711	0.332762	1	7.36308	6.95647	0.406602	1	7.11428	6.9859	0.128375	1	7.15477	7.15299	0.00177567	1	7.78402	7.18169	0.602331	1	6.75831	7.38171	-0.623399	1	7.62806	7.46345	0.164612	1
CATMA1A06872	At1g07880	8.22819	7.9237	0.304491	1	7.6284	7.84067	-0.212268	1	7.88313	7.90394	-0.0208152	1	6.65798	6.73486	-0.0768817	1	7.49512	7.66841	-0.173284	1	8.12296	8.10334	0.0196223	1	7.89598	8.10394	-0.207958	1	8.20723	8.19671	0.0105184	1	8.28268	7.91746	0.365221	1	7.97142	7.78943	0.181986	1	7.24862	7.3064	-0.0577814	1	8.37588	8.48237	-0.106485	1
CATMA1B06874	At1g07890	11.8355	11.5393	0.296179	1	11.4372	11.1776	0.259625	1	11.5023	11.4937	0.00864289	1	11.084	10.7521	0.331942	1	12.4286	12.4236	0.00499128	1	12.7271	12.8149	-0.0877761	1	12.6167	12.4769	0.13978	1	13.1258	12.9696	0.156208	1	13.4672	12.5939	0.873319	5.55279e-06	11.6152	11.3863	0.228896	1	10.9218	10.6836	0.238221	1	12.0995	11.8221	0.277452	1
CATMA1A06878	At1g07900	6.61453	6.6243	-0.00976596	1	6.77112	6.87445	-0.103335	1	6.76583	6.78635	-0.0205191	1	6.43795	6.55654	-0.118582	1	6.54841	6.58595	-0.0375433	1	6.2733	6.34847	-0.0751764	1	6.5576	6.39864	0.15896	1	6.69684	6.61216	0.084679	1	6.75637	6.64358	0.11279	1	7.459	7.35995	0.0990427	1	6.18256	6.22671	-0.0441463	1	7.52806	7.33548	0.192578	1
CATMA1A06880	At1g07910	6.96098	6.78853	0.172452	1	6.51888	6.6022	-0.0833191	1	6.5185	6.50409	0.0144154	1	6.36206	6.45988	-0.0978131	1	6.97427	6.76372	0.21055	1	6.73505	6.87004	-0.134987	1	6.80134	6.67524	0.126097	1	6.78949	6.99788	-0.208385	1	6.9513	7.08882	-0.137519	1	6.84712	6.81621	0.030909	1	6.38421	6.50594	-0.12173	1	7.03522	7.23405	-0.198822	1
CATMA1C71090	At1g07920	9.96883	9.79215	0.176675	1	8.67436	8.93935	-0.264991	1	9.52743	9.58937	-0.0619357	1	9.38781	9.1638	0.224011	1	9.35052	9.28679	0.0637321	1	9.71328	9.8864	-0.17312	1	9.54056	9.57573	-0.0351665	1	9.32354	9.65136	-0.327818	1	9.61245	9.81415	-0.201697	1	9.90474	9.63977	0.264972	1	8.94634	9.28033	-0.333993	1	9.86198	10.0474	-0.18547	1
CATMA1A06900	At1g07930	11.327	11.1792	0.147846	1	10.4608	10.6857	-0.224959	1	11.2403	11.1785	0.0617763	1	10.8919	10.4068	0.485081	1	11.6736	11.578	0.095616	1	11.3178	11.3615	-0.043649	1	11.1982	11.2029	-0.00465696	1	11.2195	11.617	-0.397508	1	11.576	11.7749	-0.198887	1	11.4242	11.1716	0.252544	1	10.4605	10.8795	-0.418988	1	11.574	11.46	0.113957	1
CATMA1A06910	At1g07940	11.137	10.9789	0.158086	1	10.1818	10.3875	-0.205748	1	10.7872	10.8919	-0.104652	1	10.2011	9.78475	0.416369	1	11.3895	11.2815	0.107946	1	10.9822	11.2152	-0.232978	1	10.9196	10.8241	0.0955406	1	11.4727	11.8063	-0.33366	1	11.6275	11.691	-0.0635692	1	10.9901	10.6573	0.33274	1	10.0814	10.3209	-0.239421	1	11.3547	11.2259	0.128876	1
CATMA1C71091	At1g07960	7.48529	7.31983	0.165462	1	6.8272	6.85279	-0.0255874	1	7.39862	7.39053	0.00808652	1	6.89116	7.03202	-0.140864	1	6.25392	6.23737	0.0165523	1	6.24814	6.26778	-0.0196428	1	6.4027	6.34841	0.0542951	1	6.37149	6.5044	-0.132913	1	6.5131	6.43243	0.0806697	1	7.41068	7.37814	0.0325355	1	6.97154	7.14656	-0.175017	1	8.01793	7.94599	0.0719366	1
CATMA1A06950	At1g07985	6.92313	7.11616	-0.193031	1	6.89566	6.8363	0.0593651	1	6.81764	6.75695	0.0606904	1	6.38739	6.3961	-0.00870961	1	7.09924	6.99256	0.106675	1	7.5045	7.02623	0.478265	1	7.22908	7.07705	0.152033	1	8.12422	7.38454	0.739679	0.00693251	7.77684	7.34241	0.43443	1	7.15739	7.35353	-0.19614	1	6.56708	6.33707	0.230007	1	7.7324	8.08698	-0.354585	1
CATMA1A06960	At1g07990	7.19056	7.23739	-0.0468354	1	6.51028	6.70234	-0.192064	1	7.11028	7.07779	0.0324908	1	7.10734	6.78568	0.321655	1	7.01019	7.07406	-0.0638695	1	7.59612	7.49325	0.102868	1	7.38888	7.45979	-0.0709058	1	7.3926	7.40658	-0.0139809	1	7.92017	7.97213	-0.0519606	1	7.43572	7.42795	0.00777583	1	6.86215	6.89508	-0.0329294	1	7.71434	7.74939	-0.0350437	1
CATMA1C71092	At1g08000	7.48484	7.19671	0.288136	1	6.87568	7.02569	-0.150009	1	7.2144	7.01612	0.19828	1	6.80748	6.64928	0.158197	1	7.34804	7.28474	0.0633037	1	7.33577	7.27828	0.0574946	1	7.18307	7.22559	-0.0425258	1	7.10552	7.20329	-0.097772	1	7.27971	7.27785	0.00185467	1	7.421	7.23556	0.185433	1	6.71398	6.72331	-0.00932425	1	7.53673	7.66606	-0.129327	1
CATMA1A06990	At1g08010	6.76213	6.73495	0.027177	1	6.7526	6.65723	0.0953722	1	6.63453	6.55495	0.0795832	1	6.53207	6.4241	0.107974	1	6.69026	6.77614	-0.0858808	1	6.75983	6.65439	0.105442	1	6.83794	6.89785	-0.0599065	1	6.99148	6.93036	0.0611175	1	6.87404	6.90844	-0.0344073	1	6.72138	6.70574	0.0156494	1	6.24999	6.45326	-0.203269	1	7.04065	7.02899	0.0116599	1
CATMA1A07000	At1g08030	6.93419	6.9296	0.00459165	1	6.40509	6.32962	0.0754679	1	6.98109	6.8004	0.180693	1	6.36034	6.5041	-0.143766	1	7.90552	7.58489	0.320633	1	7.73004	7.69006	0.0399749	1	7.61615	7.63289	-0.0167456	1	7.68963	7.7284	-0.0387732	1	8.0492	7.74471	0.304484	1	6.98416	7.20597	-0.221805	1	6.77905	6.64528	0.133769	1	7.08336	7.34556	-0.262207	1
CATMA1A07010	At1g08035	6.33464	6.28223	0.0524124	1	6.1993	6.39471	-0.195412	1	6.16292	6.02261	0.140318	1	6.07939	6.36959	-0.290198	1	6.62899	6.52684	0.102148	1	6.23937	6.25676	-0.0173903	1	6.28784	6.19116	0.0966794	1	6.30593	6.51956	-0.213635	1	6.38975	6.3055	0.0842559	1	6.39432	6.28735	0.106972	1	6.24047	6.2698	-0.0293355	1	6.56048	6.51188	0.0485932	1
CATMA1A07020	At1g08040	8.40183	8.27473	0.127102	1	7.0189	7.44007	-0.421169	1	7.45671	7.5259	-0.0691993	1	7.119	6.99839	0.120606	1	7.96857	8.00192	-0.0333526	1	7.78002	7.84711	-0.0670962	1	7.64857	7.55756	0.0910088	1	7.67658	8.11623	-0.439656	1	7.70331	7.7457	-0.0423864	1	8.41179	8.25852	0.153263	1	7.09966	7.52657	-0.426906	1	8.08499	8.02234	0.0626509	1
CATMA1A07030	At1g08050	6.68356	6.67846	0.00510016	1	6.76545	6.78365	-0.0182035	1	6.87042	6.77707	0.0933425	1	6.30641	6.33206	-0.0256432	1	6.69776	6.90819	-0.210426	1	6.62174	6.84444	-0.222699	1	7.04827	6.98247	0.0658011	1	7.1101	6.95628	0.153819	1	7.2453	6.67985	0.565448	1	6.93143	6.76529	0.166138	1	6.42321	6.23034	0.192868	1	7.45661	7.28207	0.174538	1
CATMA1A07035	At1g08060	6.67668	6.54653	0.130152	1	6.59297	6.55361	0.0393596	1	6.82983	6.83011	-0.000281744	1	6.38639	6.36189	0.0245004	1	6.64991	6.83946	-0.189555	1	6.49154	6.5983	-0.106762	1	6.86112	6.99636	-0.135232	1	6.92939	6.78921	0.140175	1	7.0394	6.93382	0.105576	1	6.84256	6.91382	-0.0712635	1	6.14667	6.13954	0.00712882	1	6.98003	6.91876	0.0612649	1
CATMA1C71094	At1g08065	6.32084	6.82501	-0.504166	1	6.37528	6.32848	0.0468005	1	6.19082	6.26204	-0.0712167	1	5.92188	6.06992	-0.148034	1	7.02777	6.58852	0.439246	1	6.29495	6.3107	-0.0157463	1	6.46912	6.34867	0.120451	1	6.25192	6.31056	-0.0586387	1	6.52031	6.49797	0.0223442	1	6.37339	6.47716	-0.103769	1	6.15695	6.15712	-0.000164555	1	6.65005	6.37964	0.270417	1
CATMA1A07050	At1g08070	6.89266	7.11623	-0.223568	1	7.40861	7.30915	0.0994684	1	7.39915	7.38553	0.0136256	1	6.2038	6.51325	-0.309442	1	7.34038	7.25967	0.0807103	1	7.09359	7.04867	0.0449227	1	7.494	7.44242	0.0515769	1	7.13693	7.11409	0.0228487	1	7.18466	7.20227	-0.0176105	1	7.71097	7.70629	0.00467016	1	6.22546	6.20874	0.0167238	1	7.90364	7.88944	0.0142002	1
CATMA1C71095	At1g08080	6.87457	6.99058	-0.116009	1	6.57162	6.60278	-0.031163	1	6.45067	6.34447	0.106194	1	6.19108	6.19406	-0.00298069	1	7.11092	6.99636	0.114554	1	6.81516	6.71629	0.0988704	1	6.82248	6.55652	0.265957	1	7.06604	6.90437	0.161675	1	7.34131	6.96837	0.372934	1	7.26448	7.21131	0.0531727	1	6.24027	6.19481	0.0454631	1	7.29487	7.25078	0.0440876	1
CATMA1A07063	At1g08090	6.50107	6.3566	0.144468	1	6.37039	6.2877	0.0826905	1	6.35901	6.34365	0.0153624	1	6.25598	6.22957	0.0264095	1	6.48532	6.53741	-0.0520895	1	6.52974	6.62792	-0.0981865	1	6.79933	6.71583	0.0834979	1	6.59786	6.45953	0.138331	1	6.70918	6.46023	0.248958	1	6.61397	6.58409	0.0298824	1	6.19829	6.17923	0.0190606	1	7.15621	6.72662	0.429586	1
CATMA1A07066	At1g08100	6.32098	6.3821	-0.0611222	1	6.57834	6.44967	0.12867	1	6.3708	6.2247	0.146103	1	6.22739	6.22088	0.00650683	1	6.38642	6.51829	-0.131865	1	6.35155	6.41863	-0.0670885	1	6.56439	6.60301	-0.038625	1	6.64992	6.67123	-0.0213181	1	6.74934	6.83979	-0.0904456	1	6.45758	6.58184	-0.124252	1	6.10937	6.19379	-0.0844191	1	6.82576	6.88566	-0.0598977	1
CATMA1C71096	At1g08110	9.65363	9.78049	-0.126862	1	8.68902	8.98605	-0.297031	1	9.83757	9.89172	-0.0541433	1	8.42381	8.56546	-0.141653	1	9.78167	9.75012	0.0315471	1	9.6066	9.7554	-0.1488	1	9.7465	9.86758	-0.121089	1	8.50654	8.57533	-0.0687804	1	8.86989	9.13941	-0.269526	1	9.42472	9.4271	-0.00238074	1	8.68645	8.94264	-0.25619	1	9.75774	9.9969	-0.239165	1
CATMA1C72268	At1g08120	6.87394	7.00668	-0.132739	1	6.37091	6.41942	-0.0485134	1	6.31804	6.48416	-0.166114	1	6.44203	6.30027	0.14176	1	7.95826	7.98096	-0.0226971	1	7.98671	8.10307	-0.116361	1	8.25933	8.0376	0.22173	1	7.68781	7.51037	0.177444	1	7.62452	7.62717	-0.00265261	1	7.60375	7.803	-0.199249	1	7.03789	6.65696	0.380934	1	8.90375	8.69952	0.204224	1
CATMA1A07100	At1g08125	7.64242	7.43717	0.205248	1	7.45666	7.69415	-0.237484	1	7.79136	7.74745	0.0439089	1	6.97868	6.97842	0.000268068	1	7.7831	7.7131	0.0699957	1	7.88005	7.9078	-0.0277469	1	7.94364	7.94155	0.00208391	1	7.84401	8.01374	-0.169733	1	7.95357	7.94677	0.00680388	1	7.74742	7.61868	0.128742	1	6.98472	6.9488	0.0359146	1	8.39326	8.21272	0.18054	1
CATMA1A07110	At1g08135	6.36322	6.47581	-0.112587	1	6.50325	6.33073	0.172519	1	6.18269	6.12954	0.0531485	1	6.34498	6.26661	0.078372	1	6.52236	6.51857	0.00379317	1	6.29285	6.48897	-0.196121	1	6.38214	6.57242	-0.190284	1	6.71035	6.57269	0.137654	1	6.84175	6.80996	0.0317935	1	6.69382	6.51099	0.182828	1	6.15916	6.09907	0.0600924	1	6.8018	6.78199	0.0198157	1
CATMA1A07120	At1g08140	6.46969	6.43554	0.0341594	1	6.26219	6.17403	0.0881623	1	6.28398	6.18206	0.101916	1	6.62704	6.68548	-0.0584461	1	6.38912	6.37572	0.0133931	1	6.3673	6.47341	-0.106117	1	6.49564	6.54995	-0.0543075	1	6.70653	6.91953	-0.213004	1	7.02987	6.93091	0.0989597	1	6.61517	6.56516	0.0500088	1	6.38217	6.46951	-0.087341	1	6.68841	6.8103	-0.121896	1
CATMA1A07130	At1g08150	6.35016	6.35478	-0.00462145	1	6.3972	6.36391	0.0332819	1	6.21367	6.31149	-0.0978188	1	6.14842	6.37318	-0.224757	1	6.36377	6.4161	-0.0523306	1	6.37265	6.32531	0.0473341	1	6.40866	6.32792	0.0807423	1	6.50346	6.3113	0.192161	1	6.49935	6.34351	0.155846	1	6.54733	6.52762	0.0197153	1	6.09256	6.14388	-0.0513199	1	6.63257	6.70405	-0.0714834	1
CATMA1A07140	At1g08160	7.06513	7.16158	-0.0964469	1	6.79638	6.90878	-0.112404	1	7.30125	7.11982	0.18143	1	6.72721	6.86002	-0.132808	1	7.36215	7.37395	-0.0117961	1	7.06427	7.09863	-0.0343633	1	7.41008	7.52569	-0.11561	1	7.2716	7.34265	-0.0710552	1	7.61552	7.59965	0.0158642	1	7.56883	7.44359	0.125241	1	6.63253	6.85468	-0.222156	1	7.59567	7.66682	-0.0711473	1
CATMA1A07150	At1g08165	6.54364	6.56022	-0.0165798	1	6.22535	6.07877	0.146586	1	6.1696	6.132	0.0375959	1	6.09855	6.12655	-0.0280085	1	6.24871	6.38045	-0.131737	1	6.23989	6.44085	-0.200952	1	6.26698	6.36969	-0.102712	1	6.47014	6.69507	-0.22493	1	6.60508	6.65638	-0.0513029	1	6.6522	6.58963	0.0625696	1	6.06224	6.13076	-0.0685147	1	6.56778	6.57681	-0.00902629	1
CATMA1A07160	At1g08170	6.49589	6.36549	0.130399	1	6.67554	6.78273	-0.107196	1	6.38311	6.31038	0.0727255	1	6.37738	6.20517	0.172208	1	6.67814	6.77374	-0.0955971	1	6.58639	6.54229	0.0441032	1	6.87053	6.67035	0.200179	1	7.01181	7.11767	-0.105855	1	6.81716	6.77035	0.0468079	1	6.74166	6.87347	-0.131813	1	6.27476	6.02749	0.247275	1	6.9564	7.25559	-0.29919	1
CATMA1A07170	At1g08180	6.53116	6.78788	-0.256716	1	6.48672	6.61725	-0.130528	1	6.66746	6.671	-0.00354366	1	6.41545	6.29849	0.116959	1	6.57298	6.52893	0.0440536	1	6.73355	6.49134	0.242206	1	6.8315	6.78674	0.0447593	1	6.70239	6.69673	0.00565178	1	6.88696	6.79995	0.0870071	1	6.73075	6.83599	-0.105238	1	6.21914	6.0931	0.126047	1	6.91219	6.93859	-0.0263997	1
CATMA1A07180	At1g08190	8.29318	8.44582	-0.152648	1	7.72318	7.82716	-0.103978	1	8.10324	8.02056	0.0826738	1	7.19054	7.31226	-0.121715	1	8.53352	8.20141	0.33211	1	8.47891	8.42701	0.0519007	1	8.16395	8.36462	-0.200672	1	7.6826	8.04062	-0.358019	1	8.22607	8.11672	0.109356	1	8.51937	8.39945	0.119924	1	7.59826	7.88992	-0.291665	1	8.66998	8.57805	0.091926	1
CATMA1A07190	At1g08200	9.85521	9.58521	0.270006	1	9.30914	9.08768	0.221466	1	9.56093	10.0708	-0.509876	1	8.30994	8.74257	-0.432632	1	9.77634	9.82186	-0.0455206	1	10.3574	10.2828	0.0745432	1	9.58184	9.55897	0.0228713	1	9.47554	9.56607	-0.0905246	1	9.26634	9.3722	-0.105857	1	9.97918	9.64793	0.331258	1	9.2942	9.0627	0.231494	1	9.97032	10.4655	-0.495177	1
CATMA1A07200	At1g08210	7.76643	7.69894	0.0674958	1	7.01972	7.11527	-0.0955552	1	7.96357	7.6977	0.265873	1	7.26355	7.11498	0.148573	1	7.70014	7.75558	-0.0554327	1	7.90506	7.91511	-0.0100478	1	7.61832	8.1075	-0.489182	1	8.27345	8.61538	-0.341924	1	7.74718	8.09212	-0.344939	1	7.58714	7.65975	-0.0726076	1	7.1629	7.23049	-0.0675848	1	7.85224	8.06554	-0.213301	1
CATMA1A07210	At1g08220	7.21115	6.94542	0.265735	1	7.10286	7.08411	0.0187532	1	7.0572	7.06204	-0.004843	1	6.74312	6.66655	0.0765647	1	6.97234	6.97	0.00233415	1	7.24753	7.22326	0.0242661	1	7.316	7.26642	0.0495728	1	7.59137	7.46848	0.122888	1	7.30169	7.26895	0.0327407	1	7.21232	7.11921	0.0931049	1	6.95119	6.76581	0.185388	1	7.78957	7.62098	0.168594	1
CATMA1A07230	At1g08230	6.46908	6.31805	0.151033	1	6.11291	6.08965	0.0232677	1	6.09505	5.98709	0.107954	1	6.05047	6.04651	0.00396065	1	8.29064	8.20947	0.0811709	1	8.49176	8.2136	0.278156	1	8.49915	8.05471	0.444445	1	8.53806	8.31232	0.225738	1	8.58036	8.37753	0.20283	1	8.39794	8.35294	0.0450003	1	7.44899	7.67756	-0.228567	1	8.7914	8.67015	0.121255	1
CATMA1A07240	At1g08250	6.49227	6.60804	-0.115761	1	6.59394	6.61789	-0.0239552	1	6.71194	6.8018	-0.0898517	1	6.31389	6.44543	-0.131541	1	6.77473	6.80243	-0.0276939	1	6.48725	6.71331	-0.226062	1	6.67652	6.82265	-0.146132	1	6.7859	6.79068	-0.00477637	1	6.9643	7.16123	-0.196925	1	6.64021	6.54187	0.098341	1	6.27202	6.31869	-0.0466674	1	7.19939	7.31675	-0.117357	1
CATMA1A07250	At1g08260	6.43312	6.39636	0.0367578	1	6.11885	6.15172	-0.0328667	1	6.02015	6.08346	-0.0633065	1	6.21883	6.31068	-0.091849	1	6.35277	6.28903	0.0637387	1	6.42404	6.24869	0.175356	1	6.20236	6.21708	-0.0147203	1	6.47257	6.51726	-0.0446893	1	6.45922	6.42795	0.0312706	1	6.36879	6.5358	-0.167011	1	6.08148	5.97664	0.10484	1	6.40911	6.41993	-0.0108219	1
CATMA1A07270	At1g08280	7.07374	7.23548	-0.161738	1	8.26563	8.10802	0.157608	1	7.78746	7.92045	-0.132991	1	6.54191	6.51924	0.0226664	1	7.44889	7.38259	0.0663023	1	7.66273	7.78296	-0.120234	1	8.37313	8.33372	0.0394175	1	7.55162	7.60133	-0.049715	1	7.77952	7.88573	-0.106211	1	7.56312	7.59658	-0.0334618	1	6.42428	6.39022	0.0340625	1	8.76779	8.80938	-0.0415899	1
CATMA1A07280	At1g08290	6.80509	6.76962	0.035472	1	6.60828	6.69771	-0.0894351	1	6.50428	6.63449	-0.130214	1	6.08965	6.28087	-0.191217	1	6.88814	6.80583	0.0823108	1	6.74845	6.54697	0.201478	1	6.87577	7.07888	-0.203109	1	6.57849	6.73638	-0.157887	1	6.88018	6.80848	0.0717044	1	7.21733	7.18487	0.0324648	1	6.27864	6.2806	-0.0019572	1	7.11247	6.99528	0.117189	1
CATMA1C71099	At1g08340	6.9342	6.7901	0.1441	1	6.45928	6.55354	-0.0942636	1	6.66266	6.71283	-0.0501675	1	6.44624	6.43649	0.00975695	1	6.78156	6.65181	0.129746	1	6.78125	6.74983	0.0314177	1	6.79688	6.83099	-0.0341065	1	6.80917	6.89401	-0.0848325	1	6.74742	6.87903	-0.131611	1	6.91905	6.8313	0.0877454	1	6.33993	6.35498	-0.0150495	1	7.11798	7.00294	0.115042	1
CATMA1A07340	At1g08350	6.81854	6.73026	0.0882778	1	6.48583	6.44361	0.0422133	1	6.26768	6.36512	-0.0974394	1	5.89271	6.03694	-0.144233	1	7.65644	7.60435	0.05209	1	7.51719	7.6531	-0.135912	1	7.33076	7.37873	-0.0479778	1	7.39977	7.73871	-0.338937	1	7.81453	7.896	-0.0814701	1	8.051	7.81338	0.237619	1	7.5309	7.31513	0.215766	1	7.66421	7.69287	-0.0286674	1
CATMA1C71101	At1g08360	11.0906	11.1451	-0.0545285	1	9.88229	10.251	-0.368675	1	11.0281	10.9418	0.0863293	1	9.87241	9.59897	0.273442	1	11.5122	11.4608	0.0513806	1	11.0917	11.1956	-0.103945	1	10.9017	10.9316	-0.0299346	1	10.949	11.5435	-0.594555	1	11.3863	12.1244	-0.7381	0.00222684	11.0522	11.0642	-0.0120206	1	9.92345	10.5086	-0.585113	1	11.6572	11.3864	0.270776	1
CATMA1A07355	At1g08370	8.77852	8.58645	0.192067	1	8.19639	8.34044	-0.144051	1	8.26205	8.22191	0.0401467	1	7.83262	7.93365	-0.101029	1	8.53801	8.44212	0.0958986	1	9.17508	8.95406	0.221019	1	8.07973	8.46492	-0.385186	1	9.06871	8.8491	0.219607	1	8.39094	8.43548	-0.0445462	1	8.87987	8.57439	0.305483	1	8.50026	8.49567	0.00459061	1	8.80051	9.11207	-0.311561	1
CATMA1A07360	At1g08380	13.0646	13.2244	-0.159733	1	12.5866	12.544	0.0426773	1	12.3104	12.5397	-0.229267	1	11.0776	12.0007	-0.923051	0.000771366	13.0051	13.0238	-0.0187146	1	12.9958	12.8885	0.107294	1	12.0174	12.3155	-0.298062	1	12.7082	12.6562	0.0519994	1	12.7187	13.033	-0.314353	1	12.9421	13.0978	-0.155738	1	12.5987	12.7061	-0.107377	1	12.3668	12.7905	-0.423698	1
CATMA1A07370	At1g08390	7.28763	7.39409	-0.106465	1	7.11306	7.06463	0.0484382	1	6.76282	6.69475	0.068075	1	6.47744	6.57205	-0.0946185	1	7.17813	7.11518	0.0629531	1	6.98837	6.94987	0.0384979	1	6.89035	6.71188	0.17847	1	7.29861	7.09493	0.203683	1	7.12027	7.26337	-0.143095	1	7.63258	7.81437	-0.181785	1	6.60947	6.8139	-0.204428	1	7.42316	7.5128	-0.0896343	1
CATMA1A07380	At1g08400	7.53698	7.49656	0.0404258	1	8.16989	8.11705	0.0528381	1	7.67663	7.56403	0.112599	1	6.85292	6.9321	-0.0791837	1	7.67595	7.64908	0.0268675	1	7.6317	7.57184	0.0598576	1	7.716	7.75262	-0.0366174	1	8.14118	8.18558	-0.0444036	1	7.64718	7.77526	-0.128088	1	8.14737	8.11033	0.0370426	1	7.11515	7.07735	0.0377979	1	7.9241	8.00553	-0.0814374	1
CATMA1A07390	At1g08410	7.5058	7.23604	0.269762	1	7.50907	7.42167	0.0874024	1	7.09732	7.00835	0.0889697	1	6.82629	6.6502	0.176091	1	7.43349	7.27013	0.163354	1	7.16915	7.14805	0.0210976	1	7.31568	7.09675	0.218931	1	7.72606	7.95915	-0.233084	1	7.23331	7.33244	-0.0991249	1	7.59799	7.59101	0.00697551	1	6.81373	7.29462	-0.480896	1	7.78286	7.46316	0.319692	1
CATMA1A07400	At1g08420	6.97123	6.79839	0.172839	1	7.00201	6.92997	0.0720457	1	6.73623	6.93011	-0.193882	1	6.44054	6.42281	0.0177254	1	6.90032	6.82624	0.0740838	1	6.77953	6.72849	0.0510392	1	6.96922	6.97134	-0.00212291	1	7.12078	6.91875	0.202032	1	6.92015	6.78357	0.136576	1	6.98685	6.97946	0.00738732	1	6.31084	6.25144	0.0594044	1	7.25265	7.19599	0.0566572	1
CATMA1A07410	At1g08430	6.70347	6.6316	0.0718637	1	6.26187	6.32412	-0.0622417	1	6.26688	6.30172	-0.0348372	1	6.12395	6.08626	0.0376976	1	6.53418	6.54946	-0.0152781	1	6.48368	6.61685	-0.133165	1	6.5635	6.47026	0.0932357	1	6.61496	6.63042	-0.0154598	1	6.59567	6.49348	0.102182	1	6.76033	6.69634	0.0639866	1	6.24278	6.23994	0.0028395	1	6.80393	6.82953	-0.0255935	1
CATMA1C71102	At1g08440	6.31347	6.30277	0.0106981	1	6.21823	6.17435	0.0438842	1	6.0652	6.07549	-0.010295	1	6.04851	6.06795	-0.0194418	1	6.40816	6.2964	0.111763	1	6.23256	6.34412	-0.111554	1	6.178	6.2756	-0.0975955	1	6.20868	6.25949	-0.0508078	1	6.24989	6.16836	0.0815324	1	6.37613	6.31437	0.0617537	1	6.00745	6.14218	-0.134722	1	6.44797	6.45908	-0.0111112	1
CATMA1A07425	At1g08450	7.72941	7.77487	-0.0454608	1	7.53846	7.30972	0.228741	1	7.27377	7.66905	-0.395284	1	6.84689	6.76018	0.0867066	1	7.26364	7.46881	-0.205164	1	8.00336	8.18815	-0.184791	1	7.49954	7.43638	0.063159	1	7.43548	7.45499	-0.0195104	1	7.45863	7.52092	-0.0622961	1	7.35205	7.6832	-0.331143	1	7.11382	6.94535	0.168467	1	7.63753	7.70625	-0.0687184	1
CATMA1A07430	At1g08460	8.40509	8.41856	-0.0134673	1	7.92165	7.9655	-0.043846	1	8.37703	8.22469	0.152343	1	7.43954	7.40734	0.0321988	1	8.05196	8.2346	-0.182641	1	8.42299	8.3447	0.0782944	1	8.18718	8.35617	-0.168984	1	8.58903	8.57771	0.0113245	1	8.44705	8.62495	-0.177901	1	8.43694	8.47248	-0.0355386	1	7.63071	7.54221	0.088499	1	8.46986	8.55081	-0.080954	1
CATMA1A07435	At1g08465	6.78841	6.90743	-0.119015	1	6.63034	6.73191	-0.10157	1	6.59824	6.67045	-0.0722119	1	6.59604	6.25066	0.34538	1	6.82963	6.83789	-0.00826	1	6.93083	6.80769	0.123145	1	6.76021	6.79545	-0.0352399	1	6.85153	6.93815	-0.0866203	1	6.79599	6.71088	0.0851081	1	6.79846	6.91692	-0.118455	1	6.52675	6.57295	-0.0462015	1	6.80983	6.73653	0.0732987	1
CATMA1A07440	At1g08470	7.80935	8.03188	-0.222536	1	7.31988	7.17897	0.140911	1	7.38235	7.69715	-0.314806	1	7.11501	6.93752	0.177498	1	7.30627	7.45046	-0.144182	1	7.84618	8.04453	-0.198355	1	7.54034	7.65672	-0.116385	1	7.83825	8.11295	-0.274702	1	7.40195	7.32348	0.0784706	1	7.66634	8.02185	-0.355505	1	7.2171	6.91565	0.301449	1	8.0127	8.10039	-0.0876851	1
CATMA1A07450	At1g08480	8.74347	8.89745	-0.153986	1	8.59613	8.50579	0.0903425	1	8.69072	8.64989	0.0408284	1	7.9302	7.8674	0.0627998	1	8.5604	8.58118	-0.0207826	1	9.31533	9.22653	0.088803	1	9.01551	8.85557	0.159938	1	9.4973	9.37599	0.121311	1	9.198	8.7872	0.410798	1	8.54815	8.81079	-0.262647	1	8.20224	7.85908	0.343159	1	9.40014	9.11961	0.280529	1
CATMA1A07460	At1g08490	7.70682	7.73463	-0.0278131	1	7.30698	7.23997	0.0670091	1	7.87545	7.55194	0.323515	1	7.09874	7.14806	-0.0493221	1	7.66766	7.71426	-0.0465997	1	7.84785	7.82465	0.0232012	1	7.73806	7.98997	-0.251911	1	7.99099	8.08961	-0.0986247	1	7.76536	7.90074	-0.135383	1	7.90371	8.15862	-0.254917	1	7.34521	7.49282	-0.147618	1	8.12919	7.96548	0.16371	1
CATMA1A07465	At1g08500	7.31834	7.44303	-0.124697	1	7.6214	7.64678	-0.0253808	1	7.15666	7.1472	0.00945511	1	6.4042	6.36035	0.0438538	1	7.38511	7.33297	0.0521386	1	7.45463	7.14452	0.310106	1	7.29825	7.08975	0.208501	1	7.56295	7.3927	0.170251	1	6.75983	6.89122	-0.131399	1	7.79668	7.75059	0.0460946	1	6.69512	6.78415	-0.0890305	1	7.43177	7.46584	-0.0340667	1
CATMA1A07480	At1g08520	9.31824	9.26244	0.0558008	1	8.75528	9.07642	-0.321134	1	8.61098	8.478	0.132984	1	8.27393	8.36631	-0.0923818	1	9.03797	9.17824	-0.140269	1	9.08053	9.03071	0.049825	1	8.14808	8.73378	-0.585694	1	9.11412	9.65951	-0.545383	1	8.68551	9.10403	-0.418525	1	9.22934	9.21042	0.0189262	1	8.41242	8.50587	-0.0934515	1	9.00233	9.36046	-0.358131	1
CATMA1A07490	At1g08530	6.83273	6.88197	-0.049242	1	7.18446	7.18935	-0.00488532	1	6.62464	6.58495	0.0396898	1	6.48476	6.13821	0.34655	1	7.12544	6.94645	0.178985	1	6.75409	6.73701	0.0170784	1	6.70282	6.5467	0.156115	1	7.06037	7.19376	-0.13339	1	6.69726	6.82098	-0.123724	1	7.14418	7.22316	-0.0789755	1	6.55189	6.63031	-0.0784169	1	6.77916	7.07685	-0.297692	1
CATMA1A07491	At1g08540	9.10985	9.09855	0.011307	1	8.43701	8.65502	-0.218014	1	8.10576	8.19333	-0.0875747	1	7.85913	7.89016	-0.0310202	1	8.86041	8.79817	0.0622469	1	8.72268	8.89838	-0.175696	1	7.88807	8.18084	-0.292772	1	8.59369	9.37621	-0.782522	0.00131781	8.49809	9.05757	-0.559475	1	9.20362	9.18458	0.0190447	1	8.07424	8.42948	-0.355245	1	8.61859	8.66346	-0.0448652	1
CATMA1A07493	At1g08550	9.37641	9.38976	-0.0133435	1	9.77873	9.46875	0.309976	1	9.90237	9.40889	0.493473	1	8.1453	8.24013	-0.094829	1	9.10371	9.17703	-0.0733121	1	9.6421	9.71469	-0.0725853	1	8.77057	9.64264	-0.872074	0.987337	9.51138	9.88618	-0.374795	1	8.40463	8.94229	-0.537657	1	9.46382	9.57478	-0.110959	1	8.41589	8.12074	0.295146	1	9.36439	9.47498	-0.110588	1
CATMA1A07495	At1g08560	7.74796	7.71932	0.0286378	1	7.63205	7.75251	-0.120465	1	7.12679	7.31286	-0.186071	1	6.73402	6.92706	-0.193036	1	7.67853	7.6239	0.0546312	1	7.55684	7.58472	-0.0278786	1	7.29824	7.50024	-0.201996	1	7.79586	7.74673	0.0491219	1	7.16015	7.39612	-0.235971	1	8.07951	8.11511	-0.0356003	1	7.01177	7.17876	-0.166993	1	7.89247	7.96094	-0.0684625	1
CATMA1A07498	At1g08570	6.71513	7.06976	-0.354634	1	6.68165	6.46786	0.213791	1	6.65016	6.52102	0.129142	1	6.40412	6.38864	0.015481	1	6.51723	6.7344	-0.217172	1	7.14107	7.12355	0.0175218	1	6.61368	6.57356	0.0401198	1	7.08872	6.80861	0.280106	1	7.06287	7.32813	-0.265266	1	6.95372	7.19613	-0.2424	1	6.68054	6.26785	0.41269	1	6.86152	7.08184	-0.220328	1
CATMA1A07510	At1g08590	6.9143	6.93308	-0.0187829	1	6.79942	6.64825	0.151176	1	6.9664	6.69558	0.270817	1	6.10397	6.20845	-0.104484	1	6.79306	6.80627	-0.0132122	1	6.92527	6.73408	0.191194	1	6.79509	7.07647	-0.281384	1	6.83168	6.84615	-0.0144666	1	6.7593	6.73551	0.023791	1	7.08279	7.11887	-0.0360791	1	6.48017	6.47462	0.00555378	1	7.3399	7.6361	-0.296203	1
CATMA1A07530	At1g08610	7.20397	7.00534	0.198636	1	6.57935	6.75321	-0.173861	1	6.83698	6.75084	0.0861371	1	6.51744	6.3742	0.143237	1	6.89907	6.8376	0.0614759	1	6.96838	6.88545	0.0829227	1	6.96947	6.96508	0.00438118	1	7.14462	7.12915	0.0154665	1	7.06312	7.19754	-0.134419	1	7.24331	7.1774	0.0659118	1	6.19789	6.3725	-0.174612	1	7.30572	7.13039	0.175338	1
CATMA1A07540	At1g08620	8.07065	7.77628	0.294368	1	7.69637	7.87609	-0.179713	1	7.8274	7.80507	0.022335	1	7.08495	7.36888	-0.283933	1	8.07564	8.00173	0.0739082	1	8.16064	8.08886	0.0717837	1	7.90913	8.02458	-0.115446	1	8.00601	8.15958	-0.153566	1	8.1709	8.04371	0.127185	1	8.18213	7.81189	0.370239	1	7.29068	7.61861	-0.327935	1	8.12753	8.29849	-0.170962	1
CATMA1A07550	At1g08630	7.21399	7.50634	-0.292351	1	7.6629	6.88057	0.782329	0.00137785	9.2478	8.04772	1.20008	0	9.0057	8.26477	0.740928	0.245411	7.10933	7.05126	0.0580669	1	7.73575	8.27531	-0.539559	1	7.5892	9.39944	-1.81025	0	9.55631	10.4738	-0.917479	3.96698e-06	8.34844	9.97251	-1.62407	0	7.30452	7.68595	-0.381428	1	6.96914	6.62123	0.347916	1	7.98415	8.20322	-0.219062	1
CATMA1A07560	At1g08640	8.73671	8.74238	-0.00566998	1	8.464	8.38469	0.0793099	1	8.10606	8.18037	-0.0743159	1	7.66399	7.37398	0.290001	1	8.13796	8.26112	-0.123161	1	8.62109	8.61528	0.0058041	1	7.98179	8.10213	-0.12034	1	9.00031	9.09074	-0.0904293	1	8.2626	8.71081	-0.448211	1	8.50929	8.67375	-0.164466	1	8.13278	7.85429	0.278488	1	8.40665	8.51377	-0.107129	1
CATMA1A07565	At1g08650	8.81219	8.57266	0.239529	1	8.02912	8.45209	-0.422966	1	7.71728	7.7743	-0.0570125	1	7.37499	7.25337	0.121619	1	8.35263	8.32551	0.0271239	1	8.35548	8.45128	-0.0957971	1	8.1772	7.7627	0.414501	1	8.39685	8.37507	0.021775	1	7.87281	8.07279	-0.199978	1	8.91181	8.48376	0.428055	1	7.86741	8.27032	-0.402908	1	8.72673	8.46439	0.262334	1
CATMA1A07580_N	At1g08660	7.00211	6.83595	0.166157	1	6.50708	6.47856	0.0285228	1	6.60899	6.74945	-0.140459	1	6.46051	6.3739	0.0866175	1	6.55345	6.4441	0.109346	1	6.86353	6.84131	0.0222269	1	6.76042	6.7192	0.041225	1	6.56617	6.63231	-0.0661408	1	6.92992	7.08957	-0.159652	1	6.7769	6.92947	-0.152572	1	6.44726	6.27867	0.168593	1	6.84555	7.0824	-0.236843	1
CATMA1A07590	At1g08670	6.6455	6.53028	0.115215	1	6.38227	6.6133	-0.231026	1	6.35737	6.20285	0.154522	1	5.91965	6.06286	-0.143206	1	6.66866	6.5318	0.136861	1	6.43042	6.42795	0.00246986	1	6.65824	6.52754	0.130703	1	6.60666	6.68269	-0.0760271	1	6.60942	6.70534	-0.0959232	1	9.07502	8.84458	0.230434	1	7.88198	8.13886	-0.256873	1	8.87934	8.62514	0.254192	1
CATMA1C71104	At1g08680	7.89114	7.76415	0.12699	1	6.68655	6.67148	0.0150757	1	7.62846	7.27156	0.356896	1	7.2727	7.33962	-0.0669164	1	7.73636	7.56108	0.175272	1	7.79817	7.65333	0.144839	1	7.32694	7.81713	-0.490195	1	7.57368	7.73175	-0.158072	1	8.42157	8.30394	0.117622	1	8.23686	8.21931	0.0175549	1	7.22814	7.67298	-0.444836	1	7.8961	7.96253	-0.0664313	1
CATMA1D05002	At1g08695	6.52637	6.53388	-0.00750471	1	6.30852	6.22085	0.0876677	1	6.33511	6.32525	0.00985278	1	5.97926	6.1359	-0.156643	1	6.22488	6.31026	-0.0853785	1	6.56405	6.48519	0.0788606	1	6.38608	6.53379	-0.147712	1	6.87488	6.90852	-0.0336335	1	7.40953	6.81555	0.593981	0.465321	6.60241	6.68328	-0.0808649	1	6.10768	6.26664	-0.158962	1	6.43718	6.39708	0.0400974	1
CATMA1A07610	At1g08700	9.65346	9.66887	-0.015409	1	9.51155	9.54558	-0.0340241	1	9.0819	9.22076	-0.138859	1	8.00378	8.25919	-0.255409	1	9.15807	9.34139	-0.183325	1	9.73918	9.66022	0.0789544	1	8.85289	8.9136	-0.0607024	1	9.58474	9.52978	0.054966	1	9.35698	9.45487	-0.0978921	1	9.6015	9.65229	-0.05078	1	8.98241	8.66689	0.315514	1	9.33199	9.52375	-0.191764	1
CATMA1A07620	At1g08710	7.32687	7.28324	0.0436259	1	7.04233	6.89636	0.145965	1	6.86263	6.91438	-0.0517499	1	6.40598	6.65062	-0.244636	1	7.0834	7.06771	0.0156911	1	7.32846	7.30728	0.0211759	1	7.13756	7.01062	0.126944	1	7.72549	7.52865	0.196842	1	7.18333	7.16123	0.0220929	1	7.50303	7.46273	0.0403054	1	6.94563	6.79579	0.149838	1	7.66397	7.45455	0.209418	1
CATMA1A07630	At1g08720	7.83873	7.27978	0.558948	1	7.20078	7.61826	-0.417476	1	7.40843	7.30104	0.107387	1	6.68759	6.71031	-0.0227146	1	7.78702	7.7247	0.0623143	1	7.58488	7.43943	0.145444	1	7.28158	7.43649	-0.154914	1	7.20705	7.43047	-0.22342	1	7.11096	6.90832	0.202641	1	7.95791	7.4553	0.502609	1	6.7942	7.1371	-0.342903	1	7.66133	7.56253	0.0987991	1
CATMA1A07650	At1g08730	6.56099	6.47949	0.0815076	1	6.54628	6.53526	0.0110277	1	6.53923	6.31051	0.228725	1	6.16007	6.19843	-0.0383566	1	6.44234	6.51843	-0.0760889	1	6.45022	6.35293	0.0972892	1	6.67594	6.39983	0.276109	1	6.63901	6.52794	0.111067	1	6.42171	6.53439	-0.112687	1	6.61751	6.5021	0.115406	1	6.12382	6.2229	-0.0990814	1	6.45332	6.65213	-0.198808	1
CATMA1A07660	At1g08750	6.98214	7.18629	-0.204152	1	6.78811	6.8434	-0.0552872	1	6.80807	7.04315	-0.235085	1	6.50799	6.63829	-0.130297	1	6.98922	6.92628	0.0629459	1	7.2848	7.47919	-0.19439	1	6.9477	7.19599	-0.248297	1	7.45322	7.31364	0.139579	1	7.28416	7.15659	0.127576	1	7.34157	7.2474	0.0941657	1	6.74742	6.64082	0.106597	1	7.41797	7.58892	-0.170955	1
CATMA1A07670	At1g08760	7.78812	7.79026	-0.00214206	1	8.04236	7.87982	0.162538	1	7.95505	7.96732	-0.0122693	1	7.13579	7.04372	0.092074	1	7.71511	7.94549	-0.230384	1	8.00727	7.94915	0.0581189	1	7.99306	8.22318	-0.230116	1	7.70444	7.77645	-0.0720083	1	7.82363	7.78905	0.0345814	1	7.94924	7.95947	-0.0102265	1	7.20793	7.10059	0.107344	1	8.35699	8.5324	-0.175407	1
CATMA1A07680	At1g08770	8.14591	8.50021	-0.354298	1	8.00629	7.74413	0.262159	1	8.31999	8.26205	0.0579328	1	7.64807	7.65948	-0.0114037	1	8.11199	8.1163	-0.004313	1	8.98793	8.80716	0.180767	1	8.60043	8.62202	-0.0215858	1	9.01016	8.65852	0.351641	1	8.48482	8.42105	0.0637695	1	8.45633	8.6778	-0.221475	1	8.13957	7.69814	0.441431	1	9.13486	9.27811	-0.143255	1
CATMA1C71105	At1g08780	7.15864	7.04877	0.109871	1	6.61759	6.68769	-0.0700953	1	7.02025	6.85982	0.160437	1	7.04362	6.90934	0.134273	1	8.20628	8.29131	-0.0850252	1	8.68913	8.64774	0.0413914	1	8.51271	8.49007	0.0226386	1	8.42875	8.54313	-0.114384	1	7.87942	8.06934	-0.189929	1	8.33593	8.07503	0.260894	1	7.70142	7.56309	0.138332	1	8.77728	8.75131	0.0259632	1
CATMA1A07700	At1g08790	6.58274	6.76446	-0.181725	1	6.62439	6.69432	-0.0699274	1	6.66075	6.53968	0.121072	1	6.46026	6.26208	0.198172	1	6.89519	7.20456	-0.309371	1	6.64459	6.60923	0.0353696	1	6.75061	6.76455	-0.0139408	1	6.90937	6.86573	0.0436312	1	6.95983	6.91689	0.0429363	1	6.98564	6.86267	0.122973	1	6.24351	6.06091	0.182601	1	7.05751	7.13242	-0.0749073	1
CATMA1A07720	At1g08800	6.85291	6.92869	-0.0757773	1	7.41558	7.15053	0.265041	1	6.7609	7.02985	-0.268951	1	6.31029	6.39757	-0.0872779	1	7.00217	6.99036	0.0118044	1	7.21332	7.14887	0.0644511	1	6.93091	7.17211	-0.241209	1	7.46967	7.11048	0.35919	1	6.88962	6.88508	0.00454462	1	8.0718	8.10473	-0.0329358	1	8.01676	7.33365	0.683105	1	8.20434	8.38113	-0.176792	1
CATMA1A07725	At1g08810	6.54516	6.57893	-0.03377	1	6.6062	6.49498	0.111224	1	6.35865	6.3825	-0.0238484	1	6.32209	6.46883	-0.146742	1	6.64074	6.71062	-0.0698827	1	6.56534	6.67828	-0.112949	1	6.75892	6.78264	-0.0237195	1	6.92476	7.04107	-0.116313	1	6.95113	7.11463	-0.163502	1	6.54798	6.7006	-0.152612	1	6.23267	6.29688	-0.0642025	1	6.79868	6.72406	0.0746128	1
CATMA1A07730	At1g08820	7.65025	7.69927	-0.049013	1	7.84555	7.52786	0.317688	1	7.63635	7.68017	-0.0438193	1	7.00252	6.85892	0.1436	1	7.37037	7.41124	-0.0408738	1	8.06782	8.04463	0.023184	1	7.19553	7.58777	-0.392244	1	7.93586	7.97688	-0.0410245	1	7.60947	7.42347	0.186005	1	7.78832	7.84592	-0.0576015	1	7.55977	7.12818	0.431589	1	7.66339	7.90282	-0.239423	1
CATMA1A07735	At1g08830	11.0271	11.3362	-0.309018	1	10.4601	10.6237	-0.16362	1	10.2616	10.4173	-0.155668	1	9.98968	9.79128	0.1984	1	11.0863	11.127	-0.0406817	1	11.1488	11.1971	-0.0483505	1	10.382	10.3773	0.00469175	1	11.139	11.3569	-0.217957	1	10.8562	10.7905	0.0656132	1	11.0167	11.1994	-0.182755	1	10.4971	10.541	-0.0439158	1	11.0342	11.0943	-0.0600949	1
CATMA1A07740	At1g08840	6.66035	6.72455	-0.0641925	1	6.55118	6.63176	-0.080573	1	6.29976	6.45065	-0.150889	1	6.22209	6.15035	0.0717411	1	6.67926	6.75786	-0.0786018	1	6.42229	6.46089	-0.0385941	1	6.31257	6.20072	0.111851	1	6.55671	6.84505	-0.288338	1	6.55006	6.6121	-0.0620418	1	6.81824	6.85243	-0.0341816	1	6.30556	6.41666	-0.111091	1	6.65468	6.78755	-0.132871	1
CATMA1A07750	At1g08845	7.37423	7.4299	-0.055668	1	7.00263	7.00195	0.000680127	1	7.09549	6.70682	0.388662	1	6.80171	6.49238	0.309332	1	7.06711	7.04654	0.0205744	1	7.1208	7.20014	-0.0793432	1	7.16946	7.15059	0.0188654	1	7.33073	7.26674	0.0639929	1	7.06196	7.31847	-0.25651	1	7.47477	7.36592	0.10885	1	6.95839	6.92071	0.0376824	1	7.56332	7.3461	0.217218	1
CATMA1A07760	At1g08860	6.56817	6.53653	0.0316356	1	6.63576	6.55465	0.0811102	1	6.38535	6.43763	-0.0522846	1	6.10546	6.29002	-0.184562	1	6.67143	6.58654	0.0848928	1	6.33846	6.33334	0.00511961	1	6.36024	6.35236	0.0078797	1	6.54341	6.67026	-0.126848	1	6.62506	6.57984	0.0452234	1	6.66875	6.6009	0.0678457	1	6.48355	6.38231	0.101244	1	6.53619	6.60634	-0.0701482	1
CATMA1A07770	At1g08880	8.76662	8.87876	-0.112141	1	8.38695	8.55756	-0.17061	1	8.04757	8.21331	-0.165736	1	7.80377	7.71935	0.0844228	1	8.48656	8.51034	-0.0237831	1	9.06743	8.96344	0.103991	1	8.36747	8.38144	-0.0139769	1	9.01055	9.05339	-0.0428364	1	8.05974	8.25509	-0.19535	1	8.65522	8.8112	-0.155987	1	8.17744	8.09188	0.0855662	1	9.04747	9.00164	0.0458273	1
CATMA1C71107	At1g08900	6.91264	7.41671	-0.504074	1	6.39756	6.4108	-0.0132367	1	6.85311	6.7716	0.0815129	1	6.497	6.61237	-0.115368	1	6.72521	6.67253	0.0526865	1	7.18907	7.16988	0.0191871	1	6.93899	6.7732	0.165793	1	6.95205	7.01846	-0.0664171	1	7.06369	7.01426	0.0494244	1	7.30462	7.26707	0.0375498	1	6.52236	6.64624	-0.123878	1	7.32182	7.31556	0.00626408	1
CATMA1A07790	At1g08910	7.69569	7.551	0.144692	1	7.78715	7.79008	-0.00293671	1	7.96452	7.76526	0.199267	1	6.90043	6.80005	0.100384	1	7.92611	7.95118	-0.0250663	1	7.56731	7.46946	0.0978531	1	7.73246	7.84875	-0.116282	1	7.86249	7.79623	0.0662583	1	7.57709	7.72473	-0.147635	1	8.27269	8.22244	0.0502539	1	6.8167	7.0371	-0.220393	1	8.03507	8.06303	-0.0279579	1
CATMA1A07793	At1g08920	9.8607	9.25228	0.608416	0.534826	8.77919	9.41983	-0.640643	0.236681	8.91615	9.28024	-0.364085	1	7.53617	7.65565	-0.11948	1	9.92882	9.66516	0.26366	1	10.3074	9.72719	0.58018	1	9.66114	9.01362	0.647513	1	9.64958	8.91635	0.733234	0.008832	8.95825	8.15233	0.805922	0.000124119	10.1052	9.21391	0.891316	0.000335359	9.00261	8.77135	0.231262	1	10.0394	10.371	-0.331608	1
CATMA1A07796	At1g08930	7.69651	7.45549	0.241017	1	7.54785	7.12413	0.423721	1	7.85288	7.71785	0.135035	1	7.25023	7.66057	-0.410346	1	7.4168	7.54583	-0.129038	1	8.43415	8.24646	0.18768	1	7.75786	8.37227	-0.61441	1	8.44188	8.37129	0.0705973	1	8.15916	7.81882	0.340336	1	7.61612	7.51672	0.0994009	1	7.76414	6.91351	0.850629	0.038672	8.01934	8.20743	-0.18809	1
CATMA1A07800	At1g08940	7.76645	7.66691	0.099541	1	7.24548	7.19861	0.0468709	1	7.73788	7.53596	0.201916	1	7.243	7.23003	0.0129699	1	7.53325	7.49338	0.0398701	1	8.10714	8.00736	0.0997822	1	8.19916	7.90034	0.298818	1	8.5305	8.14109	0.389408	1	7.99538	7.52119	0.474188	1	7.84632	7.5629	0.283423	1	7.34444	7.06915	0.275298	1	8.63698	8.29175	0.345239	1
CATMA1A07810	At1g08960	7.47891	7.39286	0.0860499	1	7.5802	7.5521	0.0280992	1	7.44994	7.5201	-0.0701551	1	6.65248	6.8343	-0.181815	1	7.43422	7.61613	-0.181908	1	7.62123	7.51765	0.103577	1	7.45015	7.64779	-0.197644	1	7.51328	7.39253	0.120752	1	7.33044	7.26741	0.0630261	1	7.60663	7.59841	0.00821314	1	6.91171	6.55864	0.353077	1	7.75341	7.88201	-0.128594	1
CATMA1A07815	At1g08970	8.14036	8.33625	-0.195892	1	7.36012	7.82968	-0.469555	1	7.74326	7.58141	0.161851	1	7.36173	7.32489	0.0368381	1	7.81207	7.78925	0.0228182	1	8.00659	7.95823	0.0483605	1	7.88568	8.02198	-0.136298	1	8.28439	8.36056	-0.0761738	1	7.56849	7.69609	-0.127601	1	8.01018	8.09673	-0.0865588	1	7.22595	7.366	-0.140051	1	8.27123	8.16553	0.105703	1
CATMA1A07820	At1g08980	7.42663	7.3973	0.0293321	1	7.2216	7.2135	0.00809714	1	7.53666	7.29413	0.242525	1	7.13104	6.99977	0.131266	1	7.21477	7.37167	-0.156905	1	7.56955	7.46871	0.100837	1	7.05979	7.63636	-0.576571	1	7.56205	7.81583	-0.25378	1	7.10716	7.10235	0.00480799	1	7.45497	7.50015	-0.0451855	1	6.97302	6.98019	-0.00717111	1	7.41431	7.55709	-0.142779	1
CATMA1C71108	At1g08985	6.57905	6.67731	-0.0982563	1	6.68127	6.69424	-0.0129721	1	6.49365	6.63667	-0.14302	1	6.29959	6.40473	-0.105136	1	6.7705	6.82817	-0.057669	1	6.77425	6.67904	0.0952112	1	6.60971	6.72037	-0.110655	1	6.74334	6.77326	-0.029924	1	6.99485	6.91543	0.0794231	1	6.87763	6.83688	0.0407522	1	6.59776	6.40906	0.188699	1	7.20324	6.79009	0.413148	1
CATMA1A07830	At1g08990	6.74265	6.71736	0.0252944	1	6.48808	6.54949	-0.061413	1	6.38433	6.3954	-0.0110681	1	6.39978	6.2629	0.136889	1	6.70387	6.68169	0.0221775	1	7.23228	6.71267	0.519615	1	6.84758	6.50382	0.343769	1	6.74953	6.86822	-0.118698	1	6.78227	6.70239	0.0798871	1	6.93589	7.03051	-0.0946258	1	6.56874	6.41736	0.151375	1	7.25072	7.19814	0.0525775	1
CATMA1A07835	At1g09000	6.94749	6.77075	0.176747	1	7.11253	6.96003	0.152498	1	6.47707	6.61973	-0.142656	1	6.29145	6.28377	0.00767828	1	6.82553	6.76325	0.062273	1	6.71531	6.54785	0.167467	1	6.66411	6.63302	0.0310882	1	6.89214	6.91588	-0.0237435	1	6.63102	6.68329	-0.0522675	1	7.23163	6.94637	0.285254	1	6.36737	6.59362	-0.226251	1	6.87137	6.80772	0.0636472	1
CATMA1C71109	At1g09010	7.6614	7.49365	0.167749	1	6.68702	6.789	-0.101981	1	7.36122	7.20409	0.157129	1	7.13148	7.14295	-0.0114642	1	7.46306	7.42987	0.0331914	1	7.44628	7.44434	0.00193607	1	7.11865	7.4871	-0.368444	1	7.85035	7.87472	-0.0243717	1	7.85554	7.91718	-0.0616361	1	7.55496	7.72391	-0.168949	1	7.03726	7.01695	0.0203179	1	7.50508	7.69764	-0.192562	1
CATMA1A07850	At1g09020	7.07093	7.04252	0.0284106	1	6.79926	6.98114	-0.18188	1	6.81393	6.58766	0.22627	1	6.47099	6.55326	-0.0822778	1	6.9466	6.93544	0.0111593	1	7.016	6.9419	0.0740965	1	6.65005	6.61439	0.0356587	1	6.95905	7.08293	-0.123879	1	7.10116	7.06888	0.0322814	1	6.96206	7.10315	-0.141093	1	6.78954	6.83801	-0.0484664	1	6.87173	6.99754	-0.125807	1
CATMA_GFT_00047	At1g09040	6.56047	6.5549	0.00557227	1	6.49194	6.52673	-0.0347945	1	6.71122	6.75368	-0.0424577	1	6.27721	6.43726	-0.160057	1	6.87486	7.12034	-0.245477	1	6.87912	6.99515	-0.116032	1	7.02217	7.13646	-0.114291	1	6.87162	6.77996	0.0916581	1	7.04872	7.37644	-0.327716	1	6.93092	7.02548	-0.0945646	1	6.19864	6.27758	-0.0789469	1	7.28898	7.39954	-0.110564	1
CATMA1A07890	At1g09060	7.78439	7.65428	0.130112	1	7.70428	7.6769	0.0273876	1	7.36026	7.47897	-0.118715	1	6.80944	6.87329	-0.0638522	1	7.5344	7.50348	0.0309197	1	7.6947	7.71889	-0.0241922	1	7.11665	7.17852	-0.0618635	1	7.46291	7.35815	0.104759	1	7.61123	7.42332	0.18791	1	7.87079	7.77279	0.0980021	1	6.90486	7.06978	-0.164921	1	7.54373	7.71669	-0.172954	1
CATMA1A07900	At1g09080	6.79924	6.71206	0.0871792	1	7.11437	6.77991	0.33446	1	6.73895	6.83448	-0.0955259	1	6.23091	6.26432	-0.0334112	1	6.63739	6.70484	-0.0674481	1	7.13573	7.04388	0.0918528	1	7.12806	6.81087	0.317194	1	7.20669	7.16781	0.0388752	1	7.22541	6.85123	0.374181	1	6.87658	6.77258	0.104003	1	6.48739	6.3433	0.144087	1	7.43064	7.33353	0.0971098	1
CATMA1A07920	At1g09090	7.25702	7.335	-0.0779755	1	6.93073	7.12419	-0.193458	1	7.18719	6.92102	0.266162	1	6.60136	6.56674	0.034623	1	7.31553	7.1918	0.123734	1	7.42138	7.46946	-0.0480852	1	7.55523	7.35198	0.203249	1	7.77671	7.532	0.244708	1	7.65496	7.25612	0.398841	1	7.29669	7.39234	-0.0956475	1	6.57105	6.43367	0.137384	1	7.62832	7.40672	0.221604	1
CATMA1A07930	At1g09130	7.71955	8.2583	-0.538757	1	7.6279	7.58398	0.0439285	1	8.1303	7.75709	0.373215	1	7.19514	7.45788	-0.262742	1	7.73694	7.77464	-0.0377	1	8.41383	8.27333	0.140501	1	8.4379	8.51111	-0.0732064	1	9.02754	8.16159	0.865953	4.0366e-05	8.52701	8.3085	0.218517	1	8.02099	8.46652	-0.445529	1	7.24429	7.09091	0.153378	1	8.80806	8.8057	0.00235825	1
CATMA1C71110	At1g09140	7.40539	7.27363	0.131756	1	6.80317	6.79121	0.0119661	1	7.15973	7.02646	0.133268	1	6.89501	7.04458	-0.14957	1	7.1681	7.07038	0.0977235	1	7.17398	7.25219	-0.0782027	1	7.66826	7.34422	0.324038	1	6.8834	6.89963	-0.0162275	1	7.40029	7.36587	0.0344234	1	6.28448	6.40846	-0.123984	1	6.04095	5.95769	0.0832556	1	6.29817	6.22269	0.075479	1
CATMA1A07950	At1g09150	7.14985	7.10505	0.0447963	1	6.61838	6.75668	-0.138302	1	6.85159	6.86188	-0.0102962	1	6.72896	6.7596	-0.03064	1	7.02	6.85431	0.16569	1	7.08024	7.0681	0.0121436	1	6.97992	7.07629	-0.0963678	1	6.9385	7.20508	-0.266577	1	7.14726	7.22402	-0.0767657	1	7.29093	7.22992	0.0610102	1	6.55747	6.33522	0.222247	1	7.4291	7.3219	0.1072	1
CATMA1A07960	At1g09155	6.71813	6.72796	-0.00983048	1	6.54047	6.59923	-0.0587558	1	6.32212	6.42175	-0.0996317	1	6.4153	6.26784	0.147454	1	6.83204	6.84093	-0.00889113	1	6.69172	6.59648	0.0952384	1	6.71956	6.57931	0.140247	1	6.96379	6.90526	0.0585286	1	6.68541	6.60703	0.0783792	1	6.85694	6.8726	-0.0156651	1	6.42796	6.4703	-0.0423375	1	6.89249	6.81726	0.0752272	1
CATMA1C72269	At1g09157	7.29995	6.90422	0.395731	1	6.44446	6.51417	-0.0697064	1	6.53412	6.57323	-0.0391084	1	6.06569	6.07799	-0.0123077	1	6.81094	6.95835	-0.147404	1	6.74523	6.71942	0.0258132	1	6.36122	6.51787	-0.15665	1	7.27479	7.22625	0.0485373	1	7.19288	7.25925	-0.0663712	1	7.16156	7.01582	0.145739	1	6.09099	6.38852	-0.297533	1	6.95122	6.98133	-0.0301177	1
CATMA1A07980	At1g09160	7.93029	7.37324	0.557049	1	6.87462	7.54778	-0.673156	0.0790578	7.09514	6.97137	0.123767	1	6.57624	6.56389	0.0123505	1	7.69246	7.65415	0.0383011	1	7.43415	7.37151	0.0626424	1	7.04197	7.09232	-0.0503537	1	6.96195	7.19715	-0.235199	1	7.15575	7.14536	0.0103822	1	7.98301	7.4282	0.55481	1	7.07828	7.53194	-0.453658	1	7.52819	7.63216	-0.10397	1
CATMA1A07990	At1g09170	6.85391	6.8512	0.00271551	1	6.70667	6.84613	-0.13946	1	6.50866	6.64337	-0.134707	1	6.32564	6.29007	0.0355675	1	6.8673	6.92829	-0.06099	1	6.70074	6.55149	0.149247	1	6.88433	6.77764	0.106689	1	6.83783	6.87001	-0.032184	1	6.65845	6.81315	-0.154698	1	7.12704	6.99003	0.137003	1	6.49299	6.23497	0.258018	1	7.01321	7.05879	-0.0455739	1
CATMA1A08000	At1g09176	8.04198	8.28389	-0.241914	1	8.63206	8.65905	-0.0269841	1	8.61987	8.62285	-0.00297455	1	7.0813	7.19565	-0.114349	1	7.52971	7.52647	0.00324331	1	8.28585	8.38911	-0.103262	1	9.03044	8.68946	0.340985	1	8.29323	8.15098	0.142251	1	8.08347	7.99846	0.0850108	1	7.88396	8.02617	-0.142211	1	6.66846	6.66009	0.00837465	1	9.56789	9.03195	0.535942	1
CATMA1C71111	At1g09180	7.67035	7.78356	-0.113212	1	7.2329	7.18213	0.0507721	1	7.52154	7.59605	-0.074514	1	7.03308	7.0879	-0.0548148	1	7.79297	7.90256	-0.109587	1	7.65774	7.62279	0.0349505	1	7.82393	7.79703	0.0269024	1	8.04981	7.89172	0.158091	1	8.16191	8.14596	0.015943	1	6.9216	7.02986	-0.108259	1	6.24862	6.34347	-0.0948495	1	7.20393	7.17687	0.0270609	1
CATMA1A08020	At1g09190	7.1615	7.09576	0.0657438	1	7.7655	7.6237	0.141809	1	7.66174	7.4641	0.197635	1	6.63421	6.74198	-0.107763	1	7.10512	7.27825	-0.173125	1	7.38476	7.51967	-0.134903	1	8.14118	7.9242	0.216978	1	7.49092	7.38212	0.108803	1	7.62084	7.73119	-0.110354	1	7.36206	7.42299	-0.0609274	1	6.51207	6.43983	0.0722392	1	8.27544	8.06689	0.20855	1
CATMA1A08030	At1g09195	7.0848	7.06788	0.0169212	1	7.13718	7.10784	0.029336	1	7.51793	7.27746	0.240463	1	6.57392	6.57598	-0.00205227	1	7.36691	7.36771	-0.000808637	1	7.21174	7.23104	-0.0192977	1	7.56541	7.47825	0.087154	1	6.89238	6.87648	0.0159008	1	7.41826	7.47856	-0.0603076	1	7.6302	7.70899	-0.0787908	1	6.39395	6.25619	0.137757	1	7.91283	8.10698	-0.19415	1
CATMA1C71112	At1g09200	7.98028	7.7456	0.234678	1	7.08815	7.11985	-0.0316989	1	7.07746	7.11628	-0.0388154	1	7.06005	6.91999	0.140066	1	7.31533	7.24583	0.0695068	1	7.40753	7.34097	0.0665532	1	7.25041	7.35553	-0.105122	1	7.27906	7.32102	-0.0419665	1	7.44696	7.60961	-0.162643	1	8.00631	7.89853	0.107773	1	7.38477	7.62971	-0.244937	1	7.41044	7.57184	-0.161407	1
CATMA1C71113	At1g09210	6.69046	6.65559	0.0348671	1	6.59266	6.56532	0.0273329	1	6.62354	6.52863	0.0949066	1	6.37452	6.30172	0.0728066	1	6.91441	6.91669	-0.00227339	1	6.50851	6.549	-0.0404828	1	6.98652	7.05191	-0.0653937	1	7.24768	7.17946	0.0682255	1	7.59195	7.62043	-0.0284854	1	7.17975	7.14662	0.0331238	1	6.36769	6.56349	-0.195806	1	7.39654	7.08394	0.312598	1
CATMA1C71114	At1g09220	7.83676	7.70148	0.135287	1	6.65089	6.86703	-0.216144	1	7.43591	7.37445	0.0614689	1	7.15248	7.28212	-0.129637	1	7.77786	7.91454	-0.136684	1	7.38243	7.61388	-0.231447	1	7.4191	7.44013	-0.0210279	1	7.70709	7.4513	0.25579	1	7.94841	7.8947	0.0537156	1	8.19575	8.00803	0.187725	1	6.65735	6.77377	-0.116422	1	7.74099	7.66764	0.0733529	1
CATMA1A08070	At1g09230	6.9843	7.07405	-0.0897521	1	6.75907	6.67486	0.084211	1	6.73349	6.58966	0.143828	1	6.80036	7.06976	-0.269405	1	7.34638	7.47583	-0.129457	1	6.9253	6.99834	-0.0730425	1	7.43331	7.54546	-0.112152	1	7.65304	7.68305	-0.0300078	1	7.23486	7.21018	0.0246729	1	7.84553	7.94554	-0.100017	1	6.4442	6.48496	-0.040763	1	7.62816	7.78667	-0.158512	1
CATMA1A08080	At1g09240	6.80689	6.70872	0.0981649	1	6.83249	6.84783	-0.0153388	1	6.44489	6.34666	0.0982263	1	6.18806	6.17677	0.0112975	1	6.52631	6.68015	-0.153842	1	6.39063	6.4516	-0.0609657	1	6.33348	6.16316	0.170316	1	6.6843	6.76695	-0.0826517	1	6.58068	6.68716	-0.106477	1	6.94309	6.92972	0.0133682	1	6.34586	6.32633	0.0195259	1	6.64892	6.54819	0.10073	1
CATMA1D05003	At1g09245	6.38668	6.32711	0.0595655	1	6.32803	6.38882	-0.0607906	1	6.19087	6.17479	0.0160759	1	6.16534	6.1507	0.0146433	1	6.55887	6.52532	0.0335444	1	6.29607	6.0505	0.245573	1	6.18332	6.13083	0.0524903	1	6.50815	6.60954	-0.101386	1	6.73587	6.48333	0.252549	1	6.62657	6.66533	-0.038751	1	6.10477	6.13887	-0.0341032	1	6.37145	6.49708	-0.12563	1
CATMA1C71115	At1g09290	7.1873	7.0778	0.109495	1	6.78638	6.60082	0.18556	1	6.94707	6.84088	0.106191	1	6.70707	6.77681	-0.0697462	1	7.26985	7.01286	0.256996	1	7.08479	6.91273	0.172059	1	7.2648	7.20122	0.0635792	1	7.31734	7.36912	-0.0517848	1	7.28902	7.33999	-0.0509627	1	7.34053	7.15334	0.187188	1	6.49185	6.77019	-0.278347	1	7.68768	7.34645	0.341224	1
CATMA1C71116	At1g09300	7.34894	7.36325	-0.014307	1	6.5306	6.46724	0.0633648	1	6.98243	6.87284	0.109588	1	6.76777	6.81713	-0.0493538	1	6.63074	6.60999	0.0207547	1	6.20255	6.33958	-0.137023	1	6.52487	6.49358	0.0312804	1	6.61245	6.73753	-0.125081	1	6.69498	6.65527	0.0397036	1	7.45372	7.56534	-0.111619	1	6.60098	6.82354	-0.222566	1	7.59627	7.17294	0.423327	1
CATMA1C71118	At1g09320	6.75701	6.68704	0.0699728	1	6.37149	6.45013	-0.0786417	1	6.83243	6.57317	0.259264	1	6.39062	6.25416	0.136451	1	6.78523	6.64231	0.142916	1	6.6898	6.5842	0.105604	1	6.96278	7.15077	-0.187992	1	6.65947	6.78623	-0.126763	1	6.71509	6.82576	-0.110672	1	7.02809	6.93735	0.0907351	1	6.56651	6.68315	-0.116638	1	7.25203	6.94838	0.30365	1
CATMA1A08172_N	At1g09330	8.53292	8.62712	-0.0941979	1	7.56669	7.35183	0.214864	1	7.89867	8.59478	-0.696106	0.0415972	7.87359	7.63348	0.240109	1	8.80252	8.83896	-0.0364412	1	9.59101	9.67652	-0.0855082	1	9.16019	8.72667	0.433515	1	9.33352	9.30062	0.0329072	1	9.48105	9.33208	0.148968	1	8.86221	8.8832	-0.0209951	1	8.44543	7.95893	0.486502	1	9.65223	9.78721	-0.134975	1
CATMA1C71120	At1g09340	12.1053	12.3414	-0.23611	1	9.02926	9.06843	-0.0391683	1	11.9711	12.3109	-0.339783	1	11.0513	11.5128	-0.46148	1	12.4776	12.4334	0.0441741	1	12.2766	12.4005	-0.123916	1	11.6491	11.933	-0.283879	1	11.3652	11.9908	-0.625655	0.375554	12.0163	12.7203	-0.704007	0.00868343	12.3123	12.455	-0.142767	1	9.01041	9.39958	-0.389173	1	11.8911	12.4199	-0.52877	1
CATMA1C71121	At1g09350	6.34974	6.49172	-0.141978	1	6.28706	6.2689	0.0181658	1	6.10622	6.19144	-0.085222	1	6.07694	6.13339	-0.0564501	1	6.34309	6.42734	-0.0842453	1	6.43075	6.34745	0.0832986	1	6.1777	6.186	-0.00829717	1	6.50938	6.41664	0.0927451	1	6.63146	6.51136	0.1201	1	6.65718	6.43459	0.222583	1	6.22163	6.01073	0.210898	1	6.39373	6.5817	-0.18797	1
CATMA1C71122	At1g09360	6.40534	6.41037	-0.00503252	1	6.48473	6.44813	0.0365986	1	6.53411	6.30405	0.230062	1	6.43793	6.17112	0.266804	1	6.93969	6.75673	0.182961	1	6.42552	6.37133	0.0541867	1	6.61129	6.41501	0.196284	1	6.94015	6.79676	0.143389	1	6.97555	7.16745	-0.191896	1	7.09124	7.02297	0.0682692	1	6.32666	6.12597	0.200691	1	7.01566	6.93427	0.0813842	1
CATMA1C71123	At1g09370	6.53561	6.4231	0.112509	1	6.37295	6.34977	0.0231829	1	6.11302	6.24183	-0.128809	1	6.97621	6.99325	-0.0170327	1	6.48425	6.39275	0.0915019	1	6.18315	6.16609	0.0170604	1	6.48139	6.46507	0.0163193	1	6.63033	6.70698	-0.0766479	1	6.69341	6.64679	0.0466189	1	6.66555	6.70878	-0.0432338	1	6.32042	6.19381	0.126616	1	6.54702	6.48534	0.0616759	1
CATMA1A08210	At1g09380	6.51155	6.50475	0.00679332	1	6.8558	6.84057	0.0152328	1	6.61707	6.66151	-0.0444323	1	6.32009	6.30822	0.0118714	1	6.78672	6.71813	0.0685885	1	6.72468	6.68228	0.0423927	1	6.84647	6.9451	-0.09863	1	6.90784	6.80596	0.101877	1	6.89052	6.928	-0.0374762	1	6.89633	6.64347	0.252857	1	6.29514	6.24889	0.0462502	1	7.17306	7.06005	0.113016	1
CATMA1A08220	At1g09400	8.03807	8.03105	0.00702078	1	7.15679	7.51096	-0.354172	1	7.80203	7.48885	0.313184	1	6.82121	7.02685	-0.205646	1	7.57095	7.64689	-0.0759407	1	8.21982	8.18395	0.0358698	1	8.18976	7.8456	0.344168	1	7.9227	7.17863	0.744067	0.00587205	8.3955	7.31097	1.08453	6.72982e-11	8.21726	8.11211	0.105158	1	6.81751	7.54465	-0.727137	1	7.46641	7.70157	-0.235154	1
CATMA1A08240	At1g09410	6.47212	6.52822	-0.0561024	1	6.43112	6.40214	0.0289778	1	6.36138	6.2721	0.0892792	1	6.25469	6.37241	-0.117715	1	6.49971	6.60835	-0.10864	1	6.48896	6.64127	-0.152308	1	6.53602	6.6486	-0.112584	1	6.78332	6.94189	-0.158566	1	6.7899	6.56374	0.226158	1	7.23746	7.42912	-0.191659	1	6.79758	6.84633	-0.0487589	1	7.30344	7.25764	0.0457989	1
CATMA1A08270	At1g09420	6.48038	6.55221	-0.0718285	1	6.09035	6.1184	-0.0280494	1	6.03501	6.02192	0.0130904	1	6.14673	6.00767	0.139061	1	6.27787	6.31646	-0.0385889	1	6.3959	6.50518	-0.109279	1	6.34088	6.39693	-0.056056	1	6.3379	6.54099	-0.203093	1	6.56342	6.50235	0.0610689	1	6.57454	6.64989	-0.0753521	1	6.10939	5.95915	0.15024	1	6.51406	6.50037	0.0136886	1
CATMA1A08280	At1g09430	6.93566	6.97793	-0.0422615	1	7.21039	6.83904	0.371356	1	7.72198	7.07787	0.644109	0.243451	7.44212	7.27922	0.1629	1	6.77889	6.81796	-0.0390632	1	7.02347	6.92945	0.0940232	1	7.3351	7.92492	-0.589823	1	8.42298	8.75038	-0.327404	1	7.88403	8.07708	-0.193051	1	6.88381	7.00174	-0.117927	1	6.2816	6.35155	-0.0699478	1	7.29865	7.22975	0.0689033	1
CATMA1A08290	At1g09440	6.22397	6.35402	-0.130052	1	6.10798	6.22694	-0.118962	1	6.2096	6.17425	0.0353521	1	6.15384	6.10089	0.0529451	1	6.15606	6.26364	-0.107577	1	6.33428	6.35513	-0.020844	1	6.16692	6.27736	-0.110441	1	6.4651	6.42719	0.0379133	1	6.50989	6.50352	0.00637776	1	6.38889	6.56186	-0.172974	1	5.8822	5.96267	-0.0804663	1	6.4987	6.48785	0.0108462	1
CATMA1A08300	At1g09450	6.29898	6.49307	-0.194095	1	6.54919	6.74274	-0.193543	1	6.48413	6.48637	-0.00224638	1	6.16157	6.18342	-0.0218499	1	6.69822	6.61455	0.0836649	1	6.49403	6.51617	-0.0221455	1	6.66236	6.71059	-0.0482377	1	6.70459	6.83359	-0.129001	1	6.87029	6.91273	-0.0424357	1	6.7788	6.78232	-0.00352072	1	6.35508	6.09661	0.258467	1	6.94811	7.19704	-0.248937	1
CATMA1A08310	At1g09460	7.04471	7.09384	-0.0491261	1	6.99617	6.74263	0.253537	1	7.53796	7.17836	0.359603	1	6.89383	6.87337	0.020466	1	7.25807	7.12948	0.128586	1	7.36115	7.60893	-0.247781	1	7.25812	7.766	-0.507884	1	7.48228	7.61239	-0.130106	1	7.44959	7.74427	-0.294684	1	7.48082	7.162	0.318815	1	6.7597	6.62414	0.135557	1	7.81266	7.85524	-0.0425836	1
CATMA_GFT_00050	At1g09480	7.80458	8.01652	-0.211942	1	6.97206	6.80413	0.167928	1	8.26255	7.96698	0.295571	1	7.30819	7.65938	-0.351193	1	7.73583	7.7276	0.00823088	1	8.11024	7.92612	0.184122	1	7.96826	8.08026	-0.112002	1	8.47027	8.16748	0.302787	1	8.45584	8.47621	-0.0203711	1	7.87917	8.25566	-0.376492	1	7.61359	7.52075	0.092847	1	8.29627	8.20991	0.0863549	1
CATMA_GFT_02510	At1g09483	7.02558	6.61853	0.407053	1	6.43317	6.66138	-0.228208	1	6.32655	6.29446	0.0320957	1	6.1425	6.28471	-0.142211	1	6.95142	6.91863	0.0327919	1	6.6097	6.4861	0.1236	1	6.6098	6.47631	0.133494	1	6.76202	6.75497	0.00705011	1	7.31618	7.46681	-0.150638	1	6.81322	6.80599	0.00723558	1	6.45853	6.43108	0.0274566	1	6.83326	6.76093	0.0723204	1
CATMA1C71125	At1g09500	9.68376	9.54122	0.142541	1	8.45326	8.47874	-0.0254791	1	10.2014	9.72737	0.474055	1	8.64224	9.26777	-0.625533	1	9.56535	9.64328	-0.0779259	1	10.0675	10.0649	0.00261325	1	10.0428	10.0649	-0.0220679	1	10.8781	9.90056	0.977512	2.26131e-07	9.93688	9.73888	0.197998	1	9.48221	9.56419	-0.0819843	1	9.176	8.83777	0.338236	1	10.6939	10.2847	0.409187	1
CATMA1A08380	At1g09510	6.73703	6.71818	0.0188531	1	6.58326	6.60097	-0.0177088	1	6.60368	6.89273	-0.28905	1	6.28113	6.31083	-0.0297025	1	6.81467	6.76349	0.0511795	1	6.69453	6.81192	-0.117385	1	6.65188	6.70575	-0.0538709	1	7.05723	6.929	0.128229	1	7.15987	7.08214	0.07773	1	6.82475	6.74679	0.0779547	1	6.0967	6.14868	-0.0519829	1	7.30522	7.04734	0.257882	1
CATMA1A08390	At1g09520	7.59327	8.11284	-0.519568	1	7.61749	7.60289	0.0146009	1	8.32074	8.00677	0.313978	1	7.47478	7.27588	0.198897	1	7.95805	7.91266	0.0453886	1	8.23438	8.1276	0.10678	1	8.59119	8.50101	0.0901765	1	8.54167	8.37703	0.164634	1	8.77009	8.80338	-0.0332889	1	8.34332	8.6518	-0.308481	1	7.38806	7.344	0.04406	1	8.87833	8.74282	0.135509	1
CATMA1A08400	At1g09540	6.58745	6.60229	-0.0148332	1	6.5773	6.57482	0.00248477	1	6.79607	6.71739	0.0786742	1	6.39856	6.32075	0.0778076	1	6.78114	6.77469	0.00644705	1	6.67802	6.72118	-0.0431561	1	6.91537	6.86247	0.0528994	1	6.58454	6.72093	-0.136389	1	7.14157	7.08596	0.0556151	1	7.10515	7.06802	0.0371313	1	6.31998	6.29005	0.029923	1	7.51696	7.43033	0.0866233	1
CATMA1A08410	At1g09550	6.46142	6.48817	-0.0267439	1	6.37156	6.38963	-0.0180781	1	6.33119	6.13505	0.196141	1	6.18055	6.21525	-0.0346926	1	6.45303	6.49855	-0.0455284	1	6.15365	6.35285	-0.199197	1	6.49525	6.5562	-0.0609527	1	6.5775	6.5444	0.0331044	1	6.85474	6.80978	0.04496	1	6.73092	6.55396	0.176961	1	6.14591	6.13881	0.00710377	1	6.63311	6.75093	-0.117826	1
CATMA1A08413	At1g09560	9.1685	9.26363	-0.0951387	1	7.88394	8.27263	-0.388692	1	9.15749	8.5601	0.597393	1	8.73157	8.86856	-0.136985	1	9.37147	9.41169	-0.0402219	1	9.21313	9.02213	0.190997	1	9.14567	9.45975	-0.314081	1	9.45147	9.43271	0.0187643	1	10.0971	9.62121	0.475924	1	9.32601	9.26209	0.0639195	1	8.53858	9.05647	-0.517889	1	9.60579	9.53943	0.0663612	1
CATMA1A08416	At1g09570	8.29352	8.11707	0.176452	1	7.38939	7.52187	-0.132482	1	8.09866	7.74119	0.357475	1	7.2694	7.45275	-0.183353	1	8.22174	8.10706	0.11468	1	7.93808	7.96005	-0.0219693	1	7.56004	8.10299	-0.542945	1	8.10412	8.47259	-0.368469	1	7.82886	8.04526	-0.216405	1	8.33376	8.06752	0.266238	1	6.96562	7.23453	-0.268908	1	7.80481	7.80425	0.000563338	1
CATMA1A08420	At1g09575	7.94094	7.42532	0.515622	1	6.91036	7.19086	-0.280509	1	6.85044	7.20179	-0.351349	1	6.57399	6.47555	0.0984445	1	7.58822	7.72543	-0.137212	1	7.2827	7.44038	-0.157677	1	6.96623	6.90943	0.0568034	1	7.2154	7.21087	0.00453032	1	7.15359	7.20773	-0.0541377	1	7.7567	7.44651	0.310189	1	6.55295	6.86604	-0.313086	1	7.41807	7.47259	-0.0545202	1
CATMA1A08430	At1g09580	6.94013	7.19352	-0.253395	1	7.32277	7.13304	0.18973	1	7.22201	7.06963	0.15238	1	6.5562	6.6472	-0.0910006	1	6.91602	7.04962	-0.133596	1	7.43281	7.34952	0.0832867	1	7.49066	7.50313	-0.0124659	1	7.71139	7.46528	0.24611	1	7.5489	7.33591	0.212987	1	7.14613	7.20986	-0.0637281	1	6.72244	6.60593	0.116515	1	7.84044	7.78425	0.0561905	1
CATMA1C71126	At1g09590	9.24575	9.49326	-0.247505	1	8.36562	8.62449	-0.258873	1	9.32434	9.39673	-0.0723911	1	8.86112	8.64736	0.213754	1	9.44295	9.5436	-0.100644	1	9.42875	9.41852	0.0102257	1	9.67859	9.37789	0.300702	1	8.96019	9.12049	-0.160301	1	9.32672	9.71107	-0.384349	1	9.31937	9.3994	-0.0800249	1	8.56747	8.88829	-0.320826	1	9.87912	9.93122	-0.0520992	1
CATMA1A08450	At1g09610	6.63623	6.48364	0.15259	1	6.43747	6.33983	0.0976354	1	6.43017	6.2794	0.150769	1	6.32088	6.30707	0.0138092	1	6.52365	6.44078	0.0828714	1	6.46367	6.43887	0.0247987	1	6.64117	6.45769	0.183481	1	6.60466	6.55463	0.0500362	1	6.6069	6.51904	0.0878585	1	6.47352	6.56677	-0.0932489	1	6.23321	6.21515	0.018061	1	6.69624	6.74235	-0.0461181	1
CATMA1A08470	At1g09625	6.57104	6.49983	0.0712106	1	6.5831	6.46576	0.117345	1	6.48377	6.48253	0.00123639	1	6.22252	6.13207	0.0904454	1	6.67859	6.68872	-0.0101299	1	6.5951	6.63438	-0.0392864	1	6.61946	6.68885	-0.0693983	1	6.78526	6.6344	0.150859	1	6.67339	6.69217	-0.0187808	1	6.66338	6.62066	0.0427218	1	6.10742	6.2358	-0.128377	1	6.93071	7.0192	-0.0884875	1
CATMA1A08490	At1g09640	9.24212	8.97508	0.26704	1	8.60711	8.95462	-0.347508	1	9.2265	9.1887	0.0377982	1	8.62934	8.34056	0.288783	1	9.08629	9.00669	0.0795915	1	9.31651	9.22541	0.0910933	1	9.36829	9.18226	0.186033	1	8.55787	8.77197	-0.214102	1	8.63041	8.94133	-0.310913	1	9.36662	9.00513	0.361488	1	8.30047	8.50591	-0.205444	1	10.1304	9.87498	0.255403	1
CATMA1A08510	At1g09650	6.63357	6.6337	-0.000127499	1	6.27877	6.3144	-0.0356312	1	6.2358	6.18401	0.0517849	1	6.20921	6.31167	-0.102463	1	6.52056	6.55048	-0.0299139	1	6.49517	6.45479	0.0403779	1	6.29549	6.41594	-0.12045	1	6.85552	6.91702	-0.0614969	1	6.95962	7.09232	-0.132705	1	6.78804	6.79762	-0.00957345	1	6.17629	6.36003	-0.183739	1	6.62981	6.76317	-0.133361	1
CATMA1A08520	At1g09660	7.73433	7.67929	0.0550437	1	7.26655	7.46268	-0.19613	1	7.77047	7.62321	0.147252	1	6.93801	6.80372	0.134297	1	7.91746	7.75517	0.162289	1	7.71669	7.72817	-0.0114826	1	8.0995	7.99682	0.102675	1	7.28212	7.53376	-0.25164	1	7.74918	7.82819	-0.0790107	1	7.95035	7.84431	0.106035	1	6.80057	7.20901	-0.40844	1	8.49762	8.27335	0.224261	1
CATMA1A08530	At1g09665	6.42602	6.50918	-0.0831634	1	6.50217	6.41627	0.0858961	1	6.22787	6.57677	-0.348906	1	6.1384	6.40338	-0.264983	1	6.53933	6.44963	0.0897018	1	6.29311	6.26287	0.0302431	1	6.34981	6.36704	-0.0172258	1	6.59324	6.62818	-0.0349461	1	6.66018	6.70691	-0.0467289	1	6.54793	6.56038	-0.0124519	1	6.33205	6.24085	0.0912063	1	6.5142	6.54953	-0.0353291	1
CATMA1A08540	At1g09680	7.20219	7.12841	0.0737721	1	7.48052	7.44204	0.0384853	1	7.30789	7.18744	0.120448	1	6.65542	6.70113	-0.045706	1	7.47526	7.3861	0.0891545	1	7.02152	7.04701	-0.0254904	1	7.3422	7.49978	-0.157586	1	7.76111	7.69612	0.0649937	1	7.74413	7.83804	-0.0939115	1	7.68369	7.73822	-0.05453	1	6.48611	6.41382	0.0722873	1	8.00756	7.88323	0.124334	1
CATMA1A08550	At1g09690	10.9408	11.0583	-0.117536	1	9.79652	9.9762	-0.179679	1	10.7219	10.805	-0.083087	1	10.5765	10.1428	0.433775	1	11.4114	11.3184	0.0930264	1	11.0394	11.1945	-0.155156	1	11.0951	10.8749	0.22012	1	11.3351	11.6436	-0.308524	1	10.9688	11.5585	-0.589648	0.537413	11.0844	11.1076	-0.0231916	1	10.1971	10.7589	-0.561728	1	11.4856	11.314	0.171652	1
CATMA1A08560	At1g09700	6.82012	7.11836	-0.298238	1	6.94812	6.97833	-0.0302115	1	7.30485	7.04557	0.259284	1	6.31167	6.50857	-0.196906	1	6.90338	7.06107	-0.157691	1	7.08158	6.97038	0.111201	1	7.12697	7.14922	-0.0222475	1	7.0017	6.83362	0.168084	1	7.14576	7.14583	-6.45912e-05	1	7.16386	7.21067	-0.0468176	1	6.37856	6.29203	0.0865328	1	7.72652	7.54499	0.181536	1
CATMA1A08570	At1g09710	7.16338	7.30046	-0.137081	1	6.83639	6.90515	-0.0687533	1	7.35257	7.11903	0.233545	1	6.76475	6.62349	0.141254	1	7.3718	7.41801	-0.0462036	1	7.12243	7.18762	-0.0651883	1	7.50619	7.45979	0.0464013	1	7.43252	7.41216	0.0203626	1	7.71046	7.87974	-0.169279	1	7.75604	7.84998	-0.0939332	1	6.49851	6.72079	-0.222288	1	7.92405	7.59439	0.329651	1
CATMA1A08580	At1g09720	6.59803	6.47044	0.127594	1	6.43637	6.2487	0.187668	1	6.03756	6.05852	-0.0209618	1	6.24005	6.30134	-0.0612869	1	6.51033	6.38691	0.123419	1	6.30255	6.30849	-0.00594225	1	6.29656	6.41776	-0.121203	1	6.4205	6.43981	-0.0193072	1	6.48162	6.4061	0.0755199	1	6.6445	6.49787	0.146629	1	6.08505	6.17365	-0.0885938	1	6.57029	6.56806	0.00222148	1
CATMA1A08590	At1g09730	7.28315	7.26688	0.0162662	1	6.91779	6.84888	0.0689138	1	7.45347	7.28615	0.167321	1	6.9637	6.80433	0.159363	1	7.4726	7.57808	-0.10548	1	7.48418	7.57374	-0.0895569	1	7.45961	7.63946	-0.179848	1	7.54148	7.76824	-0.226765	1	7.94958	8.00431	-0.0547269	1	7.66657	7.64153	0.0250423	1	6.777	6.92908	-0.152078	1	7.90037	7.8995	0.000875369	1
CATMA1A08600	At1g09740	7.71246	7.91131	-0.198848	1	7.70779	7.53743	0.170365	1	7.86599	7.77581	0.0901841	1	7.2447	7.13349	0.111208	1	7.60209	7.72233	-0.120234	1	8.20927	8.07054	0.138734	1	8.15422	8.06266	0.0915568	1	8.01539	7.71316	0.302228	1	8.27379	7.91806	0.355722	1	7.76003	8.06694	-0.306907	1	7.53682	6.86636	0.67046	1	8.27024	8.37533	-0.105092	1
CATMA1C71128	At1g09750	7.79116	8.08999	-0.298833	1	8.37002	8.00572	0.364309	1	7.9269	8.00585	-0.0789445	1	7.28341	7.31474	-0.0313261	1	8.54787	8.46619	0.0816757	1	8.12821	7.98062	0.147585	1	7.68255	8.50061	-0.81806	1	7.61179	8.14261	-0.530818	1	7.7944	8.4308	-0.6364	0.107968	8.5066	8.76317	-0.25657	1	7.54391	8.40164	-0.857729	0.0314633	8.0425	8.27688	-0.234384	1
CATMA1A08613	At1g09760	8.4178	8.55091	-0.133108	1	8.02628	7.98149	0.044792	1	8.58057	8.52476	0.0558147	1	7.89953	7.84262	0.0569125	1	8.5365	8.42969	0.106814	1	8.62039	8.78423	-0.163845	1	8.55463	8.66564	-0.111013	1	9.01321	9.27003	-0.256813	1	8.79707	8.8277	-0.0306337	1	8.6371	8.67174	-0.0346415	1	7.99403	8.16544	-0.17141	1	8.82356	8.66569	0.157872	1
CATMA1A08616	At1g09770	9.19985	8.67797	0.521877	1	8.18011	8.31451	-0.134394	1	9.07283	8.77602	0.296805	1	8.79792	8.47277	0.325154	1	9.1678	8.98049	0.18731	1	9.0186	9.15314	-0.134546	1	9.1236	9.19528	-0.0716828	1	9.48701	9.91396	-0.426953	1	9.1239	9.18738	-0.0634776	1	9.43581	8.8802	0.555607	1	8.15722	8.55291	-0.395696	1	9.40172	8.99046	0.411256	1
CATMA1A08620	At1g09780	8.46566	8.27234	0.193317	1	8.27198	8.05616	0.215828	1	8.63039	8.67402	-0.0436269	1	7.72013	7.61625	0.10388	1	8.48242	8.41016	0.0722655	1	8.85145	8.93003	-0.0785769	1	8.81076	8.85702	-0.0462554	1	8.67063	8.95136	-0.280728	1	8.65222	8.15729	0.494931	1	8.49481	8.28948	0.205331	1	7.99366	7.88762	0.10604	1	8.99241	8.91079	0.081613	1
CATMA1A08635	At1g09795	9.4254	9.1578	0.267596	1	8.6064	8.87119	-0.264792	1	9.31421	8.92509	0.389124	1	8.39556	8.2186	0.176954	1	9.17141	9.17388	-0.00246996	1	9.51208	9.42336	0.0887137	1	9.46565	9.37771	0.087935	1	9.88701	10.0147	-0.127707	1	9.22043	9.09789	0.122546	1	9.26792	9.05759	0.210335	1	8.4259	8.53195	-0.106052	1	9.9091	9.59451	0.314593	1
CATMA1A08650	At1g09810	6.62929	6.65974	-0.030451	1	6.75087	6.6854	0.0654688	1	6.57973	6.58588	-0.00614799	1	6.29924	6.41893	-0.119687	1	6.86717	6.87214	-0.00497494	1	6.71932	6.54629	0.173031	1	6.63262	6.72378	-0.0911689	1	6.82246	6.90629	-0.0838347	1	6.95394	6.93642	0.0175163	1	7.04904	6.88097	0.168071	1	6.27658	6.39996	-0.123375	1	7.09634	6.9336	0.162739	1
CATMA1A08660	At1g09812	6.4679	6.44179	0.0261069	1	6.29986	6.35172	-0.051865	1	6.26006	6.11686	0.143203	1	6.12804	6.18783	-0.0597847	1	6.45612	6.38638	0.0697373	1	6.39134	6.49264	-0.101298	1	6.55292	6.25069	0.302235	1	6.48965	6.43957	0.0500814	1	6.78581	6.57306	0.21275	1	6.69568	6.65986	0.0358208	1	6.10916	6.12934	-0.0201746	1	6.75717	6.62525	0.131918	1
CATMA1A08670	At1g09815	8.80371	8.86471	-0.0609957	1	8.69203	8.61257	0.0794664	1	9.15677	9.1803	-0.0235237	1	8.12358	7.9886	0.134982	1	8.86454	8.79021	0.0743335	1	9.48141	9.36912	0.112294	1	9.37611	9.31917	0.0569411	1	9.74182	9.54819	0.193628	1	9.5685	9.46573	0.102773	1	8.89013	8.93624	-0.0461119	1	8.14749	8.13676	0.0107301	1	9.90435	9.75465	0.149697	1
CATMA1A08680	At1g09820	7.1794	7.17909	0.000307939	1	6.65482	6.77882	-0.124	1	6.99511	6.96254	0.032576	1	6.56361	6.64113	-0.0775231	1	7.39164	7.32525	0.0663817	1	7.00108	7.0918	-0.0907233	1	7.0801	7.13174	-0.0516419	1	7.05486	7.14565	-0.0907924	1	7.39788	7.52754	-0.129667	1	7.29089	7.22909	0.0617977	1	6.45409	6.53214	-0.078047	1	7.49743	7.44887	0.0485636	1
CATMA1A08685	At1g09830	8.97203	8.95905	0.0129845	1	8.66297	8.9687	-0.305726	1	9.09527	8.91113	0.18414	1	7.70775	7.42898	0.278776	1	9.22725	9.08309	0.144159	1	8.98195	9.03074	-0.0487891	1	9.41029	9.08698	0.323315	1	8.69827	9.04245	-0.344178	1	9.32689	9.35786	-0.0309641	1	9.10544	9.07669	0.0287469	1	7.5915	7.98053	-0.389025	1	9.83749	9.35228	0.485211	1
CATMA1C71130	At1g09840	7.55414	7.42833	0.125806	1	7.0896	6.86963	0.219968	1	6.80245	6.8716	-0.0691519	1	6.57843	6.65286	-0.0744281	1	7.37587	7.15676	0.219114	1	7.17019	7.19395	-0.0237596	1	6.47725	6.7599	-0.282656	1	7.33684	7.54793	-0.211088	1	7.55608	7.78768	-0.2316	1	7.6883	7.47817	0.210121	1	7.46657	7.49882	-0.0322525	1	7.10272	7.0933	0.00942024	1
CATMA1A08700	At1g09850	8.27986	8.40345	-0.123591	1	7.42363	7.51955	-0.0959165	1	8.32319	8.29943	0.0237529	1	7.95908	7.61975	0.339334	1	8.50636	8.36023	0.146135	1	8.68834	8.52403	0.164314	1	8.5121	8.51565	-0.00354404	1	8.61818	8.88013	-0.261951	1	8.83936	8.47594	0.363419	1	8.44044	8.54363	-0.103187	1	7.87971	7.84772	0.0319915	1	9.00458	8.99421	0.0103671	1
CATMA1A08710	At1g09860	6.50061	6.38252	0.118097	1	6.52581	6.44231	0.0835022	1	6.22547	6.28059	-0.0551195	1	6.4367	6.43207	0.00463202	1	6.33461	6.61526	-0.280644	1	6.27188	6.49229	-0.220405	1	6.30613	6.43032	-0.124182	1	6.50966	6.61485	-0.105193	1	6.66936	6.75709	-0.0877348	1	6.55583	6.43005	0.125781	1	6.05919	6.15599	-0.0968002	1	6.65555	6.5457	0.109856	1
CATMA1A08720	At1g09870	7.40291	7.35928	0.0436219	1	6.56946	6.87595	-0.306483	1	6.98907	7.10769	-0.118621	1	6.75957	6.49383	0.265741	1	7.54236	7.58148	-0.0391239	1	7.43791	7.42722	0.0106943	1	7.12026	7.00373	0.116536	1	7.20857	7.59362	-0.385051	1	7.69131	7.49883	0.192478	1	7.5451	7.43685	0.108259	1	6.91981	7.29848	-0.378673	1	7.55895	7.5086	0.050353	1
CATMA1A08730	At1g09880	6.51793	6.43611	0.0818245	1	6.61761	6.67899	-0.0613796	1	6.31364	6.27663	0.0370085	1	6.23058	6.24592	-0.015339	1	6.50031	6.52464	-0.0243366	1	6.47343	6.5609	-0.0874658	1	6.48831	6.4351	0.0532101	1	6.78245	6.61683	0.165619	1	6.63945	6.62053	0.0189205	1	6.84189	6.66296	0.178937	1	6.2522	6.30074	-0.048538	1	6.52966	6.77368	-0.244019	1
CATMA1A08760	At1g09890	6.26781	6.48316	-0.215346	1	6.21531	6.23568	-0.0203659	1	6.27511	6.15325	0.12186	1	6.28066	6.30611	-0.0254504	1	6.3668	6.32793	0.0388695	1	6.45334	6.4653	-0.0119623	1	6.37938	6.46277	-0.0833907	1	6.63246	6.60847	0.0239977	1	6.58723	6.6811	-0.0938726	1	6.44594	6.51402	-0.0680805	1	6.13806	6.22842	-0.0903575	1	6.67454	6.53831	0.136228	1
CATMA1A08770	At1g09900	6.70953	6.7804	-0.070864	1	6.60091	6.59289	0.00801889	1	6.68585	6.46613	0.21972	1	6.37375	6.325	0.0487538	1	6.61931	6.67694	-0.0576303	1	6.66557	6.75662	-0.091045	1	6.57174	6.72103	-0.149292	1	6.94252	6.68253	0.259984	1	7.03649	6.96978	0.0667078	1	6.60977	6.73853	-0.12876	1	6.34919	6.15724	0.191954	1	6.99643	6.85574	0.140696	1
CATMA1A08780	At1g09910	7.16488	7.09783	0.0670456	1	6.48851	6.65139	-0.162878	1	7.14165	6.80505	0.336599	1	6.74951	6.72203	0.0274794	1	6.95699	6.9627	-0.00570736	1	7.03154	7.25256	-0.221024	1	6.86397	6.87697	-0.0130096	1	7.17898	7.2863	-0.107321	1	7.45837	7.07682	0.381545	1	7.2723	7.16641	0.105886	1	6.61253	6.79178	-0.179251	1	7.10686	7.09247	0.0143857	1
CATMA1A08790	At1g09920	8.29545	8.40112	-0.105664	1	7.86397	7.91764	-0.0536767	1	8.25163	8.21925	0.0323824	1	7.42593	7.37227	0.0536533	1	8.17169	8.14009	0.0315929	1	8.70529	8.70584	-0.000541025	1	8.516	8.48225	0.0337518	1	8.64202	8.61852	0.0234998	1	8.75728	8.54182	0.215454	1	8.27552	8.32958	-0.0540606	1	7.7532	7.81769	-0.0644995	1	8.85914	8.88946	-0.0303186	1
CATMA1A08800	At1g09930	6.66383	6.71343	-0.0495999	1	6.19245	6.16608	0.0263617	1	6.34069	6.31078	0.0299067	1	6.10449	6.1721	-0.0676116	1	6.65807	6.49828	0.159793	1	6.65158	6.65343	-0.00184748	1	6.58698	6.62069	-0.0337028	1	6.70677	6.67191	0.0348618	1	6.5837	6.56228	0.0214251	1	6.7385	6.68155	0.0569557	1	6.07338	6.26791	-0.194535	1	6.85079	7.07088	-0.220089	1
CATMA1C71132	At1g09932	7.01933	6.78231	0.237019	1	6.46789	6.11013	0.35776	1	6.32276	6.29204	0.0307221	1	6.35028	6.27068	0.0795963	1	6.93712	6.89695	0.0401654	1	6.73059	6.82652	-0.0959327	1	6.76578	6.89328	-0.127497	1	6.70157	6.72695	-0.025377	1	7.33313	7.01669	0.316445	1	7.15808	6.88264	0.275442	1	6.29337	6.6425	-0.349125	1	6.97126	6.91414	0.0571195	1
CATMA1A08810	At1g09935	6.56368	6.56266	0.0010251	1	6.00413	6.09456	-0.090425	1	6.20615	6.28972	-0.0835733	1	6.15308	6.13674	0.0163395	1	6.25651	6.44676	-0.190254	1	6.19372	6.37502	-0.181308	1	6.36073	6.20272	0.158012	1	6.86319	6.72463	0.138558	1	6.90855	6.85242	0.0561264	1	6.60668	6.81206	-0.205388	1	6.30154	6.12674	0.174793	1	6.48717	6.48662	0.000543694	1
CATMA1A08820	At1g09940	8.05114	7.40196	0.649182	0.138245	7.55872	7.96507	-0.406351	1	7.90884	8.0345	-0.125664	1	6.84013	6.56368	0.276452	1	8.26145	8.15632	0.105127	1	8.17108	8.04555	0.125528	1	7.94334	7.96137	-0.0180354	1	7.60418	7.67829	-0.0741166	1	7.87429	7.61745	0.256844	1	8.22721	7.56993	0.657286	0.806851	6.89479	7.32483	-0.430043	1	8.41589	8.47776	-0.0618608	1
CATMA1A08830	At1g09950	9.56942	8.85165	0.717775	0.0118252	9.83426	9.88169	-0.0474266	1	9.16502	9.23501	-0.0699886	1	7.49036	7.3222	0.168159	1	9.56982	9.53345	0.0363703	1	9.04233	9.27905	-0.236722	1	9.87992	9.51297	0.366957	1	9.22392	9.11202	0.1119	1	9.23652	9.19874	0.0377826	1	9.7084	9.04873	0.659673	0.753506	7.31611	8.63678	-1.32066	1.41268e-09	10.4219	9.78757	0.634366	1
CATMA1A08835	At1g09960	7.34298	7.15472	0.188256	1	6.98758	7.11772	-0.13014	1	7.18634	7.06496	0.121375	1	6.4787	6.39172	0.0869792	1	7.34125	7.33542	0.00582454	1	7.56171	7.42682	0.134886	1	7.14072	7.30385	-0.163134	1	7.69094	7.3963	0.294639	1	7.56086	7.41509	0.145767	1	7.23643	7.21781	0.0186175	1	6.67169	6.47509	0.196602	1	7.74078	7.92755	-0.186764	1
CATMA1A08840	At1g09970	10.3941	9.51795	0.876169	1.67808e-05	9.44355	9.4828	-0.0392484	1	10.7655	10.4233	0.342229	1	10.1267	9.86634	0.260374	1	11.2804	10.473	0.807415	3.52334e-05	11.8405	10.853	0.987483	7.60988e-05	11.4792	10.6706	0.808616	1	11.5915	10.9968	0.594747	0.99655	11.6928	10.3578	1.33504	0	11.1323	9.66809	1.46419	0	10.7122	10.3184	0.39385	1	11.814	11.7307	0.0832293	1
CATMA1C71133	At1g09980	6.70746	6.69431	0.0131489	1	6.46372	6.32707	0.136645	1	6.49083	6.62281	-0.13198	1	6.34801	6.40529	-0.0572767	1	6.62973	6.63012	-0.00038698	1	6.81496	6.77389	0.0410685	1	6.54891	6.67174	-0.12283	1	6.99044	6.80533	0.185114	1	7.15799	7.25437	-0.0963813	1	6.82847	6.78862	0.0398449	1	6.54805	6.0713	0.476751	1	6.96622	7.2927	-0.32648	1
CATMA1C71134	At1g09995	6.56131	6.49298	0.0683238	1	6.19447	6.3824	-0.187935	1	6.18526	6.14816	0.0370954	1	6.17873	6.20571	-0.0269835	1	6.39394	6.68018	-0.286238	1	6.41281	6.21818	0.194634	1	6.25252	6.41011	-0.15759	1	6.62509	6.69758	-0.0724857	1	6.69259	6.67598	0.0166139	1	6.6907	6.78609	-0.0953853	1	6.25	6.21854	0.0314578	1	6.55108	6.4231	0.127975	1
CATMA1A08860	At1g10000	6.73177	6.93144	-0.199673	1	7.01211	6.95108	0.0610339	1	6.70206	6.76205	-0.0599856	1	6.34432	6.05439	0.289933	1	6.97916	6.87273	0.106428	1	7.00385	6.85183	0.152028	1	7.12999	7.11682	0.0131642	1	6.67826	6.86127	-0.183001	1	7.07482	6.93746	0.137358	1	7.14606	7.27716	-0.131093	1	6.36621	6.25126	0.114944	1	7.48386	7.4302	0.0536534	1
CATMA1A08870	At1g10010	8.7246	8.6992	0.0254013	1	7.59656	8.19885	-0.602286	0.809245	8.15958	8.02355	0.136027	1	6.81519	6.90578	-0.0905856	1	8.40393	8.36204	0.0418852	1	8.26806	8.43785	-0.169791	1	8.2576	8.38948	-0.131879	1	7.62089	7.634	-0.0131105	1	8.35057	8.42367	-0.0731	1	8.78333	8.90313	-0.119805	1	7.01095	7.45962	-0.448664	1	8.79645	8.70135	0.0950988	1
CATMA1A08880	At1g10020	9.79842	9.65622	0.1422	1	8.99301	9.0322	-0.0391902	1	9.17421	9.62065	-0.446441	1	7.9714	7.91785	0.0535495	1	9.66306	9.60767	0.0553919	1	10.1033	10.1645	-0.0612447	1	8.80799	9.3393	-0.531308	1	9.23102	9.40621	-0.175185	1	9.4872	9.85418	-0.366981	1	9.75367	9.56885	0.184821	1	8.54324	8.5563	-0.0130607	1	9.46173	10.2117	-0.749965	1
CATMA1A08890	At1g10030	7.67808	7.61849	0.059596	1	6.8245	6.74924	0.0752627	1	7.06869	7.27881	-0.210116	1	6.98258	7.02598	-0.0433963	1	7.46199	7.45806	0.00393106	1	7.61157	7.77263	-0.16106	1	7.41237	7.25056	0.161804	1	7.39969	7.5411	-0.141413	1	7.55391	7.60551	-0.051601	1	7.84532	7.75089	0.09443	1	6.82224	7.2567	-0.434464	1	7.8068	7.80747	-0.000671769	1
CATMA1A08900	At1g10040	6.55294	6.48734	0.065601	1	6.43012	6.47799	-0.0478644	1	6.44472	6.32133	0.123391	1	6.22829	6.15502	0.0732673	1	6.58773	6.59163	-0.00389941	1	6.56627	6.42142	0.144845	1	6.54559	6.58251	-0.0369181	1	6.84331	6.66283	0.180479	1	6.61624	6.6506	-0.0343508	1	6.72085	6.59083	0.130025	1	6.21924	6.36151	-0.142268	1	6.7415	6.81686	-0.0753529	1
CATMA1A08910	At1g10050	6.63195	6.64238	-0.010431	1	6.39243	6.35277	0.0396659	1	6.46566	6.48079	-0.0151248	1	6.32987	6.36241	-0.0325455	1	6.63335	6.55991	0.0734382	1	6.55472	6.47629	0.0784305	1	6.55573	6.59257	-0.0368439	1	6.8017	6.75261	0.0490883	1	7.03872	6.9932	0.0455261	1	6.74364	6.90692	-0.16328	1	6.28373	6.16986	0.113865	1	6.68975	6.8595	-0.169753	1
CATMA1A08913	At1g10060	7.12022	7.23502	-0.114804	1	7.30829	6.82543	0.482866	1	7.76421	7.6261	0.138107	1	6.97101	7.13294	-0.161932	1	7.07714	6.92588	0.151264	1	7.58497	7.9602	-0.375222	1	7.51861	8.04447	-0.525867	1	7.82776	8.02433	-0.19657	1	7.0601	7.09994	-0.0398434	1	7.05139	6.90052	0.150868	1	6.63187	6.49369	0.138178	1	7.78649	7.82537	-0.0388814	1
CATMA1A08920	At1g10090	8.8733	7.90184	0.971459	1.7901e-07	8.47991	8.50177	-0.0218546	1	8.79492	8.79502	-9.09601e-05	1	7.76988	7.72746	0.0424231	1	8.80785	8.75277	0.0550836	1	9.32936	9.2271	0.102261	1	8.48097	8.72819	-0.247223	1	8.38518	8.78019	-0.39501	1	8.12915	8.21082	-0.0816673	1	8.7843	7.97626	0.80804	0.00688477	8.17066	8.1393	0.0313604	1	8.9527	9.46297	-0.51027	1
CATMA1A08970	At1g10095	6.47484	6.42176	0.0530822	1	6.52927	6.35864	0.170633	1	6.36807	6.4407	-0.0726232	1	6.36855	6.23283	0.135719	1	6.48869	6.64919	-0.1605	1	6.30097	6.60525	-0.304271	1	6.36652	6.54897	-0.182452	1	6.74547	6.69386	0.0516088	1	6.61656	6.53409	0.0824685	1	6.55329	6.53672	0.0165696	1	6.16029	6.25331	-0.0930273	1	6.75934	6.73774	0.0215974	1
CATMA1C71137	At1g10100	6.33052	6.4491	-0.118581	1	6.23151	6.1626	0.0689071	1	5.98241	6.09238	-0.109972	1	6.2995	6.2076	0.0918988	1	6.37754	6.3582	0.0193354	1	6.35698	6.20703	0.149956	1	6.32974	6.41861	-0.0888767	1	6.79638	6.71036	0.0860256	1	6.5669	6.61982	-0.0529195	1	6.68505	6.56929	0.115764	1	6.20027	5.97802	0.222245	1	6.40933	6.56884	-0.159503	1
CATMA1A08980	At1g10110	7.23721	7.24169	-0.00447693	1	7.01393	7.15153	-0.137602	1	7.19729	7.17495	0.0223376	1	6.52478	6.51714	0.0076484	1	7.1836	7.06645	0.117154	1	7.20332	7.06631	0.137009	1	7.49155	7.52138	-0.0298222	1	7.56902	7.55044	0.0185852	1	7.94695	7.98083	-0.0338815	1	7.83083	7.84836	-0.0175332	1	6.39423	6.30476	0.0894657	1	7.90328	7.87512	0.0281613	1
CATMA1A08990	At1g10120	6.92092	6.73256	0.188358	1	6.76342	6.91333	-0.149903	1	6.35042	6.70669	-0.356272	1	6.45125	6.2595	0.191743	1	7.03983	7.00753	0.0322934	1	6.86477	6.64314	0.221628	1	6.80584	6.86864	-0.0627948	1	6.89144	6.89746	-0.00601353	1	7.21917	7.28313	-0.0639581	1	6.92865	6.90079	0.0278676	1	6.62427	6.38639	0.237871	1	7.13153	7.13546	-0.00392604	1
CATMA1A08995	At1g10130	6.82835	6.68546	0.142897	1	6.46458	6.71583	-0.251251	1	6.6657	6.62107	0.0446344	1	6.38536	6.35463	0.0307369	1	6.67499	6.82587	-0.150877	1	6.92085	6.76194	0.158909	1	6.62898	6.74598	-0.116996	1	6.9157	6.93871	-0.0230047	1	7.29633	7.19548	0.10085	1	6.93725	6.84956	0.0876862	1	6.41287	6.37381	0.0390587	1	7.02923	7.31776	-0.288539	1
CATMA1A09000	At1g10140	7.85464	8.19836	-0.343715	1	7.67528	7.46392	0.211362	1	8.60949	8.40237	0.207126	1	7.70874	7.67606	0.0326874	1	8.92344	7.94543	0.978014	4.83739e-09	9.76229	8.87492	0.887365	0.00263765	9.17717	8.66647	0.510699	1	10.117	9.09423	1.02282	2.31918e-08	9.84506	9.05998	0.785089	0.000309079	8.8117	8.21256	0.599143	1	8.45653	8.02	0.436525	1	9.57762	9.86541	-0.287792	1
CATMA1C71138	At1g10150	6.62009	6.67081	-0.0507198	1	6.52659	6.49104	0.0355537	1	6.48261	6.61049	-0.127884	1	6.25862	6.0474	0.211223	1	6.65323	6.56793	0.085304	1	6.99409	6.7833	0.210797	1	6.48999	6.56984	-0.0798508	1	6.44436	6.43121	0.013145	1	6.88881	6.88061	0.0082019	1	6.85091	6.87117	-0.0202607	1	6.57962	6.35627	0.223346	1	6.76502	7.07108	-0.306057	1
CATMA1C71139	At1g10155	6.65845	6.57303	0.0854162	1	6.35313	6.433	-0.0798734	1	6.30116	6.54957	-0.248406	1	6.19447	6.43231	-0.237837	1	6.77404	6.81231	-0.0382666	1	7.08526	6.91226	0.173	1	6.76396	6.91001	-0.146047	1	7.06182	7.02053	0.0412916	1	7.56061	7.32963	0.230977	1	6.69317	6.81248	-0.119306	1	6.32231	6.39596	-0.0736514	1	7.3515	7.45547	-0.103975	1
CATMA1A09040	At1g10170	6.92975	6.91208	0.0176694	1	7.41395	7.29467	0.119273	1	7.31076	7.27277	0.0379874	1	6.40353	6.52856	-0.125027	1	7.0764	7.1488	-0.0724015	1	7.3314	7.18955	0.141849	1	7.49469	7.52607	-0.0313727	1	7.83782	7.42779	0.410028	1	7.55405	7.66065	-0.1066	1	7.38903	7.476	-0.0869691	1	6.47359	6.29253	0.18106	1	7.97398	7.81195	0.162025	1
CATMA1A09050	At1g10180	6.59924	6.74283	-0.143587	1	6.4052	6.32272	0.0824775	1	6.8908	7.07601	-0.185212	1	6.36789	6.28329	0.0846061	1	6.70132	6.67629	0.0250276	1	6.63025	6.42715	0.203097	1	6.59992	6.65443	-0.0545069	1	6.65088	6.82365	-0.172769	1	6.81758	6.79318	0.0244018	1	6.92462	6.8071	0.117513	1	6.15735	6.30843	-0.151079	1	6.70658	6.78125	-0.0746637	1
CATMA_GFT_00052	At1g10190	6.40222	6.38994	0.0122805	1	6.15072	6.16757	-0.0168559	1	6.20109	6.21061	-0.009517	1	6.25267	5.94463	0.30804	1	6.35971	6.31797	0.0417389	1	6.32131	6.37729	-0.0559808	1	6.2064	6.20049	0.00590839	1	6.61143	6.69823	-0.0868005	1	6.51754	6.61427	-0.0967255	1	6.55309	6.65242	-0.099328	1	6.1002	6.20379	-0.10359	1	6.45418	6.65063	-0.196448	1
CATMA1A09070	At1g10200	8.49213	8.6943	-0.202168	1	7.81595	8.01265	-0.196701	1	8.46632	8.14178	0.324531	1	7.50416	7.40586	0.0983035	1	8.53153	8.50542	0.0261095	1	8.5564	8.59353	-0.0371368	1	8.7813	8.75414	0.0271605	1	8.49074	8.77435	-0.283605	1	7.78969	7.94184	-0.152147	1	8.54584	8.48492	0.0609168	1	7.60578	7.84604	-0.240259	1	9.17888	8.74455	0.434327	1
CATMA1B09075	At1g10210	6.99665	7.15278	-0.156131	1	6.7141	6.61433	0.0997727	1	7.07885	7.04596	0.0328854	1	6.59585	6.47995	0.115907	1	7.2876	7.36161	-0.0740099	1	7.75001	7.70812	0.0418874	1	7.67272	7.75927	-0.0865509	1	7.26559	7.07947	0.186123	1	7.22379	7.06138	0.162416	1	7.30284	7.57702	-0.274179	1	6.89663	6.51749	0.379138	1	8.01692	8.02499	-0.00806686	1
CATMA1A09090	At1g10220	6.76368	6.8187	-0.0550211	1	6.80036	6.95924	-0.158876	1	7.11833	7.0512	0.067131	1	6.22349	6.54617	-0.322684	1	6.90638	7.05573	-0.149353	1	6.93037	6.84298	0.0873925	1	7.06593	6.93287	0.13306	1	7.21771	7.00032	0.217382	1	7.19954	7.07192	0.127624	1	7.2105	7.0159	0.194597	1	6.42883	6.48398	-0.0551552	1	7.37466	7.24573	0.128929	1
CATMA1A09100	At1g10230	7.21067	7.32472	-0.11405	1	7.08327	6.96595	0.117315	1	7.48299	7.21618	0.266804	1	6.93015	6.89098	0.0391695	1	7.23415	7.2454	-0.0112481	1	7.69747	7.53668	0.160791	1	7.81481	7.59448	0.220337	1	8.13991	7.88589	0.254026	1	7.42508	7.3645	0.0605891	1	7.13359	7.27646	-0.142874	1	6.93872	6.87645	0.0622728	1	8.13091	7.70971	0.421199	1
CATMA_GFT_02511	At1g10250	6.45846	6.50243	-0.0439689	1	6.51653	6.29136	0.22517	1	6.19744	6.08308	0.114354	1	6.22816	6.2945	-0.0663465	1	6.42888	6.56403	-0.135146	1	6.46827	6.409	0.0592653	1	6.17327	6.33259	-0.159318	1	6.71307	6.67238	0.040686	1	6.67549	6.89976	-0.224275	1	6.80849	6.58617	0.222321	1	6.24292	6.11841	0.124513	1	6.58694	6.51809	0.0688498	1
CATMA1A09140	At1g10280	7.24017	7.30861	-0.0684396	1	7.2634	7.33509	-0.0716882	1	7.42737	7.38389	0.043477	1	6.48476	6.66221	-0.17745	1	7.50916	7.43688	0.0722798	1	7.4374	7.33351	0.103889	1	7.71343	7.63465	0.078781	1	7.55367	7.53272	0.020956	1	8.36004	8.29619	0.0638487	1	7.99678	8.2445	-0.247722	1	6.41289	6.2697	0.143187	1	8.19388	8.24156	-0.047676	1
CATMA1A09150	At1g10300	6.53786	6.4283	0.109558	1	6.20429	6.09847	0.105814	1	6.14496	6.15411	-0.00915665	1	6.13193	6.02018	0.111753	1	6.33759	6.35904	-0.0214535	1	6.19269	6.27682	-0.0841354	1	6.14755	6.50303	-0.355476	1	6.39302	6.28549	0.107535	1	6.58898	6.52351	0.0654687	1	6.45039	6.57143	-0.121046	1	6.04202	5.93342	0.108597	1	6.49371	6.41824	0.0754754	1
CATMA1A09160	At1g10310	7.60835	7.52061	0.0877439	1	7.16133	7.19125	-0.0299184	1	7.33143	7.52001	-0.188577	1	6.59849	6.62001	-0.0215155	1	7.50058	7.55812	-0.0575354	1	7.77897	7.84345	-0.0644742	1	7.62669	7.63631	-0.00962095	1	7.75487	7.79186	-0.0369868	1	8.12829	7.90007	0.228219	1	7.55326	7.70189	-0.148634	1	6.66886	6.67049	-0.00163361	1	8.02549	7.96216	0.0633351	1
CATMA1A09170	At1g10320	7.52024	7.2687	0.25154	1	7.17018	7.38406	-0.213883	1	7.57621	7.46017	0.116042	1	7.17476	7.30046	-0.125707	1	7.79174	7.71993	0.0718089	1	7.38365	7.45275	-0.0691035	1	7.66294	7.59478	0.0681582	1	7.66965	7.58238	0.0872708	1	8.31011	8.40517	-0.0950572	1	7.92505	7.73918	0.185866	1	6.41235	6.76842	-0.35607	1	8.25317	8.10834	0.144829	1
CATMA1A09180	At1g10330	6.56211	6.44261	0.119509	1	6.59763	6.60731	-0.00968221	1	6.2949	6.42283	-0.127937	1	6.23894	6.39701	-0.15807	1	6.62172	6.47292	0.148792	1	6.49476	6.3726	0.122151	1	6.49282	6.56378	-0.0709565	1	6.80556	6.62132	0.184247	1	6.86153	6.83029	0.0312466	1	6.55542	6.7038	-0.148378	1	6.07865	6.15475	-0.0761024	1	6.71744	6.73336	-0.0159206	1
CATMA1A09190	At1g10340	7.03781	6.55608	0.481731	1	6.67107	6.59747	0.0735987	1	7.78456	7.1504	0.634162	0.33647	7.29092	7.41983	-0.128916	1	7.06546	7.04587	0.0195882	1	7.03166	7.41918	-0.387516	1	7.27225	7.91025	-0.637993	1	7.45081	7.75943	-0.308622	1	8.86868	7.93508	0.933603	2.81845e-07	7.08427	6.62901	0.455254	1	6.5242	6.60181	-0.0776044	1	7.60477	7.33476	0.270009	1
CATMA1A09200	At1g10350	8.3974	8.50631	-0.108903	1	8.6807	8.59468	0.0860143	1	8.40317	8.28411	0.119066	1	7.49688	7.50262	-0.00573976	1	7.9968	8.10961	-0.112811	1	8.4701	8.24822	0.221871	1	8.5477	8.44853	0.0991692	1	8.59878	8.59528	0.00349975	1	8.23947	8.33077	-0.0913028	1	8.48709	8.77291	-0.285828	1	7.50428	7.29975	0.204531	1	8.85354	8.66199	0.191553	1
CATMA1C71140	At1g10360	7.42283	7.84622	-0.423389	1	7.10108	7.09686	0.00421283	1	7.28995	7.32155	-0.0315911	1	6.69058	6.90659	-0.216009	1	7.41629	7.44455	-0.0282617	1	7.58645	7.53	0.0564489	1	7.52363	7.22183	0.301802	1	7.04916	7.06128	-0.0121224	1	7.60924	8.10017	-0.49093	1	7.34591	7.89788	-0.551964	1	7.10256	6.936	0.166559	1	7.76846	7.99793	-0.229472	1
CATMA1C71141	At1g10370	11.6383	11.8878	-0.249449	1	10.822	10.6352	0.186811	1	11.296	12.1416	-0.845666	0.000126955	9.22445	9.75332	-0.528869	1	11.7319	11.8367	-0.104801	1	11.8432	12.2845	-0.441286	1	11.0168	10.9262	0.0905341	1	9.78539	10.4915	-0.706138	0.0239221	11.4704	12.247	-0.776522	0.000446848	11.1711	11.394	-0.222962	1	10.7386	10.4978	0.240775	1	11.8019	12.0031	-0.201139	1
CATMA1A09230	At1g10380	6.60799	6.6482	-0.0402105	1	6.29156	6.26851	0.0230444	1	5.99949	6.14778	-0.148287	1	6.16072	6.17787	-0.0171499	1	6.48939	6.47295	0.0164428	1	6.39819	6.32607	0.0721194	1	6.27135	6.02423	0.24712	1	6.892	6.84793	0.0440703	1	6.66018	6.53429	0.125889	1	6.56747	6.63682	-0.0693497	1	6.21604	6.18171	0.034336	1	6.41589	6.31017	0.105713	1
CATMA1A09240	At1g10385	6.43631	6.45963	-0.0233131	1	6.40685	6.37099	0.0358564	1	6.34316	6.40862	-0.0654679	1	5.94771	6.18914	-0.241429	1	6.42095	6.47537	-0.0544161	1	6.34957	6.2476	0.101973	1	6.17905	6.29504	-0.115992	1	6.57803	6.42552	0.152505	1	6.42437	6.5405	-0.116132	1	6.46275	6.64907	-0.186317	1	6.36087	6.27157	0.089306	1	6.39324	6.40576	-0.0125198	1
CATMA1A09250	At1g10390	7.25111	7.18741	0.0637026	1	7.02917	7.17058	-0.141403	1	7.0867	6.86072	0.225984	1	6.64715	6.53864	0.10851	1	7.31383	7.12859	0.185246	1	7.1252	7.18201	-0.0568119	1	7.27477	7.5457	-0.27093	1	7.33873	7.42655	-0.0878213	1	6.94154	7.1305	-0.188958	1	7.33346	7.25359	0.0798758	1	6.61903	6.9051	-0.286072	1	7.49168	7.42989	0.061784	1
CATMA1A09260	At1g10400	6.31341	6.49534	-0.181926	1	6.41883	6.22686	0.19197	1	6.08165	6.23004	-0.148391	1	6.20484	6.2621	-0.0572578	1	6.59504	6.49434	0.100694	1	6.25092	6.41985	-0.168926	1	6.21288	6.30002	-0.0871358	1	6.43679	6.44356	-0.00677237	1	6.39343	6.35899	0.0344445	1	6.47518	6.47085	0.00433671	1	6.15933	6.10822	0.0511031	1	6.49718	6.32102	0.176161	1
CATMA1A09270	At1g10410	6.41836	6.54252	-0.124161	1	6.36384	6.35612	0.00771143	1	5.91322	6.1078	-0.194579	1	5.9763	5.91528	0.0610194	1	6.44918	6.37183	0.0773501	1	6.4419	6.25462	0.187282	1	6.15153	5.98334	0.168188	1	6.31467	6.28882	0.0258505	1	6.42429	6.32416	0.100132	1	6.71101	6.45915	0.251854	1	5.92966	6.17363	-0.243972	1	6.4683	6.50342	-0.0351184	1
CATMA1D05004	At1g10417	6.53368	6.1067	0.426984	1	6.15121	6.20179	-0.0505747	1	6.0959	6.05624	0.0396585	1	6.22908	6.33466	-0.105578	1	6.16358	6.26971	-0.106131	1	6.21867	6.22654	-0.00787395	1	6.22255	6.27391	-0.0513568	1	6.26084	6.41222	-0.151385	1	6.40737	6.40374	0.00363703	1	6.45341	6.54395	-0.0905403	1	6.19718	6.03078	0.166405	1	6.5146	6.48923	0.0253683	1
CATMA1A09275	At1g10420	6.77384	6.76846	0.00538248	1	7.08762	7.14828	-0.0606689	1	6.74882	6.8522	-0.10338	1	6.3472	6.41479	-0.0675946	1	6.995	6.95792	0.0370781	1	6.94027	6.7653	0.174975	1	7.24804	7.25949	-0.0114471	1	7.0281	6.85293	0.175168	1	7.30905	7.04138	0.267668	1	6.95782	7.05625	-0.0984227	1	6.38902	6.23851	0.150509	1	7.41951	7.47234	-0.052825	1
CATMA1A09285	At1g10430	6.61381	6.67361	-0.0597942	1	6.5838	6.71078	-0.126978	1	6.32814	6.54673	-0.218588	1	6.2196	6.28855	-0.0689443	1	6.52816	6.5962	-0.0680446	1	6.47889	6.50801	-0.0291217	1	6.50161	6.3285	0.173116	1	6.56211	6.78314	-0.221034	1	6.57255	6.40419	0.168362	1	6.64908	6.77139	-0.122309	1	6.4704	6.3173	0.1531	1	6.59164	6.63181	-0.0401723	1
CATMA1A09300	At1g10450	8.10934	7.66689	0.442453	1	7.40954	7.72986	-0.32032	1	7.85587	7.52414	0.331726	1	7.48302	7.24846	0.234559	1	7.9229	8.00275	-0.0798435	1	7.83875	7.67102	0.167731	1	7.97945	8.00134	-0.0218854	1	8.12187	8.47028	-0.348408	1	7.82246	7.96124	-0.13878	1	8.25061	7.72407	0.526544	1	7.30694	7.69747	-0.39053	1	8.09202	7.79957	0.292445	1
CATMA1A09310	At1g10455	6.65445	6.51214	0.142307	1	6.69483	6.70274	-0.00791302	1	6.3407	6.29105	0.049648	1	6.45157	6.23889	0.212682	1	6.45093	6.52668	-0.075747	1	6.53691	6.67075	-0.133849	1	6.61959	6.54912	0.070477	1	6.69368	6.8165	-0.122822	1	6.78073	6.70583	0.0748998	1	6.68186	6.82102	-0.139153	1	6.34239	6.32173	0.020654	1	6.88306	6.98089	-0.0978284	1
CATMA1A09320	At1g10460	6.99289	6.97796	0.0149271	1	7.20691	7.16959	0.0373155	1	7.02433	7.07987	-0.0555356	1	6.57129	6.47349	0.0977978	1	7.07636	7.21136	-0.135006	1	7.17619	7.07336	0.102832	1	7.43332	7.37001	0.0633084	1	7.33096	7.1609	0.170068	1	7.14737	7.06206	0.0853056	1	7.10192	7.15845	-0.0565275	1	6.52897	6.39216	0.136813	1	7.55014	7.50532	0.0448248	1
CATMA1A09322	At1g10470	9.43426	9.89781	-0.463545	1	8.77439	8.91266	-0.13827	1	8.79077	9.13127	-0.340501	1	8.15197	8.09462	0.057342	1	9.07598	9.29798	-0.222001	1	9.64426	9.61422	0.0300487	1	8.91039	9.09515	-0.184752	1	9.31012	9.18865	0.121473	1	8.78851	9.03132	-0.242808	1	9.2962	9.80883	-0.512629	1	8.77329	8.38585	0.387438	1	9.25375	9.72666	-0.472907	1
CATMA1A09327	At1g10480	6.29362	6.41215	-0.118537	1	6.21626	5.98177	0.234494	1	6.00655	6.07252	-0.065966	1	5.90635	6.14075	-0.234402	1	6.33469	6.25275	0.0819429	1	6.33958	6.3446	-0.00501555	1	6.19935	6.11837	0.0809786	1	6.11651	6.29	-0.173496	1	6.28588	6.31965	-0.03377	1	6.44956	6.39525	0.0543082	1	6.14033	6.21832	-0.0779866	1	6.47354	6.33551	0.138025	1
CATMA1A09330	At1g10490	6.4298	6.29479	0.135007	1	6.351	6.27053	0.0804775	1	5.81666	6.12142	-0.304761	1	6.18049	6.22715	-0.0466544	1	6.43917	6.52713	-0.0879608	1	6.27502	6.0141	0.260911	1	6.40968	6.08278	0.326906	1	6.32641	6.35863	-0.0322168	1	6.2212	6.49494	-0.273744	1	6.38423	6.39007	-0.00584052	1	6.1302	6.08447	0.0457373	1	6.40832	6.37097	0.0373498	1
CATMA1A09350	At1g10520	6.50849	6.65252	-0.14403	1	6.73487	6.63604	0.0988246	1	6.41607	6.60758	-0.19151	1	6.11264	6.02652	0.0861232	1	6.61964	6.72678	-0.107142	1	6.41848	6.41746	0.00101862	1	6.39484	6.47291	-0.0780738	1	6.48264	6.48414	-0.00149703	1	6.41371	6.41716	-0.00345024	1	6.73604	6.74473	-0.00868176	1	6.37991	6.26315	0.116753	1	6.69651	6.64786	0.0486543	1
CATMA1A09370	At1g10530	7.05538	7.53695	-0.481572	1	7.29364	7.23794	0.055702	1	6.91674	7.12073	-0.203994	1	6.41832	6.40592	0.0124028	1	6.85331	6.82997	0.0233396	1	7.22282	7.25601	-0.0331897	1	6.84749	7.23466	-0.38717	1	7.22706	7.19957	0.0274859	1	6.8366	7.08086	-0.244265	1	7.15673	7.50086	-0.344125	1	6.7062	6.6547	0.0515023	1	6.98495	7.04513	-0.0601827	1
CATMA1A09380	At1g10538	6.64552	6.72025	-0.0747311	1	6.46614	6.5395	-0.0733594	1	6.5735	6.35832	0.215179	1	6.20382	6.03888	0.164943	1	6.50348	6.49417	0.00931475	1	6.5616	6.27785	0.28375	1	6.27042	6.34411	-0.073693	1	6.57322	6.58949	-0.0162697	1	6.53001	6.50423	0.0257856	1	6.66515	6.73554	-0.0703845	1	6.19727	6.23543	-0.0381661	1	6.63817	6.6434	-0.0052349	1
CATMA1A09400	At1g10540	7.06999	6.99056	0.0794312	1	6.97675	6.7829	0.193854	1	6.67064	6.82389	-0.153244	1	6.27543	6.45492	-0.17949	1	6.61143	6.87836	-0.266935	1	6.97621	7.2009	-0.22469	1	6.61795	6.7516	-0.13365	1	6.7364	6.84194	-0.10554	1	6.71877	6.82011	-0.101341	1	6.95106	6.98047	-0.0294108	1	6.60886	6.45231	0.15655	1	6.77787	6.71811	0.0597677	1
CATMA1A09410	At1g10550	6.86979	6.71106	0.158734	1	6.46695	6.45035	0.0165994	1	6.3774	6.38318	-0.00577822	1	6.45688	6.32133	0.135554	1	6.69949	6.70371	-0.004216	1	6.70239	6.53575	0.166648	1	6.32054	6.25002	0.0705217	1	6.70368	6.77457	-0.0708916	1	6.57836	6.66712	-0.08876	1	7.04561	6.72425	0.321364	1	6.59845	6.50035	0.0980987	1	6.46751	6.47666	-0.0091482	1
CATMA1A09420	At1g10560	6.63267	6.60868	0.0239963	1	6.71573	6.59717	0.118561	1	6.46787	6.51005	-0.0421793	1	6.20707	6.17995	0.0271182	1	6.70136	6.72161	-0.0202486	1	6.57389	6.41244	0.161453	1	6.36141	6.29949	0.0619191	1	6.45129	6.65643	-0.205138	1	6.54171	6.61572	-0.0740131	1	6.79122	6.7038	0.0874143	1	6.58061	6.29537	0.285238	1	6.57858	6.69118	-0.112596	1
CATMA1A09430	At1g10570	6.57972	6.53316	0.046556	1	6.35092	6.29003	0.0608962	1	6.00257	6.00635	-0.00378345	1	6.1505	6.09019	0.0603135	1	6.45694	6.32814	0.128799	1	6.34538	6.45982	-0.114444	1	6.31393	6.23284	0.0810975	1	6.3511	6.31765	0.0334461	1	6.29903	6.35586	-0.0568354	1	6.6055	6.3896	0.215904	1	6.13963	6.16697	-0.0273318	1	6.46767	6.42657	0.0411052	1
CATMA1A09440	At1g10580	9.02636	8.83562	0.190733	1	8.852	8.5889	0.263102	1	9.01425	9.09932	-0.0850666	1	8.19532	8.1825	0.0128175	1	8.70855	8.71637	-0.00781744	1	9.4127	9.46866	-0.0559589	1	9.25194	9.13051	0.121432	1	9.3974	9.36596	0.0314365	1	9.00711	8.81831	0.188808	1	8.88819	8.89724	-0.00904568	1	8.58203	8.19966	0.382371	1	9.43079	9.3271	0.10369	1
CATMA1C71142	At1g10585	6.64043	6.83044	-0.19001	1	6.59632	6.47251	0.123808	1	6.79254	6.67329	0.119252	1	6.70132	6.62546	0.0758651	1	6.60154	6.77134	-0.169798	1	7.22062	6.73575	0.484877	1	7.43152	6.98344	0.448076	1	7.68417	7.19196	0.492202	1	7.38678	6.96933	0.417455	1	6.86923	6.96281	-0.0935761	1	6.46789	6.33441	0.133488	1	7.69537	7.42784	0.267532	1
CATMA1A09470	At1g10600	6.90221	6.79161	0.1106	1	6.75757	6.86904	-0.111472	1	7.00835	6.78605	0.2223	1	6.76941	6.58443	0.184981	1	6.85006	6.96473	-0.114671	1	7.01422	6.92284	0.0913849	1	6.96157	7.0114	-0.0498355	1	7.29285	7.40339	-0.110544	1	7.09232	7.16512	-0.0727967	1	6.97072	6.91853	0.0521972	1	6.69606	6.6826	0.0134662	1	6.98343	7.08907	-0.105635	1
CATMA1A09480	At1g10610	6.88238	6.51785	0.36453	1	6.47354	6.60299	-0.129447	1	6.47735	6.48779	-0.0104448	1	6.56181	6.62268	-0.0608743	1	6.48934	6.59174	-0.102399	1	6.75612	6.72077	0.0353527	1	6.5094	6.38336	0.126039	1	6.85146	6.84112	0.0103487	1	7.15399	7.2711	-0.117108	1	6.91314	6.69379	0.219344	1	6.01534	6.46245	-0.44711	1	6.75369	6.71531	0.0383774	1
CATMA1A09490	At1g10620	6.42363	6.45552	-0.0318895	1	6.22879	6.3192	-0.090408	1	6.33084	6.22182	0.109018	1	6.15168	6.22338	-0.0717061	1	6.71198	6.62823	0.0837478	1	6.15598	6.22045	-0.0644655	1	6.37672	6.32481	0.0519081	1	6.35386	6.32379	0.0300788	1	6.39603	6.42115	-0.0251199	1	6.4433	6.53743	-0.0941276	1	6.06055	6.15188	-0.091332	1	6.37734	6.40927	-0.0319301	1
CATMA1A09500	At1g10630	8.40788	8.29028	0.117597	1	7.85474	7.72647	0.128273	1	7.95523	8.2925	-0.337269	1	7.74711	7.68789	0.0592186	1	8.56645	8.43822	0.128231	1	8.73975	8.73587	0.00387899	1	8.41192	8.0762	0.335715	1	8.39608	8.40242	-0.00634094	1	8.53099	8.36023	0.170757	1	8.67294	8.39211	0.280838	1	7.95745	7.99032	-0.0328624	1	8.77511	8.86994	-0.0948356	1
CATMA1C71143	At1g10640	6.4939	6.96325	-0.469345	1	6.25372	6.2505	0.00321967	1	6.22486	6.00486	0.219998	1	6.30418	6.26392	0.0402638	1	6.5625	6.77098	-0.208477	1	6.38389	6.28903	0.0948548	1	6.43235	6.37919	0.053152	1	6.67963	6.55041	0.129217	1	7.22324	6.86639	0.356848	1	7.12266	7.22386	-0.101196	1	6.27897	6.36857	-0.0895969	1	6.56577	6.56577	-5.68648e-07	1
CATMA1A09520	At1g10650	6.36486	6.32401	0.0408458	1	6.15739	6.2352	-0.0778178	1	6.22043	6.01352	0.206909	1	5.96167	6.11069	-0.149027	1	6.43864	6.50525	-0.06661	1	6.20192	6.24592	-0.0440074	1	6.16997	6.16569	0.00427736	1	6.1274	6.10731	0.0200959	1	6.27914	6.15781	0.121332	1	6.38992	6.19251	0.197416	1	6.16998	6.19823	-0.0282546	1	6.30169	6.23767	0.0640267	1
CATMA1A09530	At1g10660	6.97501	7.15537	-0.180365	1	6.32369	6.49513	-0.171438	1	6.38316	6.3168	0.0663601	1	6.4224	6.32399	0.098409	1	6.77955	6.78742	-0.0078671	1	6.7341	6.80489	-0.0707905	1	6.52563	6.50874	0.016895	1	7.01982	7.11103	-0.091212	1	7.16627	7.27642	-0.110149	1	7.11619	7.15252	-0.0363251	1	6.51735	6.46754	0.0498138	1	6.53188	6.58796	-0.0560764	1
CATMA1A09540	At1g10670	9.64113	9.70063	-0.0594983	1	9.48711	9.30595	0.181154	1	9.45125	9.51073	-0.059486	1	8.11596	8.62378	-0.507818	1	9.3896	9.33613	0.0534695	1	9.90556	9.92274	-0.0171773	1	9.26579	9.44822	-0.182429	1	9.5503	9.85187	-0.301571	1	8.97154	9.06773	-0.0961959	1	9.58586	9.57628	0.00957694	1	9.26963	9.27475	-0.00511702	1	9.42937	9.6416	-0.212232	1
CATMA1A09550	At1g10680	6.55396	6.6747	-0.120742	1	6.77844	6.72202	0.0564231	1	6.32083	6.27089	0.0499453	1	6.16059	6.00835	0.152244	1	6.78288	6.71678	0.0661067	1	6.61693	6.56599	0.0509436	1	6.58395	6.59047	-0.00652034	1	6.81969	6.5266	0.293096	1	6.54744	6.52981	0.0176329	1	6.84021	6.84099	-0.00078006	1	6.21853	6.11504	0.103487	1	7.03377	6.91208	0.121688	1
CATMA1A09570	At1g10690	6.96229	7.52039	-0.558101	1	6.99795	6.88004	0.117912	1	7.07989	7.15671	-0.076825	1	6.56494	6.54241	0.0225287	1	6.88979	7.04792	-0.158133	1	7.16983	7.18553	-0.0157008	1	7.5234	7.5444	-0.0210053	1	8.01227	7.76052	0.251749	1	7.27321	7.27306	0.00014588	1	7.26821	7.44262	-0.174404	1	6.55314	6.66717	-0.114026	1	7.54287	7.60506	-0.062188	1
CATMA1A09580	At1g10700	8.14424	8.13124	0.0129942	1	7.72369	7.90197	-0.178278	1	7.96977	7.71458	0.255189	1	7.37357	7.35425	0.0193276	1	7.9191	7.84407	0.0750289	1	8.08288	8.2352	-0.15232	1	7.83447	8.08165	-0.247182	1	8.13682	8.38083	-0.244011	1	7.64689	7.56086	0.086035	1	8.14386	8.04714	0.0967132	1	7.45987	7.57066	-0.110792	1	8.36159	8.2939	0.0676859	1
CATMA1A09590	At1g10710	6.56051	6.39916	0.161353	1	6.40614	6.57345	-0.167309	1	6.28308	6.35928	-0.0762007	1	6.2431	6.22558	0.0175252	1	6.59155	6.52844	0.0631013	1	6.40582	6.47059	-0.0647724	1	6.28137	6.26158	0.0197949	1	6.60823	6.59709	0.0111448	1	6.51827	6.29125	0.227016	1	6.59852	6.61586	-0.0173437	1	6.28691	6.36011	-0.073205	1	6.47536	6.55169	-0.0763257	1
CATMA1A09600	At1g10720	7.57251	7.44838	0.124139	1	7.15887	7.25839	-0.0995245	1	6.89795	7.05448	-0.156535	1	6.80038	6.70495	0.09543	1	7.23929	7.2797	-0.0404173	1	7.57046	7.51962	0.0508399	1	7.18562	7.10921	0.0764121	1	7.64929	7.63386	0.0154347	1	7.21639	7.21601	0.000384754	1	7.55121	7.41629	0.13491	1	7.13764	7.08971	0.0479274	1	7.57293	7.69727	-0.124345	1
CATMA1C71144	At1g10730	6.91499	6.94101	-0.0260246	1	6.46579	6.70255	-0.236757	1	6.56605	6.58902	-0.022972	1	6.71187	6.55902	0.152855	1	6.92732	6.85058	0.07674	1	6.77151	6.75153	0.0199805	1	6.61631	6.54632	0.069996	1	6.92733	6.97338	-0.0460457	1	6.96671	7.2087	-0.241988	1	7.11065	7.12891	-0.0182675	1	6.35069	6.51605	-0.165357	1	6.87949	7.11413	-0.234641	1
CATMA1A09620	At1g10740	6.35991	6.54059	-0.18068	1	6.22055	6.27176	-0.0512111	1	6.31786	6.16367	0.154197	1	6.14881	6.21733	-0.0685241	1	6.4489	6.46697	-0.018065	1	6.30591	6.419	-0.113088	1	6.14713	6.18579	-0.0386605	1	6.33811	6.44284	-0.104731	1	6.4732	6.46325	0.00995318	1	6.54321	6.42294	0.120269	1	6.29183	6.16691	0.124925	1	6.32909	6.4726	-0.143505	1
CATMA1A09630	At1g10750	6.74345	6.70972	0.033722	1	6.70069	6.66093	0.0397626	1	6.59294	6.56882	0.0241171	1	6.17149	6.26087	-0.0893848	1	6.61764	6.71282	-0.0951764	1	6.67691	6.55414	0.122768	1	6.63779	6.72195	-0.0841596	1	6.71387	6.59542	0.11845	1	6.46787	6.55882	-0.0909565	1	6.84246	6.78376	0.0587068	1	6.24523	6.08966	0.155573	1	6.92249	7.00842	-0.0859361	1
CATMA1A09640	At1g10760	6.64619	6.62398	0.0222107	1	6.37834	6.41241	-0.0340769	1	6.84192	6.58115	0.260769	1	6.6161	6.53125	0.0848507	1	6.62875	6.56539	0.0633564	1	6.60999	6.72464	-0.11465	1	6.68482	6.86238	-0.177558	1	7.06348	6.96717	0.0963066	1	6.60298	6.50078	0.102197	1	6.51795	6.73663	-0.218673	1	6.63502	6.20209	0.432929	1	6.89927	6.8835	0.0157686	1
CATMA1A09650	At1g10770	7.22127	7.13496	0.0863072	1	7.62051	7.25645	0.364057	1	7.91205	7.6004	0.311654	1	7.17908	7.08791	0.0911679	1	7.00181	7.0109	-0.00908721	1	7.74412	7.98797	-0.243845	1	7.92833	8.22761	-0.299284	1	7.80881	7.7385	0.0703094	1	7.19607	7.29565	-0.0995782	1	7.28714	7.35561	-0.0684636	1	7.05029	6.37862	0.671669	1	8.43831	8.263	0.17531	1
CATMA1A09660	At1g10780	6.80113	6.69309	0.108041	1	6.45493	6.72427	-0.269337	1	6.6166	6.52558	0.0910265	1	6.46309	6.3819	0.0811899	1	6.84914	6.77744	0.0717029	1	6.65107	6.77956	-0.128486	1	6.7506	6.93018	-0.179584	1	6.63827	6.7161	-0.0778319	1	6.65573	6.60455	0.0511856	1	6.89765	6.81249	0.0851632	1	6.41792	6.53485	-0.11693	1	6.8233	6.96071	-0.137409	1
CATMA1A09670	At1g10790	6.54533	6.607	-0.0616713	1	6.35321	6.36625	-0.0130433	1	6.40588	6.41835	-0.0124698	1	6.09654	5.99006	0.106478	1	6.4489	6.57317	-0.12427	1	6.59032	6.51333	0.0769922	1	6.49687	6.58911	-0.0922348	1	6.60234	6.4421	0.160241	1	6.49595	6.58721	-0.0912631	1	6.70906	6.72009	-0.0110374	1	6.30991	6.06311	0.246803	1	6.83043	6.93216	-0.10173	1
CATMA1A09680	At1g10800	7.911	8.006	-0.0950084	1	8.80456	8.51513	0.289431	1	8.74063	8.66928	0.0713473	1	7.25296	7.35704	-0.104083	1	7.80925	7.87041	-0.061156	1	8.32349	8.49447	-0.17097	1	8.54271	9.06067	-0.517954	1	8.32315	8.21657	0.106572	1	8.02424	8.12327	-0.099029	1	8.46704	8.54378	-0.076736	1	6.94467	6.47847	0.466199	1	9.10184	9.58329	-0.481443	1
CATMA1A09690	At1g10810	6.3273	6.46645	-0.139147	1	6.39046	6.46654	-0.0760843	1	6.08425	6.05839	0.0258625	1	6.05184	6.24178	-0.189943	1	6.58571	6.60858	-0.0228658	1	6.2979	6.43011	-0.13221	1	6.62082	6.36375	0.257074	1	6.58646	6.47914	0.107321	1	6.58058	6.53981	0.0407723	1	6.5199	6.50644	0.0134574	1	6.29142	6.14355	0.147868	1	6.72031	6.50145	0.218854	1
CATMA1A09710	At1g10820	6.33248	6.38794	-0.0554607	1	6.26884	5.90933	0.359506	1	6.20187	6.30493	-0.103053	1	5.95499	6.24222	-0.287231	1	6.25411	6.24673	0.00738306	1	6.299	6.19304	0.105959	1	6.42457	6.28564	0.138926	1	6.56719	6.5374	0.0297913	1	6.48062	6.41885	0.0617715	1	7.87756	7.75971	0.117851	1	7.13799	7.49561	-0.35762	1	8.2639	8.1502	0.113701	1
CATMA1A09720	At1g10830	8.96571	9.09755	-0.131837	1	8.67869	8.64866	0.0300287	1	8.94549	8.9638	-0.0183097	1	8.18697	8.16879	0.0181711	1	8.70344	8.74501	-0.0415705	1	9.25209	9.38291	-0.130826	1	8.96872	9.09726	-0.12854	1	9.605	9.56474	0.0402635	1	8.90023	8.98961	-0.0893816	1	8.8346	8.95388	-0.119277	1	8.26037	8.03873	0.221637	1	9.28783	9.20744	0.0803982	1
CATMA1A09730	At1g10840	6.71653	6.6355	0.0810283	1	6.42125	6.4795	-0.0582488	1	6.20886	6.13513	0.0737284	1	6.29475	6.2713	0.0234511	1	6.41369	6.30448	0.10921	1	6.55152	6.55853	-0.00700155	1	6.49866	6.4	0.0986603	1	6.84946	6.6324	0.217056	1	6.72357	6.62196	0.101607	1	6.63586	6.66738	-0.03152	1	6.41222	6.25718	0.15504	1	6.47598	6.54175	-0.0657678	1
CATMA1A09740	At1g10850	6.44785	6.74425	-0.296402	1	6.57752	6.56186	0.0156518	1	6.36885	6.52591	-0.157058	1	6.07513	6.29176	-0.216637	1	6.72124	6.75845	-0.037203	1	6.4452	6.49219	-0.0469855	1	6.29101	6.2523	0.0387072	1	6.48733	6.44566	0.0416771	1	6.41336	6.36815	0.0452074	1	6.53239	6.6144	-0.082012	1	6.29783	6.23361	0.0642181	1	6.36606	6.5893	-0.223245	1
CATMA1A09750	At1g10865	7.80386	7.63153	0.172326	1	7.58582	7.57039	0.0154293	1	7.75866	7.59199	0.16667	1	6.98356	7.0069	-0.0233421	1	7.46995	7.61167	-0.141717	1	8.13908	8.03767	0.101411	1	7.77945	7.86848	-0.089036	1	8.21929	7.87243	0.346862	1	7.675	7.56808	0.106916	1	7.92169	7.64416	0.27753	1	7.62112	7.42143	0.19969	1	8.32303	8.0726	0.250435	1
CATMA1A09755	At1g10870	7.45274	7.33712	0.115625	1	7.13348	7.27816	-0.144682	1	7.18518	7.35784	-0.172657	1	6.76147	6.64236	0.11911	1	7.42818	7.27294	0.155248	1	7.44587	7.43967	0.00620088	1	7.09258	7.10037	-0.00778651	1	7.29013	7.50229	-0.212162	1	7.41799	7.47829	-0.0602982	1	7.7188	7.4519	0.266894	1	7.06085	7.36873	-0.307882	1	7.26396	7.27349	-0.00953053	1
CATMA1A09760	At1g10880	6.56064	6.61608	-0.0554386	1	6.39818	6.30845	0.0897321	1	6.29985	6.22134	0.0785148	1	6.02168	6.10454	-0.0828619	1	6.43503	6.3906	0.0444304	1	6.33676	6.40331	-0.0665428	1	6.31948	6.38856	-0.0690742	1	6.56387	6.4343	0.129569	1	6.49175	6.5267	-0.0349454	1	6.78598	6.71024	0.0757384	1	6.10453	6.08634	0.0181855	1	6.51627	6.46104	0.0552262	1
CATMA1A09780	At1g10890	7.42735	7.13357	0.293783	1	7.00413	7.4134	-0.409272	1	6.79169	6.71734	0.0743527	1	6.56699	6.6625	-0.0955119	1	7.41094	7.41261	-0.00167159	1	7.07461	7.10032	-0.025707	1	7.11518	6.99145	0.123735	1	7.21551	7.29417	-0.0786597	1	7.09663	7.00566	0.0909638	1	7.5188	7.31217	0.206638	1	6.66407	6.96531	-0.301243	1	7.52308	7.34967	0.173405	1
CATMA1A09795	At1g10900	6.35095	6.45448	-0.103532	1	6.13635	6.31446	-0.178115	1	6.17234	6.22524	-0.052899	1	6.11533	5.93392	0.181411	1	8.07154	8.08383	-0.0122888	1	7.78368	7.6189	0.164782	1	7.43027	7.43171	-0.00143477	1	7.21358	7.3551	-0.141529	1	8.14376	8.0694	0.074364	1	6.45136	6.64173	-0.190372	1	6.06039	6.19607	-0.135674	1	6.24301	6.33181	-0.0887976	1
CATMA1A09810	At1g10910	6.80612	6.90657	-0.100447	1	6.33701	6.56535	-0.22834	1	6.42004	6.49565	-0.0756136	1	6.49068	6.45775	0.0329378	1	6.70843	6.84125	-0.132819	1	6.6862	6.66259	0.0236071	1	6.40704	6.48735	-0.0803163	1	6.64597	6.95637	-0.310401	1	7.13014	7.21799	-0.0878451	1	6.55638	6.31749	0.238885	1	6.16146	6.0685	0.0929606	1	6.26753	6.34222	-0.0746958	1
CATMA1A09820	At1g10920	6.58108	6.52395	0.0571243	1	6.37226	6.4849	-0.112644	1	6.3838	6.53514	-0.151332	1	6.23599	6.3494	-0.113414	1	6.58092	6.64476	-0.0638383	1	6.7189	6.74555	-0.0266559	1	6.63529	6.51303	0.122264	1	6.22359	6.6488	-0.425213	1	6.43601	6.4075	0.0285128	1	6.73947	6.65078	0.0886891	1	6.42643	6.29781	0.12862	1	6.76524	6.77052	-0.00528138	1
CATMA1A09830	At1g10930	7.22269	7.05892	0.163769	1	6.76818	6.73305	0.035126	1	6.90538	6.96275	-0.0573696	1	6.52292	6.38931	0.133609	1	7.06474	7.00046	0.0642732	1	6.87753	6.73786	0.139664	1	6.92866	7.06328	-0.134628	1	6.66421	6.77412	-0.109919	1	7.12546	6.98662	0.138841	1	7.16532	7.09545	0.0698657	1	6.40267	6.6644	-0.261733	1	7.02523	7.04873	-0.0234973	1
CATMA1A09835	At1g10940	10.205	9.91886	0.286193	1	9.3416	9.75826	-0.416662	1	9.8062	9.82655	-0.0203503	1	8.55768	8.65181	-0.0941322	1	10.013	9.98295	0.0300709	1	10.2985	10.2519	0.0465394	1	10.1349	9.98022	0.154648	1	9.86538	9.63621	0.229177	1	9.73947	9.6785	0.0609723	1	10.0995	9.74723	0.352316	1	9.13444	9.32989	-0.195442	1	10.5901	10.4461	0.144003	1
CATMA1A09840	At1g10950	8.45481	8.31619	0.138617	1	7.88181	7.72097	0.160842	1	8.10259	7.97063	0.131951	1	7.82926	8.00643	-0.177168	1	7.79872	8.02745	-0.228731	1	8.88249	8.882	0.000494617	1	8.38581	8.56384	-0.178033	1	8.73141	8.77073	-0.0393223	1	8.39339	8.49591	-0.102523	1	8.40835	8.26721	0.141143	1	7.82469	7.33402	0.490664	1	8.38759	8.40127	-0.0136733	1
CATMA1A09850	At1g10960	9.05382	10.0456	-0.991801	6.4068e-08	8.41048	9.02108	-0.6106	0.623606	8.96355	8.92966	0.0338902	1	8.33488	8.26631	0.0685739	1	9.66622	9.48376	0.182468	1	9.05129	9.08565	-0.0343676	1	8.80528	8.99954	-0.194253	1	8.83959	9.53807	-0.698477	0.0315055	9.40984	9.99031	-0.580469	0.72682	9.21688	9.87674	-0.65986	0.749488	8.51212	9.23369	-0.721573	1	9.18887	9.3472	-0.158324	1
CATMA1A09860	At1g10970	7.02895	7.05666	-0.0277154	1	6.652	6.61507	0.0369309	1	6.60606	6.64226	-0.0362039	1	6.62618	6.53695	0.0892353	1	6.98818	7.043	-0.0548179	1	7.12695	6.97958	0.147362	1	6.89309	6.84867	0.0444298	1	7.1409	7.20981	-0.0689125	1	7.13551	7.06686	0.068652	1	7.28694	7.11207	0.174868	1	6.54601	6.79604	-0.250028	1	6.68445	6.74921	-0.0647561	1
CATMA1A09870	At1g10980	6.2955	6.51231	-0.216807	1	6.12536	6.06798	0.0573755	1	5.76194	5.89084	-0.128894	1	5.87582	6.16093	-0.285103	1	6.22912	6.33674	-0.107617	1	6.09968	6.41103	-0.311347	1	6.13333	6.18445	-0.0511197	1	6.25621	6.10719	0.149026	1	6.34235	6.28888	0.053468	1	6.43122	6.36304	0.0681857	1	6.09734	6.05575	0.0415911	1	6.2294	6.29043	-0.0610249	1
CATMA1A09880	At1g10990	8.38734	8.54133	-0.153988	1	8.69175	8.57421	0.117543	1	8.63561	8.40995	0.22566	1	7.34283	7.44714	-0.104307	1	7.91283	7.93601	-0.0231822	1	8.63385	8.47168	0.162169	1	8.9017	8.66885	0.232846	1	8.98429	8.84403	0.140257	1	8.00622	7.95001	0.0562122	1	8.42488	8.47182	-0.046942	1	7.28054	6.93674	0.343801	1	9.40185	8.99218	0.409665	1
CATMA1A09890	At1g11000	7.88317	7.40514	0.478024	1	7.65793	7.9458	-0.287868	1	7.32474	7.33021	-0.00546917	1	6.45055	6.18927	0.261281	1	8.02209	8.00485	0.0172398	1	7.40007	7.47872	-0.0786487	1	7.50103	7.60155	-0.100524	1	6.84789	7.05005	-0.202153	1	6.83293	6.83854	-0.00561344	1	8.10976	7.8003	0.309465	1	6.87445	7.3453	-0.470848	1	7.72109	7.94823	-0.227136	1
CATMA1A09900	At1g11020	7.89533	7.76144	0.133894	1	7.62235	7.65983	-0.0374759	1	7.43514	7.452	-0.0168578	1	7.0382	7.03641	0.00178388	1	7.49212	7.53856	-0.0464401	1	7.83941	7.94425	-0.104845	1	7.29853	7.38441	-0.0858822	1	7.92752	7.92141	0.00610942	1	7.55979	7.50411	0.0556729	1	7.86735	7.85469	0.0126606	1	7.32015	7.13581	0.184337	1	7.63645	7.61015	0.0263057	1
CATMA1A09910	At1g11040	6.79754	6.96992	-0.172382	1	7.18763	7.31739	-0.129765	1	6.7972	6.75971	0.0374868	1	6.59002	6.49859	0.0914223	1	6.93764	7.00293	-0.0652868	1	6.67523	6.60267	0.0725575	1	6.98921	6.84103	0.148185	1	7.51939	7.36547	0.153916	1	7.13159	6.95746	0.174133	1	7.41861	7.40008	0.0185332	1	6.46582	6.28717	0.178647	1	7.42849	7.53329	-0.104809	1
CATMA1A09920	At1g11050	6.84632	7.04056	-0.194236	1	7.74921	7.64921	0.100009	1	7.13495	7.15694	-0.0219967	1	6.57557	6.72342	-0.147846	1	7.34739	7.12861	0.218779	1	6.93578	6.91319	0.0225917	1	7.26405	7.25957	0.00447843	1	7.49616	7.23874	0.257416	1	7.10312	7.04557	0.0575524	1	7.71547	7.86728	-0.151803	1	6.687	6.61211	0.0748881	1	7.35051	7.35829	-0.00777338	1
CATMA1A09930	At1g11060	7.77831	7.52823	0.250072	1	7.33442	7.68935	-0.354933	1	7.30579	7.22186	0.0839313	1	6.81707	6.62293	0.194134	1	7.59561	7.54901	0.0466026	1	7.53945	7.49876	0.0406889	1	7.15477	7.36207	-0.207307	1	7.58523	7.72565	-0.140421	1	7.33945	7.2863	0.0531484	1	7.83281	7.55473	0.278075	1	7.09075	7.40025	-0.309499	1	7.86572	7.79005	0.0756722	1
CATMA1A09950	At1g11080	6.56604	6.46033	0.105713	1	6.37191	6.32777	0.0441348	1	6.08413	6.06274	0.021398	1	6.16973	5.99317	0.176556	1	6.41027	6.29534	0.11493	1	6.32152	6.23828	0.0832355	1	6.13912	6.18331	-0.0441846	1	6.38774	6.28267	0.105062	1	6.34314	6.35791	-0.0147714	1	6.47683	6.51902	-0.0421898	1	6.02344	5.94176	0.0816786	1	6.40784	6.399	0.00883984	1
CATMA1A09960	At1g11090	6.93465	7.19785	-0.263195	1	6.93455	6.76984	0.16471	1	7.01997	6.84094	0.179031	1	6.52785	6.48653	0.0413164	1	6.84303	6.84943	-0.00640459	1	7.27814	7.27174	0.00639985	1	6.96644	6.93557	0.0308719	1	6.77764	7.04636	-0.268722	1	6.73461	6.65089	0.0837276	1	6.9709	7.1776	-0.206702	1	6.40437	6.53185	-0.127477	1	7.10971	7.19966	-0.0899518	1
CATMA1A09970	At1g11100	6.54789	6.46464	0.0832487	1	6.58686	6.50538	0.0814738	1	6.2522	6.35477	-0.102567	1	6.16856	6.13575	0.032811	1	6.4867	6.44709	0.0396104	1	6.48256	6.5031	-0.0205356	1	6.55978	6.61324	-0.0534598	1	6.44631	6.32918	0.117131	1	6.22355	6.32056	-0.0970084	1	6.58974	6.48401	0.105735	1	6.06827	6.20717	-0.138903	1	6.75787	6.88499	-0.127118	1
CATMA1A09990	At1g11112	6.93872	7.00386	-0.0651391	1	7.17304	7.25859	-0.0855463	1	6.95007	6.97163	-0.0215647	1	6.42411	6.36405	0.0600658	1	7.01848	7.01331	0.00517046	1	7.27309	7.25102	0.0220663	1	7.36942	7.22615	0.143271	1	6.89891	6.87271	0.0262037	1	6.83602	6.93344	-0.0974218	1	6.87541	6.9797	-0.104294	1	6.25396	6.3871	-0.133143	1	7.71987	7.50494	0.214926	1
CATMA1A10020	At1g11120	7.274	7.40264	-0.128641	1	6.96988	7.01064	-0.0407542	1	6.95714	7.15628	-0.199137	1	6.65422	6.39056	0.263657	1	7.01765	7.00599	0.0116683	1	7.08314	6.97245	0.110687	1	7.37083	7.54529	-0.174454	1	7.3799	7.2279	0.151999	1	7.20998	7.24424	-0.0342609	1	7.32449	7.40389	-0.0794008	1	6.37112	6.55791	-0.186789	1	7.40349	7.56403	-0.16054	1
CATMA1A10030	At1g11130	6.42524	6.55549	-0.130247	1	6.60325	6.64695	-0.0436969	1	6.23717	6.28199	-0.0448114	1	6.24791	6.2849	-0.036992	1	6.54578	6.64411	-0.0983228	1	6.25143	6.5412	-0.28977	1	6.4362	6.48659	-0.0503896	1	6.5588	6.53239	0.0264163	1	6.45603	6.58394	-0.127901	1	6.54252	6.60308	-0.0605685	1	6.2782	6.35589	-0.0776963	1	6.48052	6.45458	0.0259493	1
CATMA1A10040	At1g11145	6.47225	6.46325	0.00899677	1	6.11888	6.14448	-0.0256031	1	6.08589	5.98807	0.0978231	1	5.88677	6.08667	-0.199897	1	6.28334	6.23979	0.0435524	1	6.27253	6.25788	0.01465	1	6.04908	6.07436	-0.0252803	1	6.07298	6.12551	-0.052528	1	6.25655	6.34937	-0.0928299	1	6.39603	6.2561	0.139923	1	6.09998	5.97563	0.124354	1	6.42399	6.33474	0.0892526	1
CATMA1A10060	At1g11160	6.63139	6.80679	-0.175403	1	6.75893	6.86379	-0.104857	1	6.33082	6.50038	-0.169562	1	6.26617	6.35656	-0.0903905	1	6.69774	6.63091	0.0668285	1	6.53325	6.58646	-0.0532154	1	6.52882	6.63949	-0.110669	1	6.91375	6.89404	0.0197159	1	6.80523	6.6957	0.109534	1	6.9347	6.89733	0.037361	1	6.40966	6.32435	0.0853048	1	6.91744	6.93202	-0.0145792	1
CATMA1A10070	At1g11170	7.16544	7.12821	0.037232	1	7.57052	7.47799	0.0925292	1	7.70915	7.22922	0.479931	1	6.85655	7.00988	-0.153324	1	7.34443	7.2743	0.070132	1	7.46025	7.37082	0.0894292	1	7.82732	7.63453	0.192793	1	8.08656	7.77686	0.309705	1	7.23313	6.97401	0.259124	1	7.48314	7.3011	0.182035	1	6.95303	6.70426	0.248778	1	8.08294	7.55211	0.530827	1
CATMA1A10090	At1g11180	7.63747	7.57259	0.0648825	1	7.18967	7.43482	-0.245146	1	7.38376	7.33904	0.044721	1	7.21761	7.00598	0.211633	1	7.45179	7.63308	-0.181283	1	7.674	7.6828	-0.00880047	1	7.39687	7.71453	-0.317655	1	8.32955	8.39791	-0.0683614	1	8.26496	8.35057	-0.0856099	1	7.57309	7.52606	0.0470317	1	7.10494	7.01347	0.0914701	1	7.7685	7.72376	0.0447468	1
CATMA1A10110	At1g11190	6.38535	6.66208	-0.276728	1	6.27717	6.27586	0.00131729	1	6.13246	6.21385	-0.0813854	1	5.89058	6.03545	-0.144873	1	6.26344	6.35982	-0.0963874	1	6.38804	6.31042	0.0776151	1	5.97993	6.27532	-0.29539	1	6.26348	6.41817	-0.154692	1	6.60759	6.52981	0.0777822	1	6.63909	6.78165	-0.14256	1	6.26074	6.19968	0.0610611	1	6.49927	6.34872	0.150549	1
CATMA1A10120	At1g11200	6.28017	6.25935	0.02082	1	6.41455	6.33395	0.0805976	1	6.17683	6.18409	-0.00725959	1	6.00903	6.08434	-0.0753111	1	6.54532	6.50373	0.0415947	1	6.13725	6.18446	-0.0472103	1	6.27898	6.11834	0.160644	1	6.16974	6.30927	-0.139523	1	6.39946	6.31197	0.0874888	1	6.53648	6.37294	0.163544	1	6.20064	6.18467	0.0159703	1	6.3956	6.2291	0.1665	1
CATMA1A10130	At1g11210	6.42632	6.36944	0.0568837	1	6.15019	6.21701	-0.0668196	1	5.98485	5.991	-0.00615022	1	5.85576	5.94086	-0.0851015	1	6.37485	6.21001	0.164844	1	6.39353	6.26479	0.128743	1	6.23105	6.00411	0.226941	1	6.15457	6.1809	-0.0263284	1	6.30985	6.2293	0.0805477	1	6.41377	6.36459	0.0491764	1	6.15736	6.11011	0.0472553	1	6.54716	6.11228	0.434883	1
CATMA1A10140	At1g11220	6.99414	6.80686	0.187279	1	6.83241	6.86657	-0.0341546	1	6.68622	6.71566	-0.0294396	1	6.38129	6.54815	-0.166865	1	6.84575	7.03331	-0.187566	1	6.71656	6.69432	0.0222374	1	6.85074	6.94548	-0.0947483	1	7.04683	6.92327	0.123569	1	6.53867	6.7383	-0.199628	1	7.00385	7.22901	-0.225166	1	6.45417	6.49186	-0.0376929	1	7.19424	7.17877	0.0154707	1
CATMA1A10150	At1g11230	6.52923	6.59608	-0.0668449	1	6.3657	6.22177	0.143934	1	6.3622	6.40244	-0.0402406	1	6.25208	6.25005	0.00202748	1	6.40666	6.48864	-0.0819823	1	6.55432	6.4121	0.142223	1	6.4192	6.49524	-0.0760428	1	6.45822	6.54386	-0.0856409	1	6.32584	6.62794	-0.3021	1	6.61621	6.65706	-0.0408456	1	6.40651	6.10181	0.304699	1	6.74163	6.55799	0.183641	1
CATMA1A10160	At1g11240	8.13744	7.97903	0.158413	1	7.84295	7.92017	-0.077224	1	8.12053	7.97425	0.14628	1	7.34826	7.37387	-0.0256069	1	7.96305	7.92774	0.0353063	1	8.0974	8.24981	-0.152407	1	8.35855	8.36767	-0.00912168	1	8.37188	8.39469	-0.0228094	1	7.7831	7.97289	-0.189796	1	8.17653	8.09925	0.0772812	1	7.30926	7.44387	-0.134616	1	8.31898	8.05125	0.26773	1
CATMA1C71147	At1g11250	6.60706	6.49651	0.110554	1	6.5729	6.55268	0.0202168	1	6.37483	6.13026	0.244578	1	6.18906	6.0783	0.11076	1	6.56938	6.60656	-0.0371755	1	6.44622	6.59862	-0.152404	1	6.52697	6.59677	-0.0698027	1	6.8362	6.82507	0.0111269	1	7.09772	7.13514	-0.0374168	1	6.59351	6.61467	-0.0211667	1	6.07806	6.072	0.00606018	1	6.7509	6.84963	-0.0987317	1
CATMA1A10175	At1g11260	6.4156	6.51739	-0.101784	1	6.14615	6.31836	-0.172213	1	6.15267	6.05007	0.102599	1	6.09127	6.22121	-0.129937	1	6.07134	6.35436	-0.283014	1	6.35821	6.38638	-0.0281649	1	6.19032	6.25691	-0.0665875	1	6.22989	6.36679	-0.136906	1	6.31272	6.28029	0.0324307	1	6.48175	6.49908	-0.017336	1	6.24138	6.06956	0.171813	1	6.23686	6.3468	-0.109938	1
CATMA1A10190	At1g11280	7.57065	7.36317	0.207488	1	6.8038	7.08571	-0.281909	1	7.09064	7.24288	-0.152234	1	6.76174	6.72956	0.0321796	1	7.52011	7.49486	0.0252499	1	7.52882	7.52802	0.000796808	1	7.13492	6.98417	0.150741	1	7.22773	7.3727	-0.144963	1	7.26399	7.44751	-0.183517	1	7.61715	7.26993	0.347224	1	7.06724	7.199	-0.131759	1	7.49427	7.52703	-0.0327586	1
CATMA1A10210	At1g11290	6.16713	6.08056	0.0865654	1	6.22041	6.16243	0.0579835	1	5.90538	5.95826	-0.0528846	1	6.10662	6.19513	-0.0885044	1	6.32636	6.49994	-0.173588	1	6.11503	6.18638	-0.0713502	1	6.11634	6.10071	0.0156238	1	6.12467	6.25278	-0.128109	1	6.25132	6.24415	0.00717219	1	6.36646	6.30904	0.0574165	1	6.18006	6.06579	0.114271	1	6.29575	6.30595	-0.010197	1
CATMA1C71149	At1g11300	7.27446	7.13739	0.137066	1	7.02148	7.00373	0.0177504	1	7.05934	7.17687	-0.117531	1	6.51641	6.57797	-0.0615654	1	7.41973	7.34969	0.0700413	1	7.13025	7.51158	-0.381325	1	7.05074	7.08295	-0.0322135	1	7.19934	7.2453	-0.0459629	1	7.50964	7.45829	0.0513557	1	7.52964	7.3673	0.162341	1	6.75464	6.66281	0.0918251	1	7.46482	7.46532	-0.000494042	1
CATMA1A10240	At1g11310	6.3984	6.32177	0.0766317	1	6.12849	6.20246	-0.0739703	1	6.16194	6.08957	0.0723725	1	5.83099	6.05037	-0.219376	1	6.09732	6.21175	-0.114431	1	6.1132	6.28864	-0.175443	1	6.1144	6.17954	-0.0651362	1	6.26275	6.29331	-0.030557	1	6.52818	6.12816	0.400016	1	6.45895	6.56739	-0.108442	1	6.23737	6.12046	0.116916	1	6.25824	6.3101	-0.0518688	1
CATMA1A10250	At1g11320	6.41931	6.12338	0.295931	1	6.26216	6.1818	0.0803518	1	6.00631	6.05407	-0.0477595	1	6.21638	6.08381	0.132576	1	6.39469	6.53126	-0.136576	1	6.26815	6.21106	0.0570883	1	6.28266	6.17131	0.111341	1	6.34678	6.20295	0.143828	1	6.27112	6.24335	0.0277717	1	6.29103	6.43409	-0.143067	1	6.075	6.08877	-0.0137738	1	6.28364	6.36298	-0.0793404	1
CATMA1A10260	At1g11330	6.27333	6.3603	-0.0869722	1	6.11873	6.25473	-0.135997	1	5.99424	6.12858	-0.134337	1	5.9046	5.90976	-0.00515931	1	6.33123	6.17794	0.153292	1	6.12096	6.20916	-0.088194	1	6.05157	6.0211	0.0304698	1	6.01972	5.95541	0.0643104	1	6.30582	6.22789	0.0779211	1	6.31662	6.53442	-0.217807	1	6.0954	6.08944	0.0059609	1	6.09896	6.14771	-0.0487448	1
CATMA1A10270	At1g11340	6.86452	6.70052	0.163999	1	6.66955	6.8426	-0.173049	1	6.70568	6.5517	0.153974	1	6.53835	6.35107	0.187286	1	6.91592	6.82846	0.0874573	1	6.91552	6.84852	0.0670011	1	6.78888	6.9469	-0.158022	1	6.88521	7.14628	-0.261071	1	6.97585	7.11065	-0.134798	1	6.96481	6.95136	0.0134433	1	6.46655	6.62183	-0.155278	1	7.12335	7.35757	-0.234223	1
CATMA1A10280	At1g11350	6.75668	6.47238	0.284302	1	6.28214	6.49818	-0.216036	1	6.25905	6.23227	0.0267885	1	6.44089	6.36502	0.0758759	1	6.36404	6.43133	-0.0672891	1	6.65399	6.48829	0.165695	1	6.4896	6.39084	0.0987531	1	6.69007	6.84173	-0.151654	1	6.59406	6.71799	-0.123925	1	6.489	6.62907	-0.140075	1	6.17459	6.35681	-0.182226	1	6.55128	6.77728	-0.226001	1
CATMA1A10290	At1g11360	8.0699	8.04529	0.0246117	1	8.25028	7.84817	0.402112	1	8.4348	8.46508	-0.0302794	1	7.58109	7.43427	0.146822	1	7.86165	7.95965	-0.0979942	1	8.58967	8.76918	-0.179508	1	8.39404	8.58471	-0.190675	1	8.52744	8.76224	-0.234804	1	8.26594	8.4356	-0.169664	1	7.98824	8.09613	-0.107884	1	7.75901	7.35138	0.407626	1	8.58666	8.64911	-0.0624503	1
CATMA1A10310	At1g11370	6.22856	6.23329	-0.00473082	1	6.3024	6.20845	0.0939474	1	5.94297	6.17625	-0.233272	1	6.13598	6.1068	0.0291809	1	6.32771	6.44541	-0.117699	1	6.10104	6.27205	-0.171009	1	6.04807	6.32223	-0.27417	1	6.26204	6.37336	-0.111321	1	6.16284	6.36578	-0.20294	1	6.38125	6.40932	-0.028073	1	6.10747	5.91844	0.189032	1	6.32481	6.34374	-0.0189293	1
CATMA1A10330	At1g11390	6.3671	6.36967	-0.00257348	1	6.34294	6.25451	0.0884277	1	5.9996	6.19215	-0.192542	1	6.11498	6.3395	-0.224524	1	6.40375	6.36177	0.0419825	1	6.09972	6.12429	-0.0245743	1	6.27166	6.29529	-0.0236225	1	6.1589	6.17817	-0.0192722	1	6.37646	6.16348	0.212979	1	6.26061	6.40221	-0.141596	1	6.22746	6.27516	-0.0476924	1	6.42661	6.47744	-0.0508315	1
CATMA1A10350	At1g11410	6.99469	7.20759	-0.212899	1	6.73538	6.8601	-0.12472	1	6.6084	6.71642	-0.108012	1	6.42068	6.48777	-0.0670915	1	7.09788	7.06651	0.0313676	1	6.80568	6.89955	-0.093867	1	6.94074	6.7835	0.157243	1	6.9044	7.0124	-0.107999	1	7.20229	7.19381	0.00847771	1	7.25771	7.44906	-0.191343	1	6.46168	6.55623	-0.0945592	1	7.27381	7.33235	-0.0585447	1
CATMA1A10370	At1g11430	6.36336	6.29146	0.0718975	1	6.35196	6.37058	-0.018628	1	6.10509	6.21324	-0.108144	1	6.19865	6.04864	0.150008	1	10.3112	10.2644	0.0467934	1	10.1898	10.1318	0.0580743	1	9.80616	10.0743	-0.268108	1	10.0906	10.6801	-0.589523	1	10.6086	10.9257	-0.31708	1	9.90375	10.076	-0.172263	1	8.86428	9.21446	-0.350173	1	10.498	10.5313	-0.0332637	1
CATMA1A10390	At1g11450	7.08682	6.84847	0.238353	1	6.24653	6.42815	-0.18162	1	6.52662	6.28694	0.239687	1	6.46826	6.59388	-0.125615	1	7.18187	6.90358	0.278287	1	7.03465	6.9258	0.108854	1	6.83432	6.57398	0.260336	1	7.15078	7.01926	0.131524	1	7.12124	6.9065	0.214738	1	7.41647	7.33555	0.08092	1	6.50667	6.73424	-0.227573	1	7.18533	6.96024	0.225091	1
CATMA_GFT_02512	At1g11460	7.46572	7.30045	0.165273	1	6.30801	6.37125	-0.0632367	1	8.45268	8.36314	0.0895393	1	6.52846	6.42525	0.103212	1	7.24267	7.26892	-0.0262551	1	7.03921	6.91489	0.124317	1	6.89777	6.94516	-0.0473869	1	7.0771	7.06485	0.0122514	1	7.34905	7.41361	-0.0645629	1	7.57365	7.33296	0.240686	1	6.58747	6.93635	-0.348877	1	7.31264	7.31559	-0.00294877	1
CATMA1C71152	At1g11470	6.51751	6.56883	-0.0513181	1	6.71515	6.70094	0.0142147	1	6.2523	6.35586	-0.103566	1	6.07905	5.9128	0.166247	1	6.57976	6.63806	-0.0583015	1	6.29862	6.37799	-0.0793709	1	6.51463	6.47637	0.0382587	1	6.73183	6.64233	0.0894977	1	6.95614	6.82423	0.131917	1	6.73322	6.67743	0.0557881	1	6.05012	6.14979	-0.0996628	1	6.79397	6.76726	0.0267092	1
CATMA1A10440	At1g11480	9.10115	9.25741	-0.156258	1	8.95993	8.82755	0.132386	1	9.4852	9.492	-0.00680447	1	7.98827	8.13755	-0.149274	1	9.22854	9.27049	-0.0419426	1	9.65926	9.62202	0.0372401	1	9.30781	9.57045	-0.262633	1	9.68989	9.61057	0.0793163	1	10.0359	9.83534	0.200511	1	9.26949	9.38436	-0.114871	1	8.36628	8.1902	0.176082	1	9.90664	10.1937	-0.287086	1
CATMA1C72273	At1g11482	6.76235	6.86477	-0.102421	1	6.21494	6.22165	-0.00671318	1	6.16129	6.12525	0.0360426	1	6.16518	6.31294	-0.147768	1	6.19821	6.18353	0.0146772	1	6.37401	6.32476	0.0492567	1	6.35114	6.3227	0.0284372	1	6.72144	6.70723	0.0142112	1	6.4267	6.53751	-0.110805	1	7.16256	7.25458	-0.0920169	1	6.27498	6.02269	0.25229	1	6.8579	6.72499	0.132911	1
CATMA1A10460	At1g11490	6.9884	6.89896	0.0894344	1	7.04319	6.95761	0.0855814	1	6.85973	6.91514	-0.0554073	1	6.55018	6.30155	0.248624	1	7.05521	7.03919	0.0160219	1	6.71389	6.60676	0.10713	1	7.12642	6.91574	0.210675	1	7.21919	7.01118	0.208007	1	7.18536	7.34288	-0.157526	1	7.32165	7.34441	-0.022755	1	6.39743	6.47825	-0.0808243	1	7.38549	7.33324	0.05225	1
CATMA1A10480	At1g11510	6.49771	6.47381	0.0239031	1	6.48488	6.37487	0.110017	1	6.0926	6.40117	-0.30857	1	6.42566	6.30894	0.116727	1	6.64631	6.64471	0.0016036	1	6.38826	6.32368	0.0645772	1	6.38089	6.47796	-0.0970755	1	6.44155	6.45398	-0.0124309	1	6.6018	6.69367	-0.0918732	1	6.62904	6.61821	0.0108331	1	6.08506	6.26935	-0.184292	1	6.71466	6.63646	0.0782036	1
CATMA1C71153	At1g11520	6.4323	6.41351	0.0187818	1	6.18421	6.29103	-0.106814	1	6.0778	5.89934	0.178461	1	6.13059	6.2185	-0.0879064	1	6.45338	6.23428	0.219097	1	6.09032	6.24456	-0.154238	1	6.33847	6.30165	0.0368138	1	6.42115	6.35267	0.0684762	1	6.43156	6.33985	0.0917137	1	6.39554	6.44913	-0.0535871	1	6.05839	5.98267	0.0757136	1	6.55027	6.4837	0.0665758	1
CATMA1A10500	At1g11540	7.29995	7.63676	-0.33681	1	8.17495	7.44594	0.729009	0.0106901	8.4224	8.55854	-0.136141	1	7.08125	7.12743	-0.0461859	1	7.22488	7.2171	0.00778101	1	8.37571	8.59412	-0.218407	1	8.07115	8.69507	-0.623922	1	8.26663	8.10103	0.1656	1	8.14133	8.53728	-0.395956	1	7.45309	7.74794	-0.294843	1	7.47624	6.59539	0.880854	0.015892	8.35252	8.73525	-0.38273	1
CATMA1A10520	At1g11560	7.55624	7.64092	-0.0846726	1	8.35689	8.11066	0.246231	1	7.86118	8.07057	-0.209391	1	6.96134	7.00943	-0.0480861	1	7.75272	7.75245	0.000274605	1	7.91454	7.80514	0.109405	1	8.59452	8.54071	0.0538084	1	8.44774	8.27426	0.173478	1	8.54776	8.47745	0.0703128	1	8.10835	8.18783	-0.0794765	1	6.91407	6.81167	0.102399	1	8.89069	8.83822	0.052466	1
CATMA1A10530	At1g11570	6.54639	6.49587	0.0505215	1	6.50585	6.18614	0.319708	1	6.31854	6.36612	-0.0475796	1	6.38044	6.20213	0.17831	1	6.45212	6.47108	-0.0189515	1	6.48086	6.40358	0.0772858	1	6.49694	6.42871	0.0682373	1	6.44364	6.36993	0.0737092	1	6.71322	6.64602	0.0671986	1	6.7696	6.76025	0.00934561	1	6.37406	6.05743	0.316633	1	6.69373	6.6666	0.0271232	1
CATMA1A10540	At1g11572	6.32975	6.35599	-0.0262422	1	6.36913	6.34222	0.0269112	1	6.01774	6.04315	-0.0254099	1	6.06442	6.19027	-0.125849	1	6.4707	6.57192	-0.101221	1	6.34103	6.34802	-0.00698696	1	6.26672	6.29566	-0.0289376	1	6.53167	6.58821	-0.0565361	1	6.48302	6.6343	-0.151279	1	6.53419	6.44306	0.0911302	1	6.0462	6.10946	-0.0632545	1	6.41363	6.51134	-0.0977039	1
CATMA_GFT_02513	At1g11590	6.46527	6.44521	0.0200663	1	6.26727	6.60915	-0.341889	1	6.30795	6.12536	0.182592	1	6.34398	6.57723	-0.233249	1	6.44877	6.48981	-0.0410415	1	6.5009	6.59147	-0.0905623	1	6.34881	6.42688	-0.078072	1	7.03242	6.94677	0.0856529	1	6.97104	6.81827	0.152774	1	6.71135	6.68394	0.0274085	1	6.25083	6.34736	-0.0965274	1	6.62419	6.89086	-0.266671	1
CATMA1A10590	At1g11600	7.12173	7.44213	-0.320407	1	6.88256	6.69898	0.183579	1	6.99031	6.95067	0.0396398	1	6.55953	6.5174	0.0421274	1	7.21711	7.22083	-0.00372173	1	6.83501	6.97472	-0.139705	1	6.73743	7.00356	-0.266126	1	7.26304	7.19188	0.071156	1	6.96	7.15232	-0.19232	1	7.21767	7.41038	-0.192712	1	6.53225	6.52094	0.0113144	1	7.31931	7.32675	-0.00744464	1
CATMA1A10600	At1g11608	6.84201	6.70243	0.139578	1	6.65126	6.58198	0.0692835	1	6.41855	6.4942	-0.0756518	1	6.5667	6.46732	0.0993846	1	6.69399	6.66531	0.0286823	1	6.5342	6.56769	-0.0334813	1	6.84397	6.77098	0.0729911	1	6.97617	7.04569	-0.069524	1	7.02658	7.02945	-0.00286714	1	7.02829	6.92889	0.0994032	1	6.08865	6.08263	0.00602023	1	7.15869	7.11422	0.044465	1
CATMA1C71155	At1g11610	7.93346	7.95712	-0.0236546	1	7.24193	7.21929	0.0226338	1	7.43271	7.54567	-0.112952	1	6.70591	6.80553	-0.0996235	1	7.85973	7.82797	0.03176	1	8.03204	7.94399	0.0880488	1	8.04822	7.61323	0.434992	1	8.29127	7.82037	0.470894	1	9.49004	8.36946	1.12058	7.47757e-12	7.96951	8.01039	-0.0408776	1	7.42761	7.26799	0.159615	1	8.72469	8.51315	0.211538	1
CATMA1A10620	At1g11620	6.6436	6.52917	0.114429	1	6.58397	6.51222	0.0717535	1	6.3001	6.33161	-0.031502	1	6.16247	6.19616	-0.0336859	1	6.60942	6.57249	0.0369359	1	6.55222	6.51008	0.0421449	1	6.41347	6.58945	-0.175975	1	6.50311	6.62868	-0.125563	1	6.79605	6.8617	-0.0656442	1	6.6785	6.72795	-0.0494466	1	6.1024	6.20797	-0.105569	1	6.67444	6.87196	-0.197526	1
CATMA1A10640	At1g11650	10.8824	11.115	-0.232561	1	10.7875	10.5751	0.212394	1	11.2988	11.1416	0.157264	1	10.2014	9.99781	0.203584	1	11.1709	11.1747	-0.00385211	1	11.3109	11.3606	-0.0496701	1	11.1881	11.3276	-0.139538	1	11.3422	11.5179	-0.175627	1	11.6425	11.689	-0.0465249	1	10.9353	11.1548	-0.219536	1	10.0447	9.92363	0.121101	1	11.6988	11.6474	0.0513965	1
CATMA1A10660	At1g11660	6.56089	6.68888	-0.127993	1	6.56787	6.48514	0.082731	1	6.68229	6.81086	-0.128573	1	6.44297	6.49272	-0.0497487	1	6.73531	6.67226	0.0630524	1	6.90257	6.76843	0.134132	1	6.71097	6.99317	-0.282199	1	7.07027	6.67902	0.391258	1	6.65665	6.65047	0.00617575	1	6.74215	6.95877	-0.216616	1	6.42118	6.20469	0.216495	1	6.70057	6.97458	-0.274006	1
CATMA1A10690	At1g11690	6.86741	6.78788	0.0795213	1	6.49231	6.61391	-0.121604	1	6.5578	6.74056	-0.182759	1	6.46118	6.51115	-0.0499654	1	6.64574	6.7266	-0.0808665	1	6.6768	6.73992	-0.0631161	1	6.70896	6.89128	-0.182321	1	6.8161	6.98057	-0.16447	1	6.8823	6.87476	0.007536	1	7.02898	6.95167	0.0773108	1	6.33738	6.31678	0.0206001	1	6.96124	6.96782	-0.00657629	1
CATMA1A10700	At1g11700	9.5646	9.93296	-0.368361	1	10.1636	9.68474	0.478817	1	9.58211	9.86089	-0.278779	1	8.24938	8.20689	0.0424889	1	9.14413	9.2474	-0.103268	1	9.3563	9.72972	-0.373417	1	10.3025	9.87552	0.427019	1	9.97895	9.81111	0.167847	1	10.2199	9.99389	0.225966	1	9.57855	9.9849	-0.406351	1	8.59977	8.14279	0.45698	1	10.5852	10.1012	0.483902	1
CATMA1A10710	At1g11710	7.07049	7.20419	-0.133692	1	7.49455	7.60539	-0.110835	1	7.55985	7.59182	-0.0319765	1	6.57882	6.55278	0.0260363	1	7.28888	7.2848	0.00408349	1	7.28945	7.26692	0.0225328	1	7.67393	7.73814	-0.0642057	1	7.60304	7.48879	0.114255	1	7.60791	7.65613	-0.0482249	1	7.5812	7.56898	0.0122277	1	6.27613	6.51383	-0.237708	1	8.08565	8.21158	-0.125927	1
CATMA1A10720	At1g11720	7.75023	7.56007	0.190162	1	6.97575	7.30692	-0.331166	1	7.11894	7.16974	-0.0507993	1	6.59865	6.84622	-0.247573	1	7.63607	7.5432	0.0928739	1	7.33006	7.43043	-0.100369	1	7.30858	7.33741	-0.0288369	1	7.32121	7.56451	-0.243297	1	7.67007	7.81125	-0.141176	1	7.98929	7.63843	0.35086	1	6.97284	7.33152	-0.358679	1	7.50198	7.57874	-0.0767602	1
CATMA1A10730	At1g11730	6.43196	6.43927	-0.00731786	1	6.16728	6.21613	-0.0488418	1	6.08785	6.09486	-0.00700836	1	5.94073	6.08705	-0.146313	1	6.36603	6.25702	0.109012	1	6.36926	6.34138	0.0278793	1	6.38249	6.39783	-0.0153449	1	6.36278	6.43734	-0.0745538	1	6.41352	6.40294	0.0105795	1	6.51721	6.32771	0.189501	1	6.08485	6.23976	-0.154905	1	6.53998	6.37064	0.16934	1
CATMA1A10750	At1g11740	6.46419	6.62151	-0.157317	1	6.59572	6.48142	0.114301	1	6.37999	6.29728	0.082711	1	6.19344	6.11848	0.0749573	1	6.54431	6.69763	-0.153319	1	6.44034	6.53401	-0.093671	1	6.51361	6.5506	-0.0369854	1	6.63615	6.49078	0.145373	1	6.6582	6.72039	-0.062191	1	6.59882	6.71241	-0.113594	1	6.12385	6.24227	-0.118419	1	7.03959	6.98203	0.0575581	1
CATMA1A10760	At1g11755	6.78623	7.03839	-0.252158	1	6.76963	6.69644	0.0731988	1	6.90349	6.83643	0.067062	1	6.68828	6.44726	0.241015	1	7.12968	7.13099	-0.00131034	1	7.02184	6.92085	0.100998	1	7.14317	7.04758	0.0955933	1	7.27304	7.2275	0.0455451	1	7.43298	7.48287	-0.0498821	1	7.07896	7.19496	-0.115999	1	6.33003	6.5349	-0.204869	1	7.35617	7.45051	-0.0943307	1
CATMA1A10780	At1g11765	6.37841	6.38926	-0.0108458	1	6.38092	6.28465	0.0962675	1	6.08314	6.06211	0.021031	1	6.26269	6.07132	0.191371	1	6.43699	6.60511	-0.168114	1	6.31483	6.39773	-0.0828957	1	6.17943	6.28577	-0.106338	1	6.49925	6.34167	0.157575	1	6.41739	6.45762	-0.0402306	1	6.39773	6.48133	-0.083597	1	6.21602	6.16047	0.0555504	1	6.45569	6.41651	0.039176	1
CATMA1C71157	At1g11770	6.60231	6.68796	-0.0856526	1	6.64771	6.63868	0.00903528	1	6.30104	6.81941	-0.51837	1	6.26405	6.38403	-0.119977	1	6.61975	6.70074	-0.0809929	1	6.5722	6.52699	0.0452103	1	6.96294	6.91928	0.0436615	1	6.66882	6.67958	-0.0107662	1	6.9962	7.11249	-0.11629	1	6.58047	6.83316	-0.252684	1	6.26708	6.33137	-0.06429	1	7.20896	7.11257	0.0963837	1
CATMA1A10790	At1g11780	6.50144	6.42307	0.0783756	1	6.16206	6.08915	0.0729098	1	6.19276	6.17397	0.0187962	1	6.3759	6.24341	0.132497	1	6.31734	6.29686	0.0204777	1	6.53881	6.5287	0.0101074	1	6.47324	6.37871	0.0945379	1	6.61373	6.60539	0.00834023	1	6.71541	6.6623	0.0531145	1	6.74061	6.67189	0.0687199	1	6.27992	6.21531	0.0646053	1	6.47325	6.58479	-0.111543	1
CATMA1A10810	At1g11790	6.78315	7.0642	-0.281054	1	6.96031	6.83552	0.12479	1	7.02984	7.16701	-0.137172	1	6.61352	6.631	-0.0174801	1	7.13302	7.02501	0.108009	1	7.51528	7.34363	0.171654	1	7.19206	7.1965	-0.00443971	1	7.31216	7.07395	0.238212	1	7.47862	7.31896	0.159659	1	7.01489	7.25619	-0.2413	1	6.91469	6.41342	0.501263	1	7.64155	7.83006	-0.18851	1
CATMA1A10850	At1g11840	10.0921	10.479	-0.38693	1	9.35161	9.17594	0.175669	1	9.72497	10.1702	-0.44522	1	8.39319	8.74438	-0.351189	1	9.80259	10.0043	-0.201662	1	10.4573	10.4848	-0.0275097	1	10.1218	9.87919	0.242588	1	9.35984	9.53867	-0.178829	1	9.20951	9.4182	-0.208691	1	9.88531	10.3943	-0.508954	1	9.37003	8.85153	0.518492	1	10.4586	10.5995	-0.140837	1
CATMA1C71159	At1g11850	10.0457	10.3524	-0.30671	1	8.39616	8.76062	-0.36446	1	9.09632	9.58052	-0.484202	1	7.74832	7.82967	-0.0813444	1	8.27653	8.38013	-0.103595	1	8.3257	8.51211	-0.186415	1	7.72456	8.02312	-0.298555	1	7.80571	8.15322	-0.347514	1	7.88147	8.59704	-0.715577	0.00550902	9.71909	10.1753	-0.456213	1	8.48927	8.89536	-0.406087	1	9.4882	9.76158	-0.273381	1
CATMA1A10870	At1g11860	10.9167	11.1013	-0.184537	1	10.3477	10.6048	-0.25704	1	10.6163	11.1882	-0.571914	1	10.428	10.4807	-0.0526764	1	11.1014	11.0994	0.00194247	1	10.8784	11.035	-0.156624	1	10.5362	10.8587	-0.322556	1	10.5391	11.7122	-1.17307	7.4476e-12	11.0541	12.1963	-1.14219	0	11.2458	11.3782	-0.132403	1	10.6971	10.9203	-0.22321	1	10.6317	11.4774	-0.845732	0.288713
CATMA1C71160	At1g11870	8.26236	8.46856	-0.206199	1	7.2604	7.46475	-0.204352	1	8.21012	8.19717	0.0129532	1	8.07424	7.9401	0.134143	1	6.35235	6.43109	-0.078739	1	6.2015	6.24184	-0.0403389	1	6.13249	6.19432	-0.0618311	1	6.4597	6.31376	0.145944	1	6.09284	6.27829	-0.185445	1	8.53311	8.49954	0.0335704	1	7.86433	8.13867	-0.274336	1	8.37226	8.34626	0.025998	1
CATMA1C71161	At1g11880	7.0217	6.94855	0.0731566	1	6.55985	6.62695	-0.0671068	1	6.64019	6.71069	-0.0704911	1	6.51326	6.41548	0.0977774	1	6.67082	6.56832	0.102492	1	6.64212	6.57517	0.0669469	1	6.55374	6.41199	0.141748	1	6.57865	6.67507	-0.0964266	1	6.70035	6.6992	0.00115139	1	7.0885	7.13485	-0.046352	1	6.66374	6.64179	0.0219525	1	7.05367	7.04126	0.0124094	1
CATMA1A10900	At1g11890	8.53503	8.28931	0.245724	1	8.09379	7.85297	0.240816	1	8.32934	8.61567	-0.286323	1	7.56384	7.70515	-0.141312	1	8.59893	8.53768	0.0612549	1	8.95561	8.95744	-0.00182426	1	8.59178	8.4221	0.169681	1	8.7901	8.72984	0.0602676	1	8.80567	8.6363	0.16937	1	8.54543	8.31328	0.232149	1	8.35369	8.40777	-0.0540861	1	8.79516	9.06288	-0.267717	1
CATMA1A10920	At1g11905	7.96413	7.77102	0.193109	1	7.34936	7.22675	0.122607	1	7.51902	7.63976	-0.120733	1	6.8043	6.90084	-0.0965427	1	7.897	7.83982	0.0571769	1	8.25156	8.17488	0.0766759	1	7.75101	7.64901	0.102001	1	8.59943	8.32131	0.278122	1	8.70748	8.17267	0.534813	1	8.07173	7.95729	0.114434	1	7.24797	7.07716	0.170819	1	8.22689	8.29934	-0.0724526	1
CATMA1A10930	At1g11910	12.0204	11.9125	0.107959	1	10.7364	11.2057	-0.469292	1	11.6872	11.4657	0.221523	1	11.3085	10.7619	0.546575	1	12.0705	12.1507	-0.0801879	1	11.9457	12.0194	-0.0736189	1	11.7696	11.8288	-0.0591979	1	11.7197	11.9324	-0.212787	1	12.8189	11.9813	0.837541	2.97623e-05	12.0032	11.9449	0.0582427	1	10.9695	11.2835	-0.314005	1	12.1503	12.0273	0.122983	1
CATMA1A10940	At1g11915	6.94599	6.9455	0.000492204	1	7.6704	7.31831	0.35209	1	7.00898	7.16473	-0.155745	1	6.53135	6.37703	0.154313	1	7.26038	7.13331	0.127067	1	6.92558	7.01883	-0.0932485	1	7.23128	7.68887	-0.457588	1	7.41627	7.27824	0.138029	1	7.51098	7.67307	-0.162097	1	7.31318	7.28279	0.0303914	1	6.57793	6.31017	0.267755	1	7.81531	8.30724	-0.491932	1
CATMA1A10950	At1g11920	6.42591	6.46545	-0.0395317	1	6.32645	6.26034	0.0661147	1	6.05525	6.05438	0.000868704	1	6.24359	6.07949	0.164094	1	6.36311	6.36965	-0.00654079	1	6.2778	6.44854	-0.170744	1	6.07353	6.27858	-0.205054	1	6.46584	6.46905	-0.0032048	1	6.65732	6.56205	0.0952707	1	6.56785	6.41265	0.155201	1	6.05912	6.04021	0.018915	1	6.39361	6.53527	-0.141655	1
CATMA1C71162	At1g11925	6.86416	7.01173	-0.147577	1	6.41525	6.3228	0.0924507	1	6.7999	6.65861	0.14129	1	6.16302	6.19679	-0.0337678	1	6.95744	6.96288	-0.00544478	1	6.51718	6.41126	0.105914	1	7.10961	7.08452	0.0250867	1	7.15505	7.0587	0.0963475	1	7.43358	7.43799	-0.00441494	1	7.35343	7.35334	9.0175e-05	1	6.14842	6.2545	-0.106085	1	7.24662	7.08872	0.157907	1
CATMA1A10970	At1g11940	6.7466	6.75753	-0.01093	1	7.03245	7.00718	0.0252759	1	6.74276	6.6919	0.0508588	1	6.28424	6.41243	-0.128193	1	6.98043	6.92024	0.0601923	1	6.69776	6.71497	-0.0172085	1	6.91518	6.90564	0.00954024	1	6.78189	6.71122	0.0706759	1	7.10204	7.10658	-0.00454011	1	7.03507	7.24663	-0.211559	1	6.41946	6.22331	0.196145	1	7.26222	7.34399	-0.0817746	1
CATMA1A10990	At1g11960	8.42098	6.74083	1.68014	0	6.86526	7.65659	-0.791333	0.000961864	6.66744	7.08151	-0.414067	1	6.34899	6.48433	-0.13534	1	8.31404	8.38684	-0.0728015	1	7.44779	7.2041	0.243688	1	6.93168	6.88884	0.0428442	1	6.98639	6.94099	0.0453927	1	7.19614	6.93418	0.26196	1	8.48589	7.11927	1.36662	0	6.95169	8.03924	-1.08755	1.66674e-05	7.32761	7.52636	-0.198744	1
CATMA1A11000	At1g11970	6.40487	6.466	-0.061135	1	6.41827	6.04095	0.377315	1	6.25122	6.23232	0.0189092	1	6.15578	6.24003	-0.0842503	1	6.43298	6.11231	0.320669	1	6.18995	6.3138	-0.123851	1	6.41862	6.37451	0.0441111	1	6.51029	6.6149	-0.104612	1	6.69674	6.50673	0.190009	1	6.61558	6.64294	-0.0273631	1	6.31647	6.03313	0.283345	1	6.60922	6.6076	0.00162076	1
CATMA1C71163	At1g11980	6.63069	6.61594	0.0147419	1	6.74377	6.72552	0.0182524	1	6.81049	6.9141	-0.10361	1	6.41587	6.4071	0.00877024	1	6.79563	6.83596	-0.0403277	1	6.69657	6.70859	-0.0120151	1	7.13007	6.85773	0.272333	1	6.89308	6.9862	-0.0931136	1	7.07327	6.74723	0.326045	1	6.95707	7.01931	-0.0622403	1	6.18946	6.12525	0.0642113	1	7.50374	7.40851	0.0952282	1
CATMA1A11030	At1g11990	6.48628	6.53624	-0.0499571	1	6.96705	6.97949	-0.0124347	1	6.42401	6.43595	-0.0119378	1	6.28073	6.15897	0.121758	1	6.77424	6.75757	0.016672	1	6.581	6.61879	-0.0377872	1	6.92749	6.91023	0.0172582	1	6.70939	6.724	-0.0146043	1	6.68774	6.83668	-0.148948	1	6.76883	6.68224	0.086598	1	6.26491	6.23687	0.0280443	1	7.10017	7.15777	-0.0576034	1
CATMA1A11050	At1g12000	6.80572	7.00986	-0.204137	1	6.9015	6.75644	0.145064	1	6.69632	6.78121	-0.0848911	1	6.30675	6.6074	-0.300651	1	6.6799	6.92559	-0.245689	1	7.00037	6.94279	0.0575802	1	6.80961	6.97663	-0.167022	1	6.6714	6.69504	-0.0236385	1	6.86974	7.09689	-0.227151	1	9.01458	8.73857	0.276007	1	8.27036	8.95712	-0.686759	1	8.83233	8.85362	-0.0212916	1
CATMA1A11070	At1g12020	6.40166	6.43423	-0.0325706	1	5.97964	6.26315	-0.28351	1	6.13172	6.01912	0.1126	1	6.08498	6.04331	0.0416698	1	6.41212	6.29516	0.116955	1	6.07448	6.22621	-0.151732	1	6.09447	6.13476	-0.0402884	1	6.23083	6.08828	0.142553	1	6.12592	6.3169	-0.190975	1	6.36521	6.27987	0.0853405	1	5.99848	6.02029	-0.0218198	1	6.46013	6.2568	0.203329	1
CATMA1A11080	At1g12030	6.77256	6.86207	-0.0895109	1	6.53373	6.43444	0.0992883	1	6.63256	6.57238	0.0601745	1	6.33987	6.10822	0.231649	1	6.65985	6.53985	0.119997	1	6.78662	6.71883	0.0677937	1	6.8293	6.8511	-0.0217957	1	6.90746	6.71283	0.194628	1	7.16897	7.21303	-0.0440554	1	7.11116	7.09104	0.0201113	1	6.59205	6.39491	0.197145	1	7.3538	7.34339	0.0104147	1
CATMA1A11090	At1g12040	8.26975	8.37298	-0.103231	1	8.75357	8.66917	0.0843977	1	8.51927	8.47809	0.0411802	1	7.20437	6.98823	0.216145	1	7.66553	7.61766	0.0478637	1	8.24859	8.29661	-0.0480193	1	9.162	8.89009	0.27191	1	8.52474	8.28868	0.236065	1	8.47323	8.36339	0.109841	1	8.22582	8.34875	-0.12293	1	7.10814	7.0458	0.0623403	1	9.5673	9.17179	0.395511	1
CATMA1A11100	At1g12050	7.21339	7.53297	-0.319579	1	7.17213	7.12863	0.0435011	1	7.738	7.48295	0.25505	1	7.28017	7.3265	-0.0463277	1	7.07832	7.08416	-0.00583234	1	7.52357	7.56204	-0.0384631	1	7.38238	7.77982	-0.397443	1	7.64541	7.75436	-0.10895	1	7.53251	7.70827	-0.175767	1	7.02064	7.61409	-0.593449	1	7.06347	6.60999	0.453471	1	7.82359	7.87444	-0.0508451	1
CATMA1A11110	At1g12060	7.60755	7.8706	-0.263052	1	7.99032	7.85631	0.134006	1	7.46997	7.60217	-0.132198	1	6.60018	6.68516	-0.0849843	1	7.84562	7.66955	0.176067	1	7.64802	7.67689	-0.0288702	1	7.99226	7.91053	0.0817297	1	8.2874	8.14415	0.143251	1	8.54083	8.65041	-0.109578	1	8.1754	8.3175	-0.142103	1	6.60045	6.44497	0.155473	1	8.4634	8.41672	0.0466801	1
CATMA1C71164	At1g12070	6.4759	6.37903	0.0968708	1	6.48356	6.79916	-0.315604	1	6.28893	6.38126	-0.0923253	1	6.22055	6.19373	0.0268152	1	6.52621	6.49481	0.0314008	1	6.28089	6.44257	-0.16168	1	6.50037	6.56062	-0.060246	1	6.58995	6.62239	-0.032437	1	6.85859	6.78715	0.0714415	1	6.63981	6.61703	0.0227794	1	6.69959	6.90708	-0.207496	1	6.78651	6.70178	0.0847322	1
CATMA1A11135	At1g12090	11.2237	11.2076	0.0160158	1	9.8477	10.2083	-0.360636	1	11.1935	10.7181	0.475438	1	10.8435	10.8395	0.00403356	1	11.2982	11.356	-0.0578287	1	10.966	11.0099	-0.043841	1	10.1909	10.7109	-0.519974	1	11.044	11.3692	-0.325222	1	10.2239	11.3042	-1.08021	8.97309e-11	11.3477	11.2027	0.144973	1	10.6895	10.8731	-0.183594	1	10.8651	11.1798	-0.314739	1
CATMA1A11140	At1g12100	7.38078	7.88813	-0.507352	1	7.4192	7.26893	0.150275	1	7.25093	7.11799	0.132938	1	6.26268	6.48678	-0.224102	1	7.21484	7.04845	0.166385	1	7.49009	6.87284	0.617257	1	7.42618	7.69872	-0.272536	1	7.12346	7.45645	-0.332996	1	8.01608	8.28091	-0.264826	1	7.21348	7.37836	-0.164882	1	6.48845	6.44014	0.0483086	1	8.01285	8.08042	-0.067569	1
CATMA1A11150	At1g12120	6.87419	6.95092	-0.0767245	1	6.83857	6.69493	0.143635	1	6.97847	6.97571	0.00275831	1	6.54839	6.69558	-0.147193	1	7.07947	7.11971	-0.0402409	1	7.37512	7.30737	0.0677589	1	7.12197	7.32039	-0.198417	1	6.94051	7.01531	-0.0747993	1	7.09441	7.31645	-0.22204	1	6.9667	7.09005	-0.123346	1	6.8215	6.54061	0.28089	1	7.20961	7.48394	-0.274334	1
CATMA1A11160	At1g12130	6.54622	6.60345	-0.0572287	1	6.11714	6.47606	-0.358924	1	6.09952	5.9294	0.170123	1	6.08955	6.25175	-0.162203	1	6.46364	6.48106	-0.0174261	1	6.52407	6.22134	0.30273	1	6.35832	6.39136	-0.0330313	1	6.4701	6.47851	-0.00841079	1	6.67704	6.62564	0.0514047	1	6.4886	6.50076	-0.0121606	1	6.3034	6.21668	0.0867244	1	6.47056	6.45761	0.0129546	1
CATMA1A11180	At1g12150	6.85233	6.78936	0.0629721	1	6.81067	6.70266	0.10801	1	6.51021	6.71113	-0.200926	1	6.21643	6.38018	-0.163752	1	6.85741	6.96687	-0.109453	1	6.63063	6.71682	-0.0861848	1	6.75784	6.80325	-0.0454125	1	6.84167	6.83824	0.0034281	1	7.06456	6.97978	0.0847849	1	7.25213	7.1156	0.136523	1	6.43064	6.48988	-0.0592346	1	7.189	7.24193	-0.0529325	1
CATMA1A11195	At1g12170	6.53448	6.4848	0.0496851	1	6.35581	6.29498	0.0608234	1	6.23517	6.24351	-0.00833429	1	6.15691	6.12183	0.0350873	1	6.5013	6.41934	0.0819543	1	6.2876	6.37026	-0.0826598	1	6.40174	6.32985	0.0718951	1	6.48994	6.54716	-0.0572186	1	6.58382	6.67214	-0.0883127	1	6.58232	6.59566	-0.0133412	1	6.15437	6.03624	0.118126	1	6.38252	6.46717	-0.0846508	1
CATMA1A11200	At1g12180	6.45412	6.65698	-0.202867	1	6.87688	6.59608	0.280801	1	6.73996	6.56465	0.175314	1	6.23299	6.28412	-0.0511281	1	6.61819	6.69487	-0.0766884	1	6.70191	6.68208	0.0198255	1	6.60073	6.64403	-0.0432956	1	6.81063	6.70696	0.103664	1	6.84555	6.88964	-0.0440827	1	6.81007	6.8261	-0.0160341	1	6.14462	6.18849	-0.0438659	1	6.96754	7.04606	-0.078521	1
CATMA1C71165	At1g12200	9.38861	9.32772	0.0608876	1	8.33831	8.6538	-0.315497	1	9.18015	9.03874	0.141416	1	8.31633	8.57577	-0.259437	1	9.3078	9.54008	-0.232279	1	9.32206	9.31256	0.00949744	1	9.4904	9.34625	0.144152	1	9.63913	9.27647	0.362666	1	9.86441	9.42487	0.439542	1	9.67022	9.62395	0.0462648	1	8.63305	8.64486	-0.0118026	1	9.97849	9.71804	0.260447	1
CATMA1A11220	At1g12210	6.91289	6.72636	0.186524	1	6.57827	6.56973	0.00854339	1	6.93222	6.87572	0.056502	1	6.50005	6.57964	-0.0795861	1	6.85166	6.61797	0.233688	1	7.14506	7.01941	0.12565	1	7.02446	6.93984	0.0846215	1	6.84561	6.7012	0.144406	1	7.19124	7.07926	0.11198	1	6.92537	6.81762	0.107751	1	6.42113	6.34368	0.0774506	1	7.15618	7.24308	-0.0869005	1
CATMA1A11240	At1g12220	7.19237	7.31448	-0.12211	1	6.56821	6.58853	-0.0203215	1	7.03562	6.80461	0.231004	1	6.6398	6.41237	0.227434	1	6.89072	6.83223	0.0584895	1	6.91929	7.07169	-0.152399	1	6.80856	7.02696	-0.2184	1	7.23481	7.44809	-0.213282	1	7.4492	7.47416	-0.0249621	1	7.21197	7.25851	-0.0465366	1	6.18119	6.39078	-0.209591	1	7.37161	7.12073	0.250879	1
CATMA1A11250	At1g12230	9.83183	10.0327	-0.200871	1	9.19682	9.42446	-0.227632	1	9.86913	9.81808	0.0510523	1	8.98773	8.8406	0.147127	1	9.97685	9.9429	0.0339572	1	9.93132	10.0047	-0.0733718	1	9.65717	9.97924	-0.322073	1	9.88479	10.1547	-0.2699	1	10.0345	10.1343	-0.0998778	1	9.92376	10.0273	-0.103537	1	9.2113	9.5716	-0.360298	1	9.86854	10.1614	-0.292891	1
CATMA1A11260	At1g12240	6.79339	7.26623	-0.472834	1	6.61949	6.60715	0.0123435	1	6.59945	6.63657	-0.0371179	1	6.59631	6.50468	0.0916317	1	6.77366	6.88382	-0.110162	1	6.7627	6.82692	-0.0642232	1	6.72199	6.93993	-0.217936	1	6.7856	6.71939	0.0662039	1	7.14889	7.50807	-0.359179	1	6.68422	7.30375	-0.619526	1	6.29188	6.21616	0.0757204	1	7.02845	7.07425	-0.0458041	1
CATMA1A11270	At1g12244	6.96864	7.16625	-0.197613	1	6.8309	6.67753	0.153372	1	6.78279	6.92587	-0.143079	1	6.52664	6.66931	-0.142668	1	6.91025	6.88685	0.0233904	1	7.04085	7.04059	0.000252267	1	6.73097	6.92876	-0.197794	1	7.08105	7.17155	-0.0904993	1	7.12842	7.13989	-0.0114714	1	7.14539	7.19158	-0.0461973	1	6.73205	6.54639	0.185657	1	7.06852	7.1455	-0.0769781	1
CATMA1A11280	At1g12250	8.56338	8.99053	-0.427152	1	8.01295	7.85289	0.160056	1	8.70441	8.64223	0.0621823	1	8.31971	8.20069	0.119019	1	8.54798	8.49111	0.0568648	1	8.93007	9.23433	-0.30426	1	8.2854	8.79346	-0.50806	1	8.94928	9.29913	-0.349851	1	9.02816	9.54511	-0.51695	1	8.58982	9.0111	-0.421279	1	8.04936	8.05363	-0.00427374	1	8.65467	9.04905	-0.394374	1
CATMA1A11290	At1g12260	6.53096	6.55178	-0.0208127	1	6.481	6.31981	0.161182	1	6.48092	6.27865	0.202269	1	6.23909	6.2739	-0.0348038	1	6.72812	6.62041	0.107709	1	6.56639	6.45488	0.111508	1	6.50315	6.48729	0.0158611	1	6.43734	6.49132	-0.0539795	1	6.63763	6.52612	0.111511	1	6.67943	6.62166	0.0577675	1	6.40271	6.22765	0.175059	1	6.68797	6.68408	0.00388763	1
CATMA1C71166	At1g12270	6.34048	6.31462	0.0258651	1	6.67414	6.91987	-0.245736	1	6.29234	6.18715	0.105192	1	6.13432	6.29176	-0.157435	1	7.69919	7.61975	0.0794389	1	7.78062	7.81092	-0.0303053	1	7.8366	7.82306	0.0135455	1	8.13637	8.37169	-0.235329	1	8.0971	8.26331	-0.166206	1	7.75821	7.65161	0.106605	1	7.42153	7.74025	-0.318721	1	8.1092	7.96703	0.142171	1
CATMA1A11320	At1g12290	6.57981	6.58639	-0.00657699	1	6.51718	6.54132	-0.0241336	1	6.30708	6.6027	-0.29562	1	6.46125	6.36592	0.0953336	1	6.73854	6.74699	-0.00845527	1	6.60727	6.66253	-0.0552568	1	6.5919	6.80616	-0.214266	1	6.64762	6.80017	-0.152546	1	6.97467	6.95583	0.0188417	1	6.75756	6.78684	-0.0292867	1	6.33652	6.27898	0.057545	1	6.8838	6.98795	-0.104149	1
CATMA1C71167	At1g12300	7.24061	7.12997	0.110648	1	6.56988	6.79214	-0.222268	1	6.91875	6.83856	0.0801863	1	6.66994	6.53187	0.13807	1	7.11574	6.9558	0.159942	1	7.12483	6.76733	0.357501	1	7.15941	6.90438	0.255023	1	7.32675	7.28345	0.0432969	1	7.31911	7.33718	-0.0180773	1	7.32584	7.31027	0.0155726	1	6.64634	6.64847	-0.00212656	1	7.30311	7.16548	0.137632	1
CATMA1A11340	At1g12310	7.67867	7.60032	0.0783501	1	7.08878	7.04657	0.0422147	1	7.08158	7.11799	-0.0364097	1	6.62725	6.59328	0.0339761	1	7.54873	7.5027	0.0460364	1	7.71778	7.61739	0.100396	1	7.24753	7.33673	-0.0892059	1	7.67726	7.5046	0.172669	1	7.8348	7.87563	-0.0408383	1	7.71149	7.76156	-0.0500723	1	6.8538	6.77572	0.0780715	1	7.84632	7.99526	-0.148941	1
CATMA1A11360	At1g12330	6.40146	6.20975	0.191706	1	6.19535	6.16037	0.0349884	1	6.19118	6.2293	-0.0381224	1	6.12486	6.12228	0.00257565	1	6.33999	6.41304	-0.0730559	1	6.25225	6.34692	-0.0946672	1	6.19827	6.14942	0.0488511	1	6.39602	6.3771	0.018916	1	6.46156	6.33146	0.130101	1	6.34547	6.41976	-0.0742977	1	6.24828	6.1157	0.132581	1	6.29884	6.58569	-0.286849	1
CATMA_GFT_02514	At1g12340	6.78998	7.03489	-0.244913	1	6.3032	6.29729	0.00591089	1	7.38857	7.45437	-0.0658017	1	6.40622	6.55989	-0.153669	1	6.66579	6.69354	-0.0277533	1	7.22119	6.92705	0.294138	1	7.26363	7.47514	-0.211512	1	7.20427	7.10458	0.0996963	1	6.89088	6.95434	-0.063465	1	6.97219	7.09721	-0.125022	1	6.54755	6.65771	-0.110163	1	7.99005	7.79511	0.194935	1
CATMA1A11380	At1g12350	7.79102	7.63172	0.159306	1	6.69877	7.18561	-0.486841	1	7.18922	7.21535	-0.0261229	1	7.35379	7.09898	0.254814	1	7.65197	7.77347	-0.121494	1	7.40842	7.49407	-0.0856481	1	7.36016	7.21631	0.143848	1	8.51552	8.40451	0.111007	1	8.19581	8.21311	-0.0173036	1	7.82274	7.58845	0.234292	1	6.99786	7.26118	-0.26332	1	7.7837	7.64988	0.133818	1
CATMA1A11395	At1g12370	6.83422	6.70925	0.124967	1	7.36643	7.15981	0.206621	1	6.76143	6.95363	-0.1922	1	6.43581	6.33021	0.105604	1	7.10343	7.10489	-0.00145367	1	6.97561	6.95753	0.0180772	1	7.09235	7.24448	-0.152123	1	7.16342	6.95156	0.211863	1	7.69293	7.18952	0.503417	1	6.87352	7.20777	-0.334255	1	6.52011	6.28663	0.233479	1	7.94252	7.59903	0.343494	1
CATMA1C71168	At1g12390	7.29988	7.32483	-0.0249543	1	6.48003	6.50651	-0.0264781	1	7.56995	7.33172	0.23823	1	6.62191	6.75795	-0.136045	1	7.30875	7.22637	0.0823798	1	7.46746	7.42564	0.0418209	1	7.66392	7.72277	-0.0588561	1	7.71056	7.72991	-0.019351	1	7.92725	7.9539	-0.0266485	1	7.46538	7.5291	-0.0637241	1	6.80216	6.98201	-0.179846	1	7.99961	8.04064	-0.0410352	1
CATMA1C71169	At1g12400	6.884	6.67883	0.205174	1	6.59958	6.58968	0.00989237	1	6.68725	6.45358	0.233672	1	6.48381	6.39658	0.0872284	1	6.8279	6.71341	0.11449	1	6.95854	6.79853	0.16001	1	6.98289	6.77978	0.20311	1	7.25912	7.28274	-0.0236269	1	7.40814	7.25324	0.154895	1	7.06161	7.14007	-0.078463	1	6.23989	6.50586	-0.26597	1	7.28223	7.12616	0.156073	1
CATMA1A11430	At1g12420	7.12782	7.04836	0.0794618	1	6.59977	6.89513	-0.29536	1	6.54388	6.41453	0.129351	1	6.27301	6.29238	-0.0193707	1	7.04514	6.96142	0.0837205	1	7.0782	6.7343	0.343895	1	6.66838	6.66868	-0.000302623	1	6.75727	7.00862	-0.251357	1	6.72742	6.79727	-0.0698498	1	7.10891	6.9562	0.152704	1	6.52501	6.77189	-0.246872	1	7.29405	7.29431	-0.000261046	1
CATMA1A11440	At1g12430	6.9567	7.08504	-0.128335	1	7.09429	7.20638	-0.11209	1	6.9104	6.89455	0.0158425	1	6.29147	6.23546	0.0560108	1	7.07696	7.13405	-0.0570885	1	7.19411	7.1332	0.0609103	1	7.28323	6.90709	0.376135	1	7.45048	7.18638	0.264094	1	6.82103	6.76515	0.0558814	1	7.14264	7.1062	0.0364373	1	6.32151	6.39079	-0.0692785	1	7.55148	7.2018	0.349686	1
CATMA1A11450	At1g12440	10.2489	10.353	-0.104079	1	9.79258	9.64699	0.145592	1	9.85761	9.86626	-0.00865586	1	9.50897	9.26388	0.245091	1	9.87767	9.98071	-0.103044	1	10.2797	10.4931	-0.213382	1	9.34862	9.94518	-0.596558	1	10.9193	10.6617	0.257593	1	9.92951	10.5487	-0.619138	0.197851	10.1087	10.3071	-0.198374	1	9.78958	9.49203	0.297555	1	9.90008	10.348	-0.44789	1
CATMA1A11460	At1g12450	7.00157	6.97796	0.0236163	1	6.9289	6.98331	-0.0544171	1	6.68705	6.83303	-0.145971	1	6.5963	6.27233	0.323971	1	7.10136	7.01812	0.0832431	1	7.05968	7.0722	-0.01252	1	6.62596	6.5857	0.040269	1	6.87992	6.91754	-0.0376245	1	6.74214	6.73906	0.00308555	1	6.97003	7.00682	-0.0367931	1	6.49967	6.4968	0.0028641	1	6.65759	6.85683	-0.199243	1
CATMA1A11470	At1g12460	7.05875	7.31443	-0.255681	1	6.8016	7.00302	-0.201423	1	6.66459	6.67744	-0.0128441	1	6.55709	6.50917	0.0479189	1	6.94616	7.03285	-0.0866878	1	6.90683	6.88053	0.026303	1	6.53733	6.68396	-0.146626	1	7.07751	7.23263	-0.155124	1	6.88822	7.06906	-0.180847	1	7.20602	7.20848	-0.00246351	1	6.43269	6.58201	-0.149326	1	6.89296	7.00475	-0.111791	1
CATMA1C71170	At1g12470	6.77155	6.74559	0.0259613	1	6.54296	6.6254	-0.082436	1	6.74357	6.76071	-0.0171412	1	6.46707	6.47132	-0.0042462	1	6.94724	6.77387	0.173378	1	6.96336	6.85927	0.104086	1	6.97895	7.00863	-0.0296863	1	6.64218	6.66384	-0.0216564	1	6.86713	6.82314	0.043988	1	7.01481	6.676	0.33881	1	6.37292	6.37856	-0.00564115	1	7.24915	7.26061	-0.0114555	1
CATMA1A11490	At1g12480	6.88109	6.72667	0.154418	1	6.38309	6.3199	0.0631922	1	6.35181	6.31194	0.0398785	1	6.28441	6.33154	-0.0471332	1	6.68937	6.41828	0.271088	1	6.56544	6.50244	0.0630015	1	6.3806	6.49213	-0.111529	1	6.69846	6.59356	0.104897	1	6.65972	6.52562	0.134103	1	8.3939	8.09114	0.302752	1	7.66648	7.64598	0.0205008	1	8.168	8.2932	-0.125205	1
CATMA1C71171	At1g12490	6.40562	6.38212	0.0235044	1	6.44395	6.26357	0.180373	1	6.13437	6.10408	0.0302872	1	6.07546	6.27004	-0.194586	1	6.40077	6.34751	0.0532604	1	6.31406	6.38885	-0.0747847	1	6.2582	6.33017	-0.0719701	1	6.45279	6.54303	-0.0902324	1	6.58096	6.68202	-0.101061	1	6.56547	6.54347	0.0220024	1	6.32047	6.34331	-0.0228405	1	6.48985	6.51504	-0.025186	1
CATMA1A11510	At1g12500	8.95845	9.2476	-0.289152	1	9.60465	9.44741	0.157243	1	9.20996	9.21253	-0.00256567	1	7.88743	7.8308	0.0566301	1	8.62774	8.65936	-0.0316197	1	9.13332	9.19411	-0.0607937	1	9.576	9.44968	0.126326	1	9.39881	9.31537	0.08344	1	9.09488	9.19707	-0.102184	1	8.86311	9.12157	-0.258454	1	7.95609	7.69626	0.259833	1	9.82795	9.54773	0.280222	1
CATMA1A11515	At1g12520	9.73617	10.1523	-0.416095	1	9.00088	9.32437	-0.323495	1	9.75477	9.58066	0.174111	1	8.61197	8.42108	0.190881	1	9.76976	9.70397	0.0657839	1	9.72124	9.82631	-0.10507	1	9.55324	9.94325	-0.39001	1	10.1911	10.1654	0.0257467	1	10.0051	10.2599	-0.254799	1	9.82239	9.98868	-0.166285	1	8.60272	9.08493	-0.482214	1	9.8895	9.81462	0.0748826	1
CATMA1A11520	At1g12530	7.42686	7.57616	-0.1493	1	7.04525	7.09154	-0.0462941	1	7.2305	7.12845	0.102049	1	7.05293	7.08121	-0.0282813	1	7.16812	7.16732	0.000804767	1	7.28523	7.45523	-0.169996	1	7.60499	7.4838	0.121192	1	7.83028	7.75133	0.0789499	1	7.74521	7.69041	0.0548046	1	7.62823	7.73649	-0.108262	1	6.87716	6.94406	-0.0668931	1	7.56794	7.45627	0.111671	1
CATMA1C71172	At1g12540	6.4124	6.32991	0.0824951	1	6.47713	6.30267	0.174458	1	6.23528	6.21002	0.0252669	1	6.17734	6.14147	0.0358705	1	6.59263	6.55647	0.0361577	1	6.41529	6.49384	-0.078543	1	6.4339	6.53346	-0.0995583	1	6.72401	6.63576	0.0882518	1	6.64916	6.5313	0.117858	1	6.70972	6.72818	-0.0184676	1	6.13848	6.24772	-0.109247	1	6.758	6.76959	-0.011584	1
CATMA1A11540	At1g12550	6.98891	7.17611	-0.187198	1	7.67793	7.5449	0.133026	1	7.21902	7.20784	0.0111717	1	6.73835	6.73382	0.00453088	1	7.20501	7.40321	-0.198201	1	7.25183	7.23889	0.0129388	1	7.65829	7.68067	-0.0223776	1	7.79583	7.72189	0.0739374	1	7.50097	7.4779	0.0230639	1	7.50523	7.52127	-0.0160431	1	6.49515	6.3666	0.128552	1	8.01486	7.67929	0.335569	1
CATMA1A11550	At1g12560	7.07286	7.60359	-0.530731	1	7.03679	6.96655	0.0702311	1	7.1432	6.9941	0.149108	1	6.5039	6.54979	-0.0458921	1	6.86921	6.82685	0.0423555	1	7.14293	7.28519	-0.142263	1	7.02552	7.33602	-0.310502	1	7.09352	7.3498	-0.256275	1	6.78565	7.18285	-0.397195	1	7.02176	7.36408	-0.342321	1	6.5754	6.46523	0.110166	1	7.3385	7.25422	0.0842747	1
CATMA1A11560	At1g12570	7.28969	7.47719	-0.187503	1	7.64767	7.66251	-0.0148393	1	7.26378	7.45303	-0.189242	1	6.89799	6.80792	0.0900714	1	7.25098	7.24049	0.0104856	1	7.43753	7.50023	-0.0627026	1	7.80168	7.50887	0.292809	1	7.77429	7.671	0.103291	1	7.28991	7.21908	0.0708228	1	7.26964	7.43316	-0.163519	1	6.75062	6.54836	0.202258	1	8.10375	8.00603	0.0977274	1
CATMA1A11580	At1g12600	6.68996	6.55328	0.136688	1	6.53685	6.66287	-0.126015	1	6.36353	6.46218	-0.0986494	1	6.40428	6.17087	0.233412	1	6.65973	6.68561	-0.0258811	1	6.37434	6.55463	-0.180292	1	6.62564	6.48414	0.141503	1	6.54718	6.61361	-0.0664311	1	6.46124	6.52061	-0.0593735	1	6.81034	6.84178	-0.0314406	1	6.5058	6.72055	-0.214752	1	6.56745	6.59361	-0.0261559	1
CATMA1A11590	At1g12610	9.76527	7.1918	2.57347	0	6.82357	9.20736	-2.38379	0	6.37897	6.47535	-0.0963813	1	6.13903	6.18576	-0.0467271	1	9.28284	9.23828	0.044558	1	6.67656	6.55604	0.120523	1	6.33717	6.38942	-0.0522496	1	6.5146	6.66204	-0.147436	1	6.62826	6.36249	0.265765	1	9.53372	7.22274	2.31099	0	6.93772	8.75454	-1.81683	0	6.50588	6.81365	-0.307776	1
CATMA1A11610	At1g12630	6.91349	6.94684	-0.0333516	1	6.85887	6.90937	-0.050498	1	6.71143	6.79252	-0.0810944	1	6.30841	6.43838	-0.129968	1	6.62231	6.65024	-0.0279332	1	6.96935	7.02495	-0.0555934	1	6.90858	6.72771	0.180873	1	7.00484	6.95705	0.0477869	1	6.63677	6.79785	-0.161078	1	7.05435	6.87294	0.181407	1	6.57052	6.36021	0.210311	1	7.14652	7.16931	-0.0227872	1
CATMA1A11630	At1g12650	7.43585	7.25674	0.179116	1	6.70655	6.8622	-0.15565	1	7.11213	7.07573	0.0364008	1	6.84315	6.6551	0.188051	1	7.29911	7.42717	-0.128063	1	7.5103	7.36963	0.140664	1	7.57676	7.29229	0.284477	1	7.42	7.30732	0.112678	1	7.5168	7.66694	-0.150137	1	7.45384	7.43299	0.0208507	1	7.00596	7.06769	-0.061729	1	7.82471	7.54138	0.28333	1
CATMA1C71173	At1g12663	6.50413	6.33653	0.167596	1	6.29045	6.43817	-0.147718	1	6.37237	6.3448	0.0275638	1	6.27506	6.14471	0.130346	1	6.45215	6.64117	-0.189026	1	6.50025	6.30997	0.190281	1	6.57476	6.38846	0.186304	1	6.66369	6.69603	-0.0323356	1	6.56886	6.66692	-0.0980607	1	6.75101	6.70844	0.0425731	1	6.21883	6.35875	-0.139927	1	6.60217	6.61833	-0.0161644	1
CATMA1C72274	At1g12665	8.22592	8.14788	0.0780433	1	8.84464	8.47165	0.372987	1	7.9565	8.05092	-0.094424	1	7.32646	7.26084	0.0656195	1	8.46124	8.43232	0.0289149	1	8.19345	8.3702	-0.176749	1	8.83633	8.63159	0.204744	1	9.38775	9.1021	0.285647	1	9.50125	9.13811	0.363141	1	8.75152	8.84326	-0.091736	1	7.2208	7.19147	0.0293285	1	9.36964	8.96038	0.409265	1
[truncated: 22,238 more rows]
[truncated: 8 more columns]

## Sheet: Table S2
Table S2: Genes found to be differentially expressed in all the comparisons between PHN-treated and control plants (hybridizations 5-9). Among the 1262 differentially expressed genes corresponding to annotated genes, 58, 130, 174, 650 and 897 genes were expressed at 30 min, 2 h, 4 h, 8 h and 24 h respectively. Arabidopsis annotation from TAIR, called TAIR10 (most recent version as of 21 September…
[truncated: 1,264 more rows]

[truncated: 4 more sheets: Table S3, Table S4, Table S5, Table S6]
